# Supplementary material for: Genetic diversity and relationship of Bugesera and Rwamagana indigenous chicken populations with SASSO chickens using DArTseq SNPs
Source: PLoS One. 2025 Sep 12;20(9):e0331316. doi: 10.1371/journal.pone.0331316 (PMC12431124; doi:10.1371/journal.pone.0331316)
Supplement: S1 Table — (CSV) [file pone.0331316.s002.csv]

AlleleID	AlleleSequence	TrimmedSequence	Chrom_Chicken_v5	ChromPos_Chicken_v5	AlnCnt_Chicken_v5	AlnEvalue_Chicken_v5	SNP	SnpPosition	CallRate	OneRatioRef	OneRatioSnp	FreqHomRef	FreqHomSnp	FreqHets	PICRef	PICSnp	AvgPIC	AvgCountRef	AvgCountSnp	RepAvg
100013151|F|0-34:T>C-34:T>C	TGCAGAGCATGTTATCTTGGAGCCATTTTATAAGTCAACTATCAAAAAGCTGAATAGAATGATGTGCAT	TGCAGAGCATGTTATCTTGGAGCCATTTTATAAGTCAACTATCAAAAAGCTGAATAGAATGATGTGCAT	NC_006088.4_chromosome_1	21270555	1	1.07E-28	34:T>C	34	1	0.701149	0.643678	0.356322	0.298851	0.344828	0.419078	0.458713	0.438895	24.43038	20.50704	0.977273
100013152|F|0-33:A>G-33:A>G	TGCAGAAAAATCTGATAGCCAAGAAGATAGGGAACAGCTATATAAGCTGTTGGAATAAAGGCATGAGAT	TGCAGAAAAATCTGATAGCCAAGAAGATAGGGAACAGCTATATAAGCTGTTGGAATAAAGGCATG	NC_006092.4_chromosome_5	33656623	1	1.66E-26	33:A>G	33	1	1	0.103448	0.896552	0	0.103448	0	0.185493	0.092747	36.22523	17.75	1
100013153|F|0-22:T>C-22:T>C	TGCAGAAATTAATCTCCACATATCTATAGCAGGAAAACCTTTGTCTTCGTTACTGAGGAGAGTTTAAGT	TGCAGAAATTAATCTCCACATATCTATAGCAGGAAAACCTTTGTCTTCGTTACTGAGGAGAGTTTAAGT	NC_006088.4_chromosome_1	181722736	1	1.07E-28	22:T>C	22	0.977011	1	0.176471	0.823529	0	0.176471	0	0.290657	0.145329	7.2037	4.35294	1
100013154|F|0-22:T>G-22:T>G	TGCAGAAGAACTTGTGAGGACTTTAAGTAATTCAGAATATTTCACATGCCTCATTTGCCTTTCAGTGTG	TGCAGAAGAACTTGTGAGGACTTTAAGTAATTCAGAATATTTCACATGCCTCATTTGCCTTTCAGTGTG	NC_006100.4_chromosome_13	5283256	2	1.07E-28	22:T>G	22	1	0.827586	0.563218	0.436782	0.172414	0.390805	0.285375	0.492007	0.388691	8.72222	7.95161	0.977273
100013155|F|0-23:G>A-23:G>A	TGCAGAAGGCAGCTCCACAAAAGGCATAAAATTTAGTGGTACATGCTGAGAACTAAAATGTATGCAGAA	TGCAGAAGGCAGCTCCACAAAAGGCATAAAATTTAGTGGTACATGCTGAGAACTAAAATGTATGCAGAA	NC_006091.4_chromosome_4	8819546	1	4.98E-27	23:G>A	23	0.885057	0.662338	0.662338	0.337662	0.337662	0.324675	0.447293	0.447293	0.447293	18.4697	16.8806	1
100013156|F|0-24:T>C-24:T>C	TGCAGAATATTGACTATAAAAAGATTGAGATTCTTCTGGGTGATCACCATCTGGGATTGCTGATCTGAG	TGCAGAATATTGACTATAAAAAGATTGAGATTCTTCTGGGTGATCACCATCTGGGATTGCTGATCTGAG	NC_006089.4_chromosome_2	36983509	1	1.07E-28	24:T>C	24	1	0.954023	0.252874	0.747126	0.045977	0.206897	0.087726	0.377857	0.232792	45.08411	31.61538	1
100013158|F|0-55:C>T-55:C>T	TGCAGACTCTTTTGTCTTGTTGTCCAGCATCCTTTATGGAATGAGGACCATTGAGCGAGTACTTGTTGG	TGCAGACTCTTTTGTCTTGTTGTCCAGCATCCTTTATGGAATGAGGACCATTGAGCGAGTACTTGTTGG	NC_006091.4_chromosome_4	84619909	1	1.07E-28	55:C>T	55	1	1	0.022989	0.977011	0	0.022989	0	0.04492	0.02246	59.79279	26.66667	1
100013159|F|0-66:C>G-66:C>G	TGCAGACTGACTCTTTAACTATGGACTATTCCAGAGCAGGAAAGACTTTGCTTCTATCACAGATATCCA	TGCAGACTGACTCTTTAACTATGGACTATTCCAGAGCAGGAAAGACTTTGCTTCTATCACAGATATCCA	NC_006088.4_chromosome_1	82566435	1	1.07E-28	66:C>G	66	0.908046	0.911392	0.21519	0.78481	0.088608	0.126582	0.161513	0.337766	0.249639	5.18478	3.26087	0.975
100013161|F|0-9:G>A-9:G>A	TGCAGAGACGGGCCTGGGGGAGTGAGTGAATGAGTGTGTACAGGGAGCAGGAACAGGTGTTGCCTGTGT	TGCAGAGACGGGCCTGGGGGAGTGAGTGAATGAGTGTGTACAGGGAGCAGGAACAGGTGTTGCCTGTGT	NC_006089.4_chromosome_2	116406792	1	4.98E-27	9:G>A	9	0.954023	0.987952	0.108434	0.891566	0.012048	0.096386	0.023806	0.193352	0.108579	4.02	2.54545	0.972222
100013164|F|0-34:C>T-34:C>T	TGCAGATGCAGTAAAGCAGCAGGAAAGATTGCCTCAAGCAATATGCAGATACTTTTTGTCCCAGCAAAT	TGCAGATGCAGTAAAGCAGCAGGAAAGATTGCCTCAAGCAATATGCAGATACTTTTTGTCCCAGCAAAT	NC_006094.4_chromosome_7	32480286	1	1.07E-28	34:C>T	34	1	0.988506	0.218391	0.781609	0.011494	0.206897	0.022724	0.341393	0.182058	10.05505	5.6	0.931818
100013165|F|0-59:G>A-59:G>A	TGCAGATGGGCACTGTACAACAAGACACACACTGATGCATTTGCACACGTGTGGAGGAAGCTCTGCTAC	TGCAGATGGGCACTGTACAACAAGACACACACTGATGCATTTGCACACGTGTGGAGGAAGCTCTGCTAC	NC_006089.4_chromosome_2	130762588	1	1.07E-28	59:G>A	59	0.988506	1	0.034884	0.965116	0	0.034884	0	0.067334	0.033667	16.43636	8.5	1
100013168|F|0-36:G>A-36:G>A	TGCAGCAAAGACTGCCCTGGGAAAGAAAGCAGGCCTGGCTGGCACTTTGACCAGCAAGGGGAGCAGTTC	TGCAGCAAAGACTGCCCTGGGAAAGAAAGCAGGCCTGGCTGGCACTTTGACCAGCAAGGGGAGCAGTTC	NC_006107.4_chromosome_20	1424399	1	1.07E-28	36:G>A	36	1	0.896552	0.448276	0.551724	0.103448	0.344828	0.185493	0.494649	0.340071	11.9505	9.5	1
100013169|F|0-20:G>A-20:G>A	TGCAGCAAATAAGAACAACCGAAATACAGCAACCATAGATACAGAAACAAAGGAAGAAAAAACTGCTTA	TGCAGCAAATAAGAACAACCGAAATACAGCAACCATAGATACAGAAACAAAGGAAGAAAAAACTGCTTA	NT_459633.1_chromosome_3 chr3random_Scaffold20469	2574	2	1.07E-28	20:G>A	20	1	0.91954	0.425287	0.574713	0.08046	0.344828	0.147972	0.488836	0.318404	6.91262	4.93182	0.977273
100013170|F|0-8:T>C-8:T>C	TGCAGCACTGAAATGTTGCAAGCAAACTCACCGATTCCAGCCCGTGGGTTTCACCCAGCCACAGAGCAC	TGCAGCACTGAAATGTTGCAAGCAAACTCACCGATTCCAGCCCGTGGGTTTCACCCAGCCACAGAGCAC	NC_006092.4_chromosome_5	45462364	1	1.07E-28	8:T>C	8	1	1	0.367816	0.632184	0	0.367816	0	0.465055	0.232527	26.79091	8.48837	0.931818
100013174|F|0-68:A>G-68:A>G	TGCAGCATCTAAATCATGTGCTAGATGAAGTGAGCATCTCCTCAGTCCGCTTACTTCACAAAACCCCCA	TGCAGCATCTAAATCATGTGCTAGATGAAGTGAGCATCTCCTCAGTCCGCTTACTTCACAAAACCCCCA	NC_006089.4_chromosome_2	136887015	1	1.07E-28	68:A>G	68	0.988506	0.906977	0.5	0.5	0.093023	0.406977	0.16874	0.5	0.33437	8.45918	6.89091	0.928571
100013177|F|0-21:C>A-21:C>A	TGCAGCTGAACTGAGAAGGAACACGCTGAGATGTGAAAGAGATCGTGCAGTTCCTCAACCCCGCGACAC	TGCAGCTGAACTGAGAAGGAACACGCTGAGATGTGAAAGAGATCGTGCAGTTCCTCAACCCCGCGACAC	NC_006089.4_chromosome_2	129217033	1	4.98E-27	21:C>A	21	0.83908	0.589041	0.534247	0.465753	0.410959	0.123288	0.484143	0.497654	0.490899	13.09259	11.37736	0.952381
100013178|F|0-5:C>G-5:C>G	TGCAGCTTTTTGTTAGGAATGTTTTGAAGTTTAACACATCTGCAACACAGGCTAGTAAAGAACAGATTT	TGCAGCTTTTTGTTAGGAATGTTTTGAAGTTTAACACATCTGCAACACAGGCTAGTAAAGAACAGATTT	NC_006089.4_chromosome_2	87477438	1	1.07E-28	5:C>G	5	1	0.965517	0.16092	0.83908	0.034483	0.126437	0.066587	0.270049	0.168318	10.22222	6.83333	1
100013182|F|0-45:A>G-45:A>G	TGCAGGTGAAGATCTGTGATAAAAGCAAATATACAGAGAGGTACCAGTGTGCATTTTAGCACACTGTCA	TGCAGGTGAAGATCTGTGATAAAAGCAAATATACAGAGAGGTACCAGTGTGCATTTTAGCACACTGTCA	NC_006088.4_chromosome_1	154794828	1	1.07E-28	45:A>G	45	0.908046	0.987342	0.101266	0.898734	0.012658	0.088608	0.024996	0.182022	0.103509	42.44444	25.375	1
100013183|F|0-24:T>A-24:T>A	TGCAGGTGATTAGTGGCACAGACTTCTTGTGCAAAATTGTGAGTTCCTGTTGGTTTCATGGCTAGATTT	TGCAGGTGATTAGTGGCACAGACTTCTTGTGCAAAATTGTGAGTTCCTGTTGGTTTCATGGCTAGATTT	NC_006094.4_chromosome_7	22937684	1	1.07E-28	24:T>A	24	1	1	0.022989	0.977011	0	0.022989	0	0.04492	0.02246	33.53153	11	1
100013185|F|0-51:G>A-51:G>A	TGCAGTAATAACTCATAGGTAATATTTATACTTTATTTTTACTACAGATACGGAAAAGTTGTAAGACTG	TGCAGTAATAACTCATAGGTAATATTTATACTTTATTTTTACTACAGATACGGAAAAGTTGTAAGACTG	NC_006089.4_chromosome_2	13409883	1	4.98E-27	51:G>A	51	1	0.873563	0.448276	0.551724	0.126437	0.321839	0.220901	0.494649	0.357775	6.98936	5.04167	0.95
100013186|F|0-14:C>T-14:C>T	TGCAGTCAAAGGCTCGTAGTGCATAAAGAAGCCACGGTTTTTTGGAACTCCCTTGAAGGAAATGGGATC	TGCAGTCAAAGGCTCGTAGTGCATAAAGAAGCCACGGTTTTTTGGAACTCCCTTGAAGGAAATGGGATC	NC_006109.4_chromosome_22	1980635	1	1.07E-28	14:C>T	14	1	1	0.068966	0.931034	0	0.068966	0	0.128419	0.064209	7.79279	3.625	1
100013190|F|0-7:C>T-7:C>T	TGCAGTCCTGAACTTTGACCCATAGCTTTTTGGATCAAAGTGAACTCTTTTGCATATATGTTTCTGCCC	TGCAGTCCTGAACTTTGACCCATAGCTTTTTGGATCAAAGTGAACTCTTTTGCATATATGTTTCTGCCC	NC_006089.4_chromosome_2	60541586	1	1.07E-28	7:C>T	7	0.988506	1	0.011628	0.988372	0	0.011628	0	0.022985	0.011493	51.21818	29	1
100013192|F|0-33:T>C-33:T>C	TGCAGTGAGACACAACTCGGTTTATTAAGAGCATAATTTGCTCAAATTCTCTACAGTCCGTTTATTGTT	TGCAGTGAGACACAACTCGGTTTATTAAGAGCATAATTTGCTCAAATTCTCTACAGTCCGTTTATTGTT		0	0	999	33:T>C	33	0.827586	0.958333	0.097222	0.902778	0.041667	0.055556	0.079861	0.17554	0.127701	10.52874	5.75	0.970588
100013193|F|0-32:C>T-32:C>T	TGCAGTGATTAATGGGCTAATAGAGGAAGTCACGGGATACCTCTTGGGAGGAGATGGAAAGGAGAAAAA	TGCAGTGATTAATGGGCTAATAGAGGAAGTCACGGGATACCTCTTGGGAGGAGATGGAAAGGAGAAAAA	NC_006091.4_chromosome_4	17885244	1	1.07E-28	32:C>T	32	1	1	0.045977	0.954023	0	0.045977	0	0.087726	0.043863	12.47748	7.5	1
100013194|F|0-11:A>T-11:A>T	TGCAGTGCACAAGTCTGCTATACAGTATTTCTACTGACTGTCTTAACTGTGCTGTGATACAACTGCTAG	TGCAGTGCACAAGTCTGCTATACAGTATTTCTACTGACTGTCTTAACTGTGCTGTGATACAACTGCTAG	NC_006088.4_chromosome_1	99310834	1	4.98E-27	11:A>T	11	1	1	0.229885	0.770115	0	0.229885	0	0.354076	0.177038	12.30631	6.08696	0.977273
100013195|F|0-28:T>C-28:T>C	TGCAGTGCTGGGAGAGAAGAGAGGTTCATCGCCTCTTTAGGGGCAGGTGGAAAGCCCAGCCTGGGAAAG	TGCAGTGCTGGGAGAGAAGAGAGGTTCATCGCCTCTTTAGGGGCAGGTGGAAAGCCCAGCCTGGGAAAG	NC_006090.4_chromosome_3	33764322	1	1.07E-28	28:T>C	28	1	0.804598	0.62069	0.37931	0.195402	0.425287	0.31444	0.470868	0.392654	18.22727	15.42029	1
100013196|F|0-50:G>A-50:G>A	TGCAGTGTGAGGATCTGCTCCATTGATGTAAGCAGTCATAAGGACACACGGACAAGCACTGTCCTGGCC	TGCAGTGTGAGGATCTGCTCCATTGATGTAAGCAGTCATAAGGACACACGGACAAGCACTGTCCTGGCC	NC_006100.4_chromosome_13	16128797	1	4.98E-27	50:G>A	50	1	0.701149	0.712644	0.287356	0.298851	0.413793	0.419078	0.409565	0.414322	15.06494	13.51899	1
100013197|F|0-48:A>G-48:A>G	TGCAGTGTTGCATACAAGCCCAAGAGCTACAAGCAAGTTCTCATGCTCATAGACACGTAAAGTCTGTGA	TGCAGTGTTGCATACAAGCCCAAGAGCTACAAGCAAGTTCTCATGCTCATAGACACGTAAAGTCTGTGA	NC_006099.4_chromosome_12	7308825	1	1.07E-28	48:A>G	48	1	0.770115	0.666667	0.333333	0.229885	0.436782	0.354076	0.444444	0.39926	50.55814	44.62338	1
100013198|F|0-31:T>C-31:T>C	TGCAGTGTTTGTCAGTTTCCTTTCTCATGCCTAACAACCAGCTCACCATCAGGGACTGAAGCACGATGT	TGCAGTGTTTGTCAGTTTCCTTTCTCATGCCTAACAACCAGCTCACCATCAGGGACTGAAGCACGATGT	NC_006127.4_chromosome_Z	46529567	1	4.98E-27	31:T>C	31	1	0.057471	0.942529	0.057471	0.942529	0	0.108337	0.108337	0.108337	10.6	10	1
100013199|F|0-67:C>G-67:C>G	TGCAGTTAAAGGCAGCGATCGAGGAGACATAATCATGCTTCCAGGAAATGGGTTTTCCTAAAAAGTACA	TGCAGTTAAAGGCAGCGATCGAGGAGACATAATCATGCTTCCAGGAAATGGGTTTTCCTAAAAAGTACA	NC_006089.4_chromosome_2	33198116	1	4.98E-27	67:C>G	67	1	0.977011	0.195402	0.804598	0.022989	0.172414	0.04492	0.31444	0.17968	6.09346	3.47368	0.977273
100013202|F|0-7:A>C-7:A>C	TGCAGTTAATTTTATCCACCAAAGCACTCACAGCTGAGATAAAATGCTGATAGTTGAATTTATGGTTTA	TGCAGTTAATTTTATCCACCAAAGCACTCACAGCTGAGATAAAATGCTGATAGTTGAATTTATGGTTTA	NC_006089.4_chromosome_2	19235858	1	1.07E-28	7:A>C	7	0.954023	0.975904	0.228916	0.771084	0.024096	0.204819	0.047031	0.353027	0.200029	14.73077	9.52	1
100013204|F|0-17:C>T-17:C>T	TGCAGTTCAGGGTCTCACGTCTTCTAGATCCAAAATTGCTGAGATGTCAAGAGAATACAAACATCGTAA	TGCAGTTCAGGGTCTCACGTCTTCTAGATCCAAAATTGCTGAGATGTCAAGAGAATACAAACATCGTAA	NC_006089.4_chromosome_2	39325880	1	1.07E-28	17:C>T	17	1	0.954023	0.333333	0.666667	0.045977	0.287356	0.087726	0.444444	0.266085	42.09434	27.13889	1
100013206|F|0-48:C>T-48:C>T	TGCAGTTGACACAATAGAAGGAAGGGATGCCACACAGAGGGACCTGGACGGGCTTGAAAATTGGGCCCA	TGCAGTTGACACAATAGAAGGAAGGGATGCCACACAGAGGGACCTGGACGGGCTTGAAAATTGGGCCCA	NC_006088.4_chromosome_1	78840387	2	1.07E-28	48:C>T	48	1	0.977011	0.310345	0.689655	0.022989	0.287356	0.04492	0.428062	0.236491	8.97222	6.2	1
100013207|F|0-49:T>C-49:T>C	TGCAGTTTGCCGTGCATGGAAAACCAGTGCTTGTTCTACAAAATGGAGATGAAAGGAAGAGGCAGCCAA	TGCAGTTTGCCGTGCATGGAAAACCAGTGCTTGTTCTACAAAATGGAGATGAAAGGAAGAGGCAGCCAA	NC_006088.4_chromosome_1	177028312	1	1.07E-28	49:T>C	49	1	1	0.011494	0.988506	0	0.011494	0	0.022724	0.011362	28.73874	20	1
100013208|F|0-13:G>A-13:G>A	TGCAGAGCTGGAAGCAGACAGCTGAGGGATAAGTGTCTGGTGAGTGGATGCAGCTGGAGTTTGTTAACC	TGCAGAGCTGGAAGCAGACAGCTGAGGGATAAGTGTCTGGTGAGTGGATGCAGCTGGAGTTTGTTAACC	NC_006094.4_chromosome_7	13361806	1	1.07E-28	13:G>A	13	0.977011	0.752941	0.658824	0.341176	0.247059	0.411765	0.372042	0.44955	0.410796	6.10526	5.94595	0.952381
100013210|F|0-9:A>G-9:A>G	TGCAGAAAAACCTGTTTATCTGCATTTGGTGTTTGTATTTGTAATTGTGAATGTTTTAATGCATGAGAT	TGCAGAAAAACCTGTTTATCTGCATTTGGTGTTTGTATTTGTAATTGTGAATGTTTTAATGCATG	NC_006091.4_chromosome_4	51697020	1	1.66E-26	9:A>G	9	1	1	0.068966	0.931034	0	0.068966	0	0.128419	0.064209	27.11712	13.33333	1
100013211|F|0-59:T>A-59:T>A	TGCAGAAAACACACAGCTTCATATGGAACAGCAAGTCAACATCTAGAGATTCATTTTTTTAAATATCTG	TGCAGAAAACACACAGCTTCATATGGAACAGCAAGTCAACATCTAGAGATTCATTTTTTTAAATATCTG	NC_006099.4_chromosome_12	5255814	1	1.07E-28	59:T>A	59	0.988506	1	0.011628	0.988372	0	0.011628	0	0.022985	0.011493	8.13636	2.5	1
100013212|F|0-19:C>T-19:C>T	TGCAGAAATTCAGATGGGGCGCCAGAGGGAAAGGATGGGGCTGTTCGTCTTATTGCACGCCAAGACTTT	TGCAGAAATTCAGATGGGGCGCCAGAGGGAAAGGATGGGGCTGTTCGTCTTATTGCACGCCAAGACTTT	NC_006107.4_chromosome_20	11979338	1	1.07E-28	19:C>T	19	0.850575	0.972973	0.189189	0.810811	0.027027	0.162162	0.052593	0.306793	0.179693	7.06522	4.73333	0.973684
100013213|F|0-12:A>G-12:A>G	TGCAGAAATTGCATAAGCCCTTTACATCAGAATGGAATCCAGTCCTTTTAAAGCAAAAAAATGCTGGTT	TGCAGAAATTGCATAAGCCCTTTACATCAGAATGGAATCCAGTCCTTTTAAAGCAAAAAAATGCTGGTT	NC_006096.4_chromosome_9	11260915	1	4.98E-27	12:A>G	12	0.942529	0.987805	0.195122	0.804878	0.012195	0.182927	0.024093	0.314099	0.169096	20.62136	8	0.95
100013215|F|0-28:C>T-28:C>T	TGCAGAACTTAACATGGAGGCAAAGCTTCTGAAGAGGAATTGAGCCCAGAGCTTCAGATGTACTGATCA	TGCAGAACTTAACATGGAGGCAAAGCTTCTGAAGAGGAATTGAGCCCAGAGCTTCAGATGTACTGATCA	NC_006092.4_chromosome_5	59562824	1	1.07E-28	28:C>T	28	1	0.988506	0.183908	0.816092	0.011494	0.172414	0.022724	0.300172	0.161448	15.29091	4.84211	0.977273
100013216|F|0-6:A>G-6:A>G	TGCAGAATTTTTCCTCTCCAACCCCGGGAAAGGAGCAGAACATTTCTCCTTCTGAAGAACCAGCAGCCA	TGCAGAATTTTTCCTCTCCAACCCCGGGAAAGGAGCAGAACATTTCTCCTTCTGAAGAACCAGCAGCCA	NC_006127.4_chromosome_Z	1226687	1	4.98E-27	6:A>G	6	1	0.655172	0.367816	0.632184	0.344828	0.022989	0.451843	0.465055	0.458449	10.04	9.63158	1
100013217|F|0-30:A>G-30:A>G	TGCAGACAGAGTGAGGCTTCCAGACCTGAGATCATCATACAACCTCTCGTAATTCATAAAACAAGGGGC	TGCAGACAGAGTGAGGCTTCCAGACCTGAGATCATCATACAACCTCTCGTAATTCATAAAACAAGGGGC	NC_006105.4_chromosome_18	9614522	1	1.07E-28	30:A>G	30	1	1	0.08046	0.91954	0	0.08046	0	0.147972	0.073986	16.48649	5.22222	0.977273
100013218|F|0-44:G>C-44:G>C	TGCAGACTCCCAAAATGAGAATAGAAAGATTTAACAGTAAAGCTGATGTCTTTCAAACTTCACTTGGGA	TGCAGACTCCCAAAATGAGAATAGAAAGATTTAACAGTAAAGCTGATGTCTTTCAAACTTCACTTGGGA	NC_006094.4_chromosome_7	14609716	1	1.07E-28	44:G>C	44	0.977011	0.870588	0.435294	0.564706	0.129412	0.305882	0.225329	0.491626	0.358478	3.94624	3.02326	0.909091
100013219|F|0-14:A>G-14:A>G	TGCAGAGCAGAAGGACGTTCATGTTGATCTCTGCATTGAGGATTTGAAAAATCAGTACATGAAATGGAT	TGCAGAGCAGAAGGACGTTCATGTTGATCTCTGCATTGAGGATTTGAAAAATCAGTACATGAAATGGAT	NC_006094.4_chromosome_7	30640452	1	1.07E-28	14:A>G	14	1	0.954023	0.275862	0.724138	0.045977	0.229885	0.087726	0.399524	0.243625	12.31373	8.45161	0.95
100013220|F|0-5:A>G-5:A>G	TGCAGAGGTGACTTTTTTCCCACAGTAATCTGAAGTATTAAGACAAGATAAAGAAGCAAGGTAGAGAGG	TGCAGAGGTGACTTTTTTCCCACAGTAATCTGAAGTATTAAGACAAGATAAAGAAGCAAGGTAGAGAGG	NC_006088.4_chromosome_1	7757927	1	4.98E-27	5:A>G	5	1	0.344828	0.931034	0.068966	0.655172	0.275862	0.451843	0.128419	0.290131	9.36111	8.40594	0.97619
100013221|F|0-50:A>G-50:A>G	TGCAGATATAAGCATACTCCTTGGTGTCAGATCCACTCCCCTGCCTGCATATGCAGTGCTCTGGAAAAC	TGCAGATATAAGCATACTCCTTGGTGTCAGATCCACTCCCCTGCCTGCATATGCAGTGCTCTGGAAAAC	NC_006090.4_chromosome_3	34538583	1	4.98E-27	50:A>G	50	0.931034	0.555556	0.740741	0.259259	0.444444	0.296296	0.493827	0.384088	0.438957	6.09677	6.04	0.954545
100013222|F|0-51:G>A-51:G>A	TGCAGATGTTGTAAAGTGCCCTTTGGTTTTGATTGCCAAGAAGGTAAACTGGAAACACAGTAGATGTAT	TGCAGATGTTGTAAAGTGCCCTTTGGTTTTGATTGCCAAGAAGGTAAACTGGAAACACAGTAGATGTAT	NC_006089.4_chromosome_2	117295033	1	1.07E-28	51:G>A	51	1	1	0.08046	0.91954	0	0.08046	0	0.147972	0.073986	72.63063	28.44444	1
100013223|F|0-13:A>T-13:A>T	TGCAGATTACAGAATAAATGAAATATTCAGCATACACAAATACTGCACAGAATGATATGATACAGACCA	TGCAGATTACAGAATAAATGAAATATTCAGCATACACAAATACTGCACAGAATGATATGATACAGACCA	NC_006092.4_chromosome_5	59712149	1	1.07E-28	13:A>T	13	1	0.988506	0.034483	0.965517	0.011494	0.022989	0.022724	0.066587	0.044656	21.63303	16.4	1
100013224|F|0-28:C>G-28:C>G	TGCAGCAAACCTCCAAGTGTGGTCCTCACAGCTCCATGGCCAGCATGAGGCAGCAAGGCCAGAATCTGA	TGCAGCAAACCTCCAAGTGTGGTCCTCACAGCTCCATGGCCAGCATGAGGCAGCAAGGCCAGAATCTGA	NC_006099.4_chromosome_12	17002019	1	1.07E-28	28:C>G	28	0.988506	0.94186	0.290698	0.709302	0.05814	0.232558	0.109519	0.412385	0.260952	13.22772	5.32353	0.97619
100013226|F|0-60:C>T-60:C>T	TGCAGCAAGCAATTTCTCAGAAATCAAATGTAGTAACCTCCATGACATCCTTCCATCCCACGTGTCAGA	TGCAGCAAGCAATTTCTCAGAAATCAAATGTAGTAACCTCCATGACATCCTTCCATCCCACGTGTCAGA	NC_006091.4_chromosome_4	290378	1	1.07E-28	60:C>T	60	1	1	0.068966	0.931034	0	0.068966	0	0.128419	0.064209	11.3945	5.625	0.977273
100013228|F|0-57:C>A-57:C>A	TGCAGCAATACAACCCCAGCAGGAAGGAAAATTGCTTTTCCACACTTTGTAAAAATCCTCCTTACATGA	TGCAGCAATACAACCCCAGCAGGAAGGAAAATTGCTTTTCCACACTTTGTAAAAATCCTCCTTACATGA	NC_006089.4_chromosome_2	36041186	1	1.07E-28	57:C>A	57	0.965517	0.821429	0.583333	0.416667	0.178571	0.404762	0.293367	0.486111	0.389739	5.72619	5.38095	0.904762
100013229|F|0-5:T>C-5:T>C	TGCAGTAATTAACGCGATTCCCATCCACCCACCTTTTGGCAGGGCTGTGCTCTATCCTTTAACCAAAGC	TGCAGTAATTAACGCGATTCCCATCCACCCACCTTTTGGCAGGGCTGTGCTCTATCCTTTAACCAAAGC	NC_006110.4_chromosome_23	4847727	1	2.31E-25	5:T>C	5	0.988506	0.023256	0.988372	0.011628	0.976744	0.011628	0.04543	0.022985	0.034208	31.66667	12.42593	1
100013231|F|0-59:G>C-59:G>C	TGCAGCACACAGCTCACACTGTGAGAGCACCATCTAAAGGGCAGTTTATACTAATGCAGGAAAGCATGA	TGCAGCACACAGCTCACACTGTGAGAGCACCATCTAAAGGGCAGTTTATACTAATGCAGGAAAGCATGA	NC_006127.4_chromosome_Z	34451574	1	1.79E-26	59:G>C	59	0.988506	0.011628	1	0	0.988372	0.011628	0.022985	0	0.011493	13.5	12.84545	1
100013232|F|0-68:T>C-68:T>C	TGCAGCAGAAGGTGCAGGAAATCTGCTGAGGTTTGGTGCTGGAAAAACACAGTGTAGAAACAGAGACTT	TGCAGCAGAAGGTGCAGGAAATCTGCTGAGGTTTGGTGCTGGAAAAACACAGTGTAGAAACAGAGACTT	NC_006092.4_chromosome_5	26669300	1	1.07E-28	68:T>C	68	1	0.965517	0.287356	0.712644	0.034483	0.252874	0.066587	0.409565	0.238076	8.57282	5.66667	0.952381
100013234|F|0-60:C>T-60:C>T	TGCAGCATAAGGTGTTACGTTTTCACCATCTCTAGCTTAAAATTTAGTTCCTGTAACATCCTTACTATT	TGCAGCATAAGGTGTTACGTTTTCACCATCTCTAGCTTAAAATTTAGTTCCTGTAACATCCTTACTATT	NC_006088.4_chromosome_1	72618614	1	1.07E-28	60:C>T	60	1	0.804598	0.597701	0.402299	0.195402	0.402299	0.31444	0.480909	0.397675	37.17582	33.25373	1
100013235|F|0-15:T>C-15:T>C	TGCAGCATCTGTGAGTACTGCAAAAGGGCAAAGAGTCCATGACTGAAATATGCTCTGTAGGTATTAGTG	TGCAGCATCTGTGAGTACTGCAAAAGGGCAAAGAGTCCATGACTGAAATATGCTCTGTAGGTATTAGTG	NC_006089.4_chromosome_2	19763630	1	1.07E-28	15:T>C	15	0.988506	0.837209	0.534884	0.465116	0.162791	0.372093	0.27258	0.497566	0.385073	9.13043	6.88136	0.931818
100013236|F|0-34:C>A-34:C>A	TGCAGCATTAATTTCCAGCGCGGTGTAAATAACTCATCTTCGAGGTCAGCGGGTTGTCAGGTGTTCGTA	TGCAGCATTAATTTCCAGCGCGGTGTAAATAACTCATCTTCGAGGTCAGCGGGTTGTCAGGTGTTCGTA	NC_006089.4_chromosome_2	142267254	1	1.07E-28	34:C>A	34	1	1	0.057471	0.942529	0	0.057471	0	0.108337	0.054168	24.1982	7.83333	1
100013239|F|0-51:A>G-51:A>G	TGCAGCCAGGCCAGGAGGATTTCCAGGCAGTGCTGTGCTGTCCTGCACCCAAGGCTCGGGGACCCAACC	TGCAGCCAGGCCAGGAGGATTTCCAGGCAGTGCTGTGCTGTCCTGCACCCAAGGCTCGGGGACCCAACC	NT_463101.1_chromosome_23 chr23random_Scaffold13979	3786	2	1.07E-28	51:A>G	51	0.988506	1	0.069767	0.930233	0	0.069767	0	0.1298	0.0649	8.47222	3.28571	0.975
100013240|F|0-10:A>G-10:A>G	TGCAGCCATCAGTAGATGGATAGTTGTGCAGGGAGCTGATGTGTGCCTTCTGTGTTGTACCCAGGACAT	TGCAGCCATCAGTAGATGGATAGTTGTGCAGGGAGCTGATGTGTGCCTTCTGTGTTGTACCCAGGACAT	NC_006089.4_chromosome_2	3284686	1	1.07E-28	10:A>G	10	0.988506	1	0.034884	0.965116	0	0.034884	0	0.067334	0.033667	14.00909	5.66667	1
100013242|F|0-6:C>T-6:C>T	TGCAGCCGTCGCAGCACCATGTGGAAAGGAAGCAAATACATTTTTGCATACACCAGGAAAACGGATAAA	TGCAGCCGTCGCAGCACCATGTGGAAAGGAAGCAAATACATTTTTGCATACACCAGGAAAACGGATAAA	NC_006094.4_chromosome_7	29047791	1	1.07E-28	6:C>T	6	1	1	0.045977	0.954023	0	0.045977	0	0.087726	0.043863	13.86486	11	1
100013243|F|0-15:C>T-15:C>T	TGCAGCCTATCTTCACTGACTTAGGCCTTTCTTGCTGTGTAATGCCTCTGTGAGGTAAATAGATCCTGC	TGCAGCCTATCTTCACTGACTTAGGCCTTTCTTGCTGTGTAATGCCTCTGTGAGGTAAATAGATCCTGC	NC_006094.4_chromosome_7	14211735	1	4.98E-27	15:C>T	15	1	0.954023	0.344828	0.655172	0.045977	0.298851	0.087726	0.451843	0.269785	18.30476	12.81081	1
100013245|F|0-12:T>C-12:T>C	TGCAGCTCTGTTTCCACACAGCAGCTCTGTGCTGGAGGAATCTAGTTCAGCGCAATTCCTGAAGAACCA	TGCAGCTCTGTTTCCACACAGCAGCTCTGTGCTGGAGGAATCTAGTTCAGCGCAATTCCTGAAGAACCA	NC_006088.4_chromosome_1	77082751	1	4.98E-27	12:T>C	12	1	0.712644	0.770115	0.229885	0.287356	0.482759	0.409565	0.354076	0.381821	10.44304	9.73494	0.954545
100013247|F|0-51:G>A-51:G>A	TGCAGCTGGATACCTTCTGGCATGAGAAAGACAGCTACAAGTACAAGAGGAGAGAGAAGATAGCAGTGA	TGCAGCTGGATACCTTCTGGCATGAGAAAGACAGCTACAAGTACAAGAGGAGAGAGAAGATAGCAGTGA	NC_006089.4_chromosome_2	79436467	1	1.07E-28	51:G>A	51	1	1	0.011494	0.988506	0	0.011494	0	0.022724	0.011362	8.64865	2.5	1
100013249|F|0-43:T>C-43:T>C	TGCAGGAAAAGGCTATTTTTTATCAGTTTCTGCTTTAGCGAAGTAAAAGGTCCATTGGTTCCTGTCTAC	TGCAGGAAAAGGCTATTTTTTATCAGTTTCTGCTTTAGCGAAGTAAAAGGTCCATTGGTTCCTGTCTAC	NC_006104.4_chromosome_17	10246931	1	1.07E-28	43:T>C	43	1	0.977011	0.091954	0.908046	0.022989	0.068966	0.04492	0.166997	0.105959	46.96296	22	1
100013250|F|0-56:G>A-56:G>A	TGCAGGACAGCTCTATGCAGAAGCAAGTTCTAAGCAAGTTCTAGGGCCTACCAGTGGAAGCATGAGATC	TGCAGGACAGCTCTATGCAGAAGCAAGTTCTAAGCAAGTTCTAGGGCCTACCAGTGGAAGCATG	NC_006089.4_chromosome_2	62665629	1	5.84E-26	56:G>A	56	0.988506	1	0.034884	0.965116	0	0.034884	0	0.067334	0.033667	14.43636	6.66667	1
100013251|F|0-41:A>G-41:A>G	TGCAGGAGAACATGATGTTATTTGGCAAATTGTTTCTTGAGAACATGAGGATAGTATTGACTTTTGAAG	TGCAGGAGAACATGATGTTATTTGGCAAATTGTTTCTTGAGAACATGAGGATAGTATTGACTTTTGAAG	NC_006089.4_chromosome_2	6439097	1	1.07E-28	41:A>G	41	0.977011	0.694118	0.541176	0.458824	0.305882	0.235294	0.424637	0.496609	0.460623	14.10526	12.38333	1
100013252|F|0-49:C>T-49:C>T	TGCAGGCAAAATTCCTGTTGAAATCAATGAGCTATCCTACAAGCACACTCTGGGCTCTGAATTACCACC	TGCAGGCAAAATTCCTGTTGAAATCAATGAGCTATCCTACAAGCACACTCTGGGCTCTGAATTACCACC	NC_006093.4_chromosome_6	8713705	1	1.07E-28	49:C>T	49	1	0.988506	0.298851	0.701149	0.011494	0.287356	0.022724	0.419078	0.220901	13.98165	8.4359	0.977273
100013253|F|0-65:C>G-65:C>G	TGCAGGCACAAGACCCAGCATGACATCACCTCCTCAGCTGCATCTTCTGTTTTGTCTGTGCCTCCCTGC	TGCAGGCACAAGACCCAGCATGACATCACCTCCTCAGCTGCATCTTCTGTTTTGTCTGTGCCTCCCTGC	NC_006090.4_chromosome_3	8103233	1	1.07E-28	65:C>G	65	1	0.977011	0.183908	0.816092	0.022989	0.16092	0.04492	0.300172	0.172546	10.21296	6.33333	0.977273
100013254|F|0-30:A>C-30:A>C	TGCAGGCACAGAACTCCGGAGGGGAACTTCAAGGTGACATTTGTAGAAGTACAATTACTGCCTAACTCG	TGCAGGCACAGAACTCCGGAGGGGAACTTCAAGGTGACATTTGTAGAAGTACAATTACTGCCTAACTCG	NC_006110.4_chromosome_23	2331208	1	1.07E-28	30:A>C	30	1	1	0.091954	0.908046	0	0.091954	0	0.166997	0.083498	61.06306	30.36364	1
100013255|F|0-8:C>G-8:C>G	TGCAGGCACGAGCAGGATGGAGAGTGCCTCCTGCTGCCCCTGGCCATGCTTCATTCTGCATGAGATCGG	TGCAGGCACGAGCAGGATGGAGAGTGCCTCCTGCTGCCCCTGGCCATGCTTCATTCTGCATG	NC_006088.4_chromosome_1	144550494	1	7.16E-25	8:C>G	8	0.988506	1	0.011628	0.988372	0	0.011628	0	0.022985	0.011493	9.92661	3	1
100013258|F|0-7:T>A-7:T>A	TGCAGGCTGTACAACCTGTAATCATGGTGTGGGCAATGCCACATCTCCTGACAGGAACACAGATTTATT	TGCAGGCTGTACAACCTGTAATCATGGTGTGGGCAATGCCACATCTCCTGACAGGAACACAGATTTATT	NC_006090.4_chromosome_3	59152493	1	1.07E-28	7:T>A	7	1	0.862069	0.517241	0.482759	0.137931	0.37931	0.237812	0.499405	0.368609	11.42105	7.50909	0.977273
100013259|F|0-21:C>A-21:C>A	TGCAGGCCTCTTCTCCTAATCCAATGCTCAATGTCTTTCACTTCAGCCTATTTTTTTCCTTTCTTTCGC	TGCAGGCCTCTTCTCCTAATCCAATGCTCAATGTCTTTCACTTCAGCCTATTTTTTTCCTTTCTTTCGC	NC_006101.4_chromosome_14	7536070	1	4.98E-27	21:C>A	21	1	1	0.022989	0.977011	0	0.022989	0	0.04492	0.02246	16.72973	6.33333	1
100013260|F|0-15:T>C-15:T>C	TGCAGGCCTTTATGATAAGCCCAGGGCCAGGCTTCATTAGTATGCCTTGAAGAAGGGAAGGTTCCCAGC	TGCAGGCCTTTATGATAAGCCCAGGGCCAGGCTTCATTAGTATGCCTTGAAGAAGGGAAGGTTCCCAGC	NC_006095.4_chromosome_8	16663245	1	1.07E-28	15:T>C	15	0.942529	0.987805	0.073171	0.926829	0.012195	0.060976	0.024093	0.135634	0.079863	6.60194	5	1
100013262|F|0-38:G>A-38:G>A	TGCAGGCTTAAATACTCATGCTGCGCAGCACAATAGAAGATCTTGCCAAGTTAACATTCACTGACTGAT	TGCAGGCTTAAATACTCATGCTGCGCAGCACAATAGAAGATCTTGCCAAGTTAACATTCACTGACTGAT	NC_006091.4_chromosome_4	36748169	1	1.07E-28	38:G>A	38	0.988506	0.94186	0.44186	0.55814	0.05814	0.383721	0.109519	0.49324	0.301379	11.4381	8.02	0.977273
100013265|F|0-64:A>C-64:A>C	TGCAGGGCAAGAATATCCAATCAAAAAAAAAAAATCTAGATTAGATTCAATGGATCTGAATAAAAGTGA	TGCAGGGCAAGAATATCCAATCAAAAAAAAAAAATCTAGATTAGATTCAATGGATCTGAATAAAAGTGA	NC_006093.4_chromosome_6	10631756	1	4.98E-27	64:A>C	64	0.954023	0.759036	0.590361	0.409639	0.240964	0.349398	0.365801	0.48367	0.424735	5.07692	5.01639	0.952381
100013267|F|0-37:A>C-37:A>C	TGCAGGTAGTCCCTGAGCCATCCTGGAAGCAGCCTGTATTTTCTCTTCTAAGCAGGAGGGTCAACGTGC	TGCAGGTAGTCCCTGAGCCATCCTGGAAGCAGCCTGTATTTTCTCTTCTAAGCAGGAGGGTCAACGTGC	NC_006092.4_chromosome_5	50254209	1	1.07E-28	37:A>C	37	1	1	0.034483	0.965517	0	0.034483	0	0.066587	0.033294	15.23423	9	1
100013269|F|0-36:T>C-36:T>C	TGCAGGTTCACTGAACCACTACGTGCAAAAGTTTAATGATAGCATAAATTTCAGGTGCTGCCTCTCTCC	TGCAGGTTCACTGAACCACTACGTGCAAAAGTTTAATGATAGCATAAATTTCAGGTGCTGCCTCTCTCC	NC_006090.4_chromosome_3	18404955	1	1.07E-28	36:T>C	36	0.965517	0.97619	0.083333	0.916667	0.02381	0.059524	0.046485	0.152778	0.099632	5.2549	3.625	0.973684
100013270|F|0-15:A>G-15:A>G	TGCAGGTTCTCCTTGACATACTCAAAAACAGTGAGCTTCCTAAGGTAAACTTTAAAGCATACACACTCT	TGCAGGTTCTCCTTGACATACTCAAAAACAGTGAGCTTCCTAAGGTAAACTTTAAAGCATACACACTCT	NC_006095.4_chromosome_8	25410705	1	1.79E-26	15:A>G	15	0.563218	0.897959	0.122449	0.877551	0.102041	0.020408	0.183257	0.21491	0.199084	12.94545	12.875	1
100013273|F|0-41:C>A-41:C>A	TGCAGTAAAAGTTTGCCATTGCAGGACAGTATTTATAGCATCCCATCTAGCTATGGCTGTGGAAAGAAT	TGCAGTAAAAGTTTGCCATTGCAGGACAGTATTTATAGCATCCCATCTAGCTATGGCTGTGGAAAGAAT	NC_006089.4_chromosome_2	34100026	1	1.07E-28	41:C>A	41	0.54023	0.957447	0.042553	0.957447	0.042553	0	0.081485	0.081485	0.081485	17.96552	16.66667	1
100013278|F|0-56:C>A-56:C>A	TGCAGTATTGAAATTGCTGTATATTCAAGAACCAAAAGCTGAAACTGATAGTAATCCAAAGGTGTGAAC	TGCAGTATTGAAATTGCTGTATATTCAAGAACCAAAAGCTGAAACTGATAGTAATCCAAAGGTGTGAAC	NC_006088.4_chromosome_1	77625057	1	1.07E-28	56:C>A	56	0.977011	1	0.058824	0.941176	0	0.058824	0	0.110727	0.055363	5.93519	5.66667	1
100013279|F|0-38:C>T-38:C>T	TGCAGTATTTGGGATATTTTCTCAGTGGCAGGAAGCAACTTTTGACAGTTTATTCCTCAGTAAGGAGAA	TGCAGTATTTGGGATATTTTCTCAGTGGCAGGAAGCAACTTTTGACAGTTTATTCCTCAGTAAGGAGAA	NC_006090.4_chromosome_3	110769757	1	1.07E-28	38:C>T	38	1	1	0.011494	0.988506	0	0.011494	0	0.022724	0.011362	34.72973	16	1
100013280|F|0-43:C>T-43:C>T	TGCAGTCAGAGTCCCCGTTGGGAGGGAGAGAAGAGAAAGCCACCTGTAACAACGTAGTGCTCCTCAGCA	TGCAGTCAGAGTCCCCGTTGGGAGGGAGAGAAGAGAAAGCCACCTGTAACAACGTAGTGCTCCTCAGCA	NC_006093.4_chromosome_6	17141549	1	1.07E-28	43:C>T	43	1	0.908046	0.287356	0.712644	0.091954	0.195402	0.166997	0.409565	0.288281	42.12745	30.10345	0.977273
100013282|F|0-66:G>A-66:G>A	TGCAGTCCCACTTTGTAGTTCTTCTTTTCCATTTACCCACTGTGATCAAGGGAAGCTGATGCTAATGTT	TGCAGTCCCACTTTGTAGTTCTTCTTTTCCATTTACCCACTGTGATCAAGGGAAGCTGATGCTAATGTT	NC_006104.4_chromosome_17	6457701	1	1.07E-28	66:G>A	66	0.804598	0.671429	0.528571	0.471429	0.328571	0.2	0.441224	0.498367	0.469796	5.18033	4.87234	0.947368
100013284|F|0-20:T>C-20:T>C	TGCAGTCTAAAACTGAAAAATACTGGTTGTTTACTACAAGTCAGAGATTTTGTCCTAGATTAGATTTGG	TGCAGTCTAAAACTGAAAAATACTGGTTGTTTACTACAAGTCAGAGATTTTGTCCTAGATTAGATTTGG	NC_006099.4_chromosome_12	12474645	1	1.07E-28	20:T>C	20	0.988506	0.825581	0.581395	0.418605	0.174419	0.406977	0.287994	0.48675	0.387372	44.61111	38.17188	0.954545
100013285|F|0-11:T>C-11:T>C	TGCAGTCTATTTGGCACGGCACTTATGGAAGCAGAAATGTCATTTTGCATATTATGGGGCTTGATTAAG	TGCAGTCTATTTGGCACGGCACTTATGGAAGCAGAAATGTCATTTTGCATATTATGGGGCTTGATTAAG	NC_006088.4_chromosome_1	135821190	1	1.07E-28	11:T>C	11	1	1	0.034483	0.965517	0	0.034483	0	0.066587	0.033294	34.81081	21.33333	1
100013286|F|0-68:G>A-68:G>A	TGCAGTCTCAAGGAAAAAGGAAGAAATGAGCAATCTCTAGGCTAAAAATACAGAGTACGCATTAGAAGG	TGCAGTCTCAAGGAAAAAGGAAGAAATGAGCAATCTCTAGGCTAAAAATACAGAGTACGCATTAGAAGG	NC_006090.4_chromosome_3	7853433	1	1.07E-28	68:G>A	68	0.965517	0.97619	0.071429	0.928571	0.02381	0.047619	0.046485	0.132653	0.089569	4.99057	3.16667	1
100013287|F|0-58:G>A-58:G>A	TGCAGTCTCTCCTCATAGGGCATATTCTCCAAGCCCTTCACAAGCCTTGTGGCTCTTCGGACCTGCTCC	TGCAGTCTCTCCTCATAGGGCATATTCTCCAAGCCCTTCACAAGCCTTGTGGCTCTTCGGACCTGCTCC	NC_006091.4_chromosome_4	31733834	168	2.99E-24	58:G>A	58	0.988506	0.627907	0.72093	0.27907	0.372093	0.348837	0.46728	0.40238	0.43483	18.66176	18.61728	0.977273
100013290|F|0-68:G>A-68:G>A	TGCAGTCTCTCTGTGGATTTCGAGCAGTGTTCCATACTCCTCATGGAGCTGATCAAAATCCTTCCTCAG	TGCAGTCTCTCTGTGGATTTCGAGCAGTGTTCCATACTCCTCATGGAGCTGATCAAAATCCTTCCTCAG	NC_006098.4_chromosome_11	916412	1	1.07E-28	68:G>A	68	1	0.988506	0.103448	0.896552	0.011494	0.091954	0.022724	0.185493	0.104109	70.40909	34.8	1
100013291|F|0-24:G>A-24:G>A	TGCAGTCTGAATTGCTGAATAACCGCAGATCAGTCAGTGACGTCTGAGGAAAATGACTAAGTAAATTTC	TGCAGTCTGAATTGCTGAATAACCGCAGATCAGTCAGTGACGTCTGAGGAAAATGACTAAGTAAATTTC	NC_006089.4_chromosome_2	113619503	1	1.07E-28	24:G>A	24	1	1	0.011494	0.988506	0	0.011494	0	0.022724	0.011362	43.57658	25.5	1
100013292|F|0-17:G>A-17:G>A	TGCAGTCTTCATGATTTGGTAACTTCTGTTCTTGAGAAATGGCTAAGGAATAACTTCCAAACCAGGTAG	TGCAGTCTTCATGATTTGGTAACTTCTGTTCTTGAGAAATGGCTAAGGAATAACTTCCAAACCAGGTAG	NC_006092.4_chromosome_5	18384549	1	1.07E-28	17:G>A	17	1	0.988506	0.057471	0.942529	0.011494	0.045977	0.022724	0.108337	0.06553	24.37273	8.8	0.977273
100013293|F|0-68:C>T-68:C>T	TGCAGTCTTTCTCTTTATCAGAGGGATTTCCTGAGACATTATCTTTGATGTGGCGACAGCTGGGAAAGC	TGCAGTCTTTCTCTTTATCAGAGGGATTTCCTGAGACATTATCTTTGATGTGGCGACAGCTGGGAAAGC	NC_006088.4_chromosome_1	170332467	1	1.07E-28	68:C>T	68	1	0.965517	0.37931	0.62069	0.034483	0.344828	0.066587	0.470868	0.268728	16.4717	9.72093	1
100013294|F|0-19:G>A-19:G>A	TGCAGTGAAATTGCTAGTTGCTTGTGGATTCTTAATAGGCTCCTAAATAAAGAGAAGGATTATTATTAA	TGCAGTGAAATTGCTAGTTGCTTGTGGATTCTTAATAGGCTCCTAAATAAAGAGAAGGATTATTATTAA	NC_006089.4_chromosome_2	65641307	1	1.07E-28	19:G>A	19	1	1	0.034483	0.965517	0	0.034483	0	0.066587	0.033294	30.93694	21	1
100013295|F|0-17:G>A-17:G>A	TGCAGTGAAGATGAGCTGTCTATTCATTCAATATCGTCCTTCCAAATTAGTGCACAGGAACTGAATAAA	TGCAGTGAAGATGAGCTGTCTATTCATTCAATATCGTCCTTCCAAATTAGTGCACAGGAACTGAATAAA	NC_006088.4_chromosome_1	138145540	1	4.98E-27	17:G>A	17	1	0.988506	0.091954	0.908046	0.011494	0.08046	0.022724	0.166997	0.094861	11.32727	5.8	1
100013296|F|0-42:C>G-42:C>G	TGCAGTGATAGGAATGTGTATATATAGATATATACACACATACACAGACACATGCATATAATCTACACT	TGCAGTGATAGGAATGTGTATATATAGATATATACACACATACACAGACACATGCATATAATCTACACT		0	0	999	42:C>G	42	0.988506	1	0.046512	0.953488	0	0.046512	0	0.088697	0.044348	9.80734	4.8	1
100013297|F|0-13:C>T-13:C>T	TGCAGTGCCCAGCCGTCAGCTCTGCCCTTCACTATTACAGAAGAGCCTCCAAGGCTGTGTTATCTGTTA	TGCAGTGCCCAGCCGTCAGCTCTGCCCTTCACTATTACAGAAGAGCCTCCAAGGCTGTGTTATCTGTTA	NC_006102.4_chromosome_15	11315140	1	1.07E-28	13:C>T	13	0.954023	0.86747	0.433735	0.566265	0.13253	0.301205	0.229932	0.491218	0.360575	10.48352	7.43478	1
100013299|F|0-23:G>A-23:G>A	TGCAGTGCTGTGGGCCCCTCACCGCACGCCGGAGGCCTTCCCAATCACAGCCCTGCTTTGTGCATGAGA	TGCAGTGCTGTGGGCCCCTCACCGCACGCCGGAGGCCTTCCCAATCACAGCCCTGCTTTGTGCATGAGA	NC_006094.4_chromosome_7	16253270	1	4.98E-27	23:G>A	23	0.965517	0.988095	0.059524	0.940476	0.011905	0.047619	0.023526	0.111961	0.067744	6.6729	4.16667	1
100013300|F|0-25:A>G-25:A>G	TGCAGTGGCTTTCTGCCATTTCTGAAGACTTTATAAACTAATGATGATTTTCACTGTGTTACCACAGTG	TGCAGTGGCTTTCTGCCATTTCTGAAGACTTTATAAACTAATGATGATTTTCACTGTGTTACCACAGTG	NC_006094.4_chromosome_7	32010907	1	1.07E-28	25:A>G	25	0.977011	0.964706	0.188235	0.811765	0.035294	0.152941	0.068097	0.305606	0.186851	4.67	2.5	0.888889
100013301|F|0-12:A>G-12:A>G	TGCAGTGTAGTGAGTGAAATGAGCTGCCCTGTACAATAAAGTCTCTCAAACACCGATGTGAAGCAAGAA	TGCAGTGTAGTGAGTGAAATGAGCTGCCCTGTACAATAAAGTCTCTCAAACACCGATGTGAAGCAAGAA	NT_462510.1_chromosome_15 chr15random_Scaffold15521	4635	2	1.07E-28	12:A>G	12	0.988506	1	0.034884	0.965116	0	0.034884	0	0.067334	0.033667	18.43636	7.25	1
100013302|F|0-32:C>A-32:C>A	TGCAGTGTATAAATGCAAACATTCAGATCATTCGTTTAACCACATGTGCAGAACACAAAGGCATTAAGA	TGCAGTGTATAAATGCAAACATTCAGATCATTCGTTTAACCACATGTGCAGAACACAAAGGCATTAAGA	NC_006089.4_chromosome_2	131886497	1	4.98E-27	32:C>A	32	1	0.034483	0.988506	0.011494	0.965517	0.022989	0.066587	0.022724	0.044656	6.33333	4.57407	1
100013304|F|0-61:A>T-61:A>T	TGCAGTTACCCACTCCTCTATACAGTTTCAGCCACTTACCCATGCCATGAGAACTCTCAGAACTATCAT	TGCAGTTACCCACTCCTCTATACAGTTTCAGCCACTTACCCATGCCATGAGAACTCTCAGAACTATCAT	NC_006089.4_chromosome_2	17537518	1	4.98E-27	61:A>T	61	0.91954	0.95	0.1875	0.8125	0.05	0.1375	0.095	0.304688	0.199844	4.3587	3.90476	1
100013305|F|0-58:G>A-58:G>A	TGCAGTTACTGCCTCAGGTTCAACTCAAGCAGCTTTAAAACAAGAGGACTTAGCATAGGGCAAGGGCAG	TGCAGTTACTGCCTCAGGTTCAACTCAAGCAGCTTTAAAACAAGAGGACTTAGCATAGGGCAAGGGCAG	NC_006091.4_chromosome_4	4793770	1	1.07E-28	58:G>A	58	1	1	0.045977	0.954023	0	0.045977	0	0.087726	0.043863	24.30631	9.4	1
100013306|F|0-56:T>C-56:T>C	TGCAGTTATTAAAAGAACTACTGTAGGGCTATTTTCTGTATCTGTAAATTATGCTGTGCTTTAGAACAG	TGCAGTTATTAAAAGAACTACTGTAGGGCTATTTTCTGTATCTGTAAATTATGCTGTGCTTTAGAACAG	NC_006088.4_chromosome_1	47081619	1	1.07E-28	56:T>C	56	0.988506	1	0.081395	0.918605	0	0.081395	0	0.14954	0.07477	13	7.71429	1
100013307|F|0-34:G>A-34:G>A	TGCAGTTCAGGAGCCCATCCGCAGCTCTGTACCAGCAAGGAGGCAGTGCAAGGGGAAAAACATCTCCAT	TGCAGTTCAGGAGCCCATCCGCAGCTCTGTACCAGCAAGGAGGCAGTGCAAGGGGAAAAACATCTCCAT	NC_006091.4_chromosome_4	83436466	1	1.07E-28	34:G>A	34	1	0.988506	0.114943	0.885057	0.011494	0.103448	0.022724	0.203461	0.113093	36.2844	21.84615	1
100013308|F|0-39:A>G-39:A>G	TGCAGTTCATCTGCATCCCTCTTGATGCTGTCAGCCTAAACCAGTCATTTACTGAATGTCTCATATAAT	TGCAGTTCATCTGCATCCCTCTTGATGCTGTCAGCCTAAACCAGTCATTTACTGAATGTCTCATATAAT	NC_006092.4_chromosome_5	18630010	1	1.07E-28	39:A>G	39	0.988506	0.848837	0.616279	0.383721	0.151163	0.465116	0.256625	0.472958	0.364792	10.19355	8.44615	0.977273
100013309|F|0-33:T>C-33:T>C	TGCAGTTCCAATTCCTTGTCCCTCCAGCTCAACTGTGAGTGTGCTCTTCCATCTCTGTTTCCCCAGACC	TGCAGTTCCAATTCCTTGTCCCTCCAGCTCAACTGTGAGTGTGCTCTTCCATCTCTGTTTCCCCAGACC	NC_006092.4_chromosome_5	28090325	1	1.07E-28	33:T>C	33	1	1	0.114943	0.885057	0	0.114943	0	0.203461	0.101731	12.0991	4.84615	0.977273
100013312|F|0-32:T>C-32:T>C	TGCAGTTGTCCAAAAGCACTGTGCACCAGCAGTCCCATCCTACCCCTCCCAGATACTTGGGAGAAAGCA	TGCAGTTGTCCAAAAGCACTGTGCACCAGCAGTCCCATCCTACCCCTCCCAGATACTTGGGAGAAAGCA	NC_006093.4_chromosome_6	9428150	1	4.98E-27	32:T>C	32	1	0.83908	0.609195	0.390805	0.16092	0.448276	0.270049	0.476153	0.373101	22.57895	18.83582	1
100013313|F|0-29:G>T-29:G>T	TGCAGTTGTTAGAGCTGCCAGTTTTCCCCGGTGTGGTTGAGGTTTCACTTGTGTGTCCTCGTGTTGGGG	TGCAGTTGTTAGAGCTGCCAGTTTTCCCCGGTGTGGTTGAGGTTTCACTTGTGTGTCCTCGTGTTGGGG	NC_006091.4_chromosome_4	57368270	1	1.07E-28	29:G>T	29	1	0.988506	0.126437	0.873563	0.011494	0.114943	0.022724	0.220901	0.121813	19.38182	8	1
100013316|F|0-42:C>G-42:C>G	TGCAGAAAACCGCATCCTTAAATATTTCATATTGTGGTACATCATTTATAAAAATTGTTTTAGTTTATA	TGCAGAAAACCGCATCCTTAAATATTTCATATTGTGGTACATCATTTATAAAAATTGTTTTAGTTTATA	NC_006092.4_chromosome_5	12526177	1	4.98E-27	42:C>G	42	0.896552	0.012821	0.987179	0.012821	0.987179	0	0.025312	0.025312	0.025312	3	2.87097	1
100013317|F|0-58:T>A-58:T>A	TGCAGAAGAATGGTGAAAAAACCCATTGTTTCCTATGTTACAGTGATGCATTCCAGGATATGAGTCACC	TGCAGAAGAATGGTGAAAAAACCCATTGTTTCCTATGTTACAGTGATGCATTCCAGGATATGAGTCACC	NC_006090.4_chromosome_3	172281	1	1.07E-28	58:T>A	58	1	1	0.011494	0.988506	0	0.011494	0	0.022724	0.011362	7.09009	3	1
100013321|F|0-61:C>T-61:C>T	TGCAGATGCTTTCTAAACTGCATCAAACAGGATGTAGAAAATTTGCTATTTAATACAGATTCAAAAGCA	TGCAGATGCTTTCTAAACTGCATCAAACAGGATGTAGAAAATTTGCTATTTAATACAGATTCAAAAGCA	NC_006090.4_chromosome_3	15277363	1	4.98E-27	61:C>T	61	1	0.977011	0.241379	0.758621	0.022989	0.218391	0.04492	0.366231	0.205575	8.90654	5.64286	0.954545
100013324|F|0-62:A>G-62:A>G	TGCAGGAGCGTGCTGGATTTATTCGGGAAGGTACCAGAGCTGCACATGCAAATTGCCACTGAACAACCA	TGCAGGAGCGTGCTGGATTTATTCGGGAAGGTACCAGAGCTGCACATGCAAATTGCCACTGAACAACCA	NC_006099.4_chromosome_12	18310368	1	1.07E-28	62:A>G	62	0.977011	0.988235	0.341176	0.658824	0.011765	0.329412	0.023253	0.44955	0.236401	5.80374	3.93939	0.977273
100013325|F|0-39:A>C-39:A>C	TGCAGGCAGGATTCTCCCGGAGGCAGCTTAGTCTCATAGACCCTTGTCATTGTCACTGTGCTCCCTCCA	TGCAGGCAGGATTCTCCCGGAGGCAGCTTAGTCTCATAGACCCTTGTCATTGTCACTGTGCTCCCTCCA	NC_006127.4_chromosome_Z	78818193	1	1.07E-28	39:A>C	39	0.908046	0.075949	0.924051	0.075949	0.924051	0	0.140362	0.140362	0.140362	6.44444	5.58242	1
100013327|F|0-8:T>C-8:T>C	TGCAGGCTTCCATCAGACTTCTTGGACACTTCCCAGAGCCTAATACTCACTGAACATATAGCCTTGTTC	TGCAGGCTTCCATCAGACTTCTTGGACACTTCCCAGAGCCTAATACTCACTGAACATATAGCCTTGTTC	NC_006096.4_chromosome_9	20398381	1	1.07E-28	8:T>C	8	1	1	0.022989	0.977011	0	0.022989	0	0.04492	0.02246	12.25225	4.5	1
100013328|F|0-42:C>T-42:C>T	TGCAGTAAAGTGAAGAAACATACACCTCACATTTTCTATGTGCGGTATAAAAAAATCCAGACTTGTGCA	TGCAGTAAAGTGAAGAAACATACACCTCACATTTTCTATGTGCGGTATAAAAAAATCCAGACTTGTGCA	NC_006089.4_chromosome_2	118998909	1	1.07E-28	42:C>T	42	1	0.977011	0.149425	0.850575	0.022989	0.126437	0.04492	0.254195	0.149557	36.72477	22.70588	1
100013331|F|0-62:G>A-62:G>A	TGCAGTGTTGAATTACAGCTGTTTTGTTCTTCTAGGTTCTTTCTAGAAGCAGTGCCTTAGGTGGATTTG	TGCAGTGTTGAATTACAGCTGTTTTGTTCTTCTAGGTTCTTTCTAGAAGCAGTGCCTTAGGTGGATTTG	NC_006099.4_chromosome_12	10580481	1	1.07E-28	62:G>A	62	1	1	0.068966	0.931034	0	0.068966	0	0.128419	0.064209	38.68468	18.88889	1
100013332|F|0-54:C>G-54:C>G	TGCAGAAACAAAGCTGCTGGTTTAGGTTTCTTTCCCTTGTTTAGGTTTCCCTCCCTTCACTTATCCCTC	TGCAGAAACAAAGCTGCTGGTTTAGGTTTCTTTCCCTTGTTTAGGTTTCCCTCCCTTCACTTATCCCTC	NC_006096.4_chromosome_9	21986127	1	4.98E-27	54:C>G	54	1	1	0.08046	0.91954	0	0.08046	0	0.147972	0.073986	19.48649	12.54545	1
100013334|F|0-27:C>T-27:C>T	TGCAGAACTTGGAGCAAGAGTTTTGGTCATTTGTGTTAGCACAGGTAATCCATACACCAGAAAAGCTTG	TGCAGAACTTGGAGCAAGAGTTTTGGTCATTTGTGTTAGCACAGGTAATCCATACACCAGAAAAGCTTG		0	0	999	27:C>T	27	0.954023	0.542169	0.819277	0.180723	0.457831	0.361446	0.496444	0.296124	0.396284	3.98039	3.03448	0.947368
100013337|F|0-9:A>C-9:A>C	TGCAGAAGCAATAAAATAATGTACAAAGGAATGTCATGCCAAGTGCAATAACAAACATTTACAGCACTG	TGCAGAAGCAATAAAATAATGTACAAAGGAATGTCATGCCAAGTGCAATAACAAACATTTACAGCACTG	NC_006097.4_chromosome_10	11657049	1	1.07E-28	9:A>C	9	1	0.988506	0.137931	0.862069	0.011494	0.126437	0.022724	0.237812	0.130268	24.79091	13.64286	1
100013338|F|0-17:C>A-17:C>A	TGCAGAGTCTTTCCAACCCAGCATGTTTCTTCTGACCTTGCCTGGTCCCACAGCAAACTGGGCCCTCTC	TGCAGAGTCTTTCCAACCCAGCATGTTTCTTCTGACCTTGCCTGGTCCCACAGCAAACTGGGCCCTCTC	NC_006095.4_chromosome_8	20902714	1	1.07E-28	17:C>A	17	1	1	0.011494	0.988506	0	0.011494	0	0.022724	0.011362	32.07207	14	1
100013339|F|0-31:C>T-31:C>T	TGCAGATAGAGGTTTTCCACCCAAATGGAAGCGAACACATAAGGTAAGAGGACACCACATAAATGTGCT	TGCAGATAGAGGTTTTCCACCCAAATGGAAGCGAACACATAAGGTAAGAGGACACCACATAAATGTGCT	NT_460954.1_chromosome_6 chr6random_Scaffold15322	3037	2	2.31E-25	31:C>T	31	0.988506	0.872093	0.523256	0.476744	0.127907	0.395349	0.223094	0.498918	0.361006	10.92553	7.55932	1
100013341|F|0-15:T>A-15:T>A	TGCAGCACTTTTTTTTATTCTGCATAACGTGAACAAGGCCTGCTGAGGTTTTAAACTATTAGTCTCTTG	TGCAGCACTTTTTTTTATTCTGCATAACGTGAACAAGGCCTGCTGAGGTTTTAAACTATTAGTCTCTTG	NC_006091.4_chromosome_4	29530091	1	1.07E-28	15:T>A	15	1	1	0.011494	0.988506	0	0.011494	0	0.022724	0.011362	22.87387	8	1
100013343|F|0-31:A>G-31:A>G	TGCAGCCAAATTAACATAATACACATACAATAAATTCCTGAAATGCCAAAAAAGTACTGCATATAGTCA	TGCAGCCAAATTAACATAATACACATACAATAAATTCCTGAAATGCCAAAAAAGTACTGCATATAGTCA	NC_006094.4_chromosome_7	18223588	1	1.07E-28	31:A>G	31	0.988506	0.930233	0.383721	0.616279	0.069767	0.313953	0.1298	0.472958	0.301379	11.61386	7.41463	0.931818
100013346|F|0-29:T>C-29:T>C	TGCAGGAGTGGGTTAGTCATGCTACTTCTTCATGTCCTCTCCATGCTCACGTAAGTAGCTCCACAGAGC	TGCAGGAGTGGGTTAGTCATGCTACTTCTTCATGTCCTCTCCATGCTCACGTAAGTAGCTCCACAGAGC	NC_006088.4_chromosome_1	155057760	3	1.07E-28	29:T>C	29	1	1	0.045977	0.954023	0	0.045977	0	0.087726	0.043863	17.9009	8.8	1
100013348|F|0-65:G>A-65:G>A	TGCAGTAAGACCTCATCTTCTTAATGCTGAACAAACCCAGTTTTCATTGCCTGTCTTTGTGTGTCGTGC	TGCAGTAAGACCTCATCTTCTTAATGCTGAACAAACCCAGTTTTCATTGCCTGTCTTTGTGTGTCGTGC	NC_006089.4_chromosome_2	59464046	1	1.07E-28	65:G>A	65	1	1	0.114943	0.885057	0	0.114943	0	0.203461	0.101731	26.24324	9.53846	0.977273
100013349|F|0-26:C>A-26:C>A	TGCAGTATATCCTTTCCTTGCGCACACGCATATAGATATATATGTCTGTATTGTTCTCAGAGGCTGAAT	TGCAGTATATCCTTTCCTTGCGCACACGCATATAGATATATATGTCTGTATTGTTCTCAGAGGCTGAAT	NC_006089.4_chromosome_2	112209674	1	4.98E-27	26:C>A	26	1	0.942529	0.264368	0.735632	0.057471	0.206897	0.108337	0.388955	0.248646	17.6381	11.07407	1
100013353|F|0-57:T>C-57:T>C	TGCAGTGACATTTCTCTTGGAGCCTTATCAACAACAGTAATTCCCTCCGTCCTCCTATAAGCATGAGAT	TGCAGTGACATTTCTCTTGGAGCCTTATCAACAACAGTAATTCCCTCCGTCCTCCTATAAGCATG	NC_006090.4_chromosome_3	104834102	1	3.60E-23	57:T>C	57	0.988506	0.965116	0.197674	0.802326	0.034884	0.162791	0.067334	0.317198	0.192266	28.53774	12	1
100013356|F|0-20:T>A-20:T>A	TGCAGTGCTCAGCCTCAACCTCTAATTCCGGAGCTAAACAAACAAGCTGTCAAACTGTCACCTTGCCTA	TGCAGTGCTCAGCCTCAACCTCTAATTCCGGAGCTAAACAAACAAGCTGTCAAACTGTCACCTTGCCTA	NC_006091.4_chromosome_4	52022334	1	1.07E-28	20:T>A	20	0.988506	1	0.034884	0.965116	0	0.034884	0	0.067334	0.033667	9.80734	4.66667	1
100013357|F|0-16:T>A-16:T>A	TGCAGTGGGCCTGCTGTTAATTTGTGCCTTGAGCGGTCAACAACTGCCATGCCCCTACGGGTGGTCAGC	TGCAGTGGGCCTGCTGTTAATTTGTGCCTTGAGCGGTCAACAACTGCCATGCCCCTACGGGTGGTCAGC	NC_006092.4_chromosome_5	8943646	1	4.98E-27	16:T>A	16	0.988506	0.093023	1	0	0.906977	0.093023	0.16874	0	0.08437	10.75	10.23853	1
100013358|F|0-16:A>G-16:A>G	TGCAGTGGGTTGATCTATTATCGAAGGAAAAATCAATCCCTATGCACTGTTAACAAAATAGCATGAGAT	TGCAGTGGGTTGATCTATTATCGAAGGAAAAATCAATCCCTATGCACTGTTAACAAAATAGCATG	NC_006088.4_chromosome_1	16783	2	1.66E-26	16:A>G	16	1	0.896552	0.689655	0.310345	0.103448	0.586207	0.185493	0.428062	0.306778	17.55	16.52564	1
100013360|F|0-46:G>A-46:G>A	TGCAGTTATCCTATGATGAAGGGTCTTTTGTGCTCCTTGTGATAGAGTGTTCCAAGGACTCAGTGAGCT	TGCAGTTATCCTATGATGAAGGGTCTTTTGTGCTCCTTGTGATAGAGTGTTCCAAGGACTCAGTGAGCT	NC_006089.4_chromosome_2	107235682	1	1.07E-28	46:G>A	46	1	1	0.011494	0.988506	0	0.011494	0	0.022724	0.011362	11.65766	6	1
100013361|F|0-28:C>T-28:C>T	TGCAGTTCCCTTCTAGGGGTCATTATTACAGGAATTGCATCATGATAGCTCTTTAAATTTAGGATACGT	TGCAGTTCCCTTCTAGGGGTCATTATTACAGGAATTGCATCATGATAGCTCTTTAAATTTAGGATACGT	NC_006088.4_chromosome_1	43988185	1	1.07E-28	28:C>T	28	1	0.988506	0.16092	0.83908	0.011494	0.149425	0.022724	0.270049	0.146387	40.18182	19.52632	1
100013364|F|0-15:G>A-15:G>A	TGCAGTTCACTCTTCGACTATCCTTCCTTTCACAAGCAAAAACAAAAAGACCAAATGACAGCATGAGAT	TGCAGTTCACTCTTCGACTATCCTTCCTTTCACAAGCAAAAACAAAAAGACCAAATGACAGCATG	NC_006111.4_chromosome_24	3418806	1	7.74E-25	15:G>A	15	0.885057	0.25974	0.857143	0.142857	0.74026	0.116883	0.384551	0.244898	0.314724	34.70833	31.73563	1
100013366|F|0-55:A>T-55:A>T	TGCAGAAATGTCCAGCACCCTGACAGATACCAGATCTAGTATAATAATCAGAAGCACGCATGAGATCGG	TGCAGAAATGTCCAGCACCCTGACAGATACCAGATCTAGTATAATAATCAGAAGCACGCATG	NC_006088.4_chromosome_1	82397184	1	7.16E-25	55:A>T	55	0.988506	1	0.05814	0.94186	0	0.05814	0	0.109519	0.054759	12.78182	3.5	1
100013367|F|0-68:G>A-68:G>A	TGCAGAAATTACCATTATCTCCACATTCTTTTATTTATTTAATTCTTTCTTTTCCTTACAAACTCTTGG	TGCAGAAATTACCATTATCTCCACATTCTTTTATTTATTTAATTCTTTCTTTTCCTTACAAACTCTTGG	NC_006088.4_chromosome_1	100742326	1	1.07E-28	68:G>A	68	0.862069	0.946667	0.186667	0.813333	0.053333	0.133333	0.100978	0.303644	0.202311	6.03371	4	0.972222
100013368|F|0-8:C>G-8:C>G	TGCAGAACCTCAGCAGGCCTGAATATGAATTCAGTTTGGATAAACATTCAATGAGCAATCTCGGCTCTG	TGCAGAACCTCAGCAGGCCTGAATATGAATTCAGTTTGGATAAACATTCAATGAGCAATCTCGGCTCTG	NC_006094.4_chromosome_7	31606589	1	1.07E-28	8:C>G	8	1	0.977011	0.103448	0.896552	0.022989	0.08046	0.04492	0.185493	0.115207	13.80734	7.90909	1
100013369|F|0-37:T>C-37:T>C	TGCAGAAGAAAGGGCTGTGTGTAGGTGAGCTGCATACTAAAACTCAGAAGGGCAGGCAGCCACTGGAGG	TGCAGAAGAAAGGGCTGTGTGTAGGTGAGCTGCATACTAAAACTCAGAAGGGCAGGCAGCCACTGGAGG	NC_006091.4_chromosome_4	51691533	1	1.07E-28	37:T>C	37	0.954023	0.987952	0.072289	0.927711	0.012048	0.060241	0.023806	0.134127	0.078966	3.13131	2.71429	1
100013371|F|0-44:C>T-44:C>T	TGCAGAATGAGAATGCAGGCTGCACTTAACGCTCAGAGAAACATCCCCAAACTCAGAGCATGAGATCGG	TGCAGAATGAGAATGCAGGCTGCACTTAACGCTCAGAGAAACATCCCCAAACTCAGAGCATG	NC_006089.4_chromosome_2	149412966	1	7.16E-25	44:C>T	44	0.988506	0.988372	0.302326	0.697674	0.011628	0.290698	0.022985	0.42185	0.222418	23.60185	14.61765	1
100013373|F|0-20:G>A-20:G>A	TGCAGACAAACATCAGAAAAGCTGATTTGCACAAGTATTTACAAGTACTTCAAATACCAACACAATTGC	TGCAGACAAACATCAGAAAAGCTGATTTGCACAAGTATTTACAAGTACTTCAAATACCAACACAATTGC	NC_006098.4_chromosome_11	10881847	1	1.07E-28	20:G>A	20	1	1	0.011494	0.988506	0	0.011494	0	0.022724	0.011362	21.36036	9.5	1
100013374|F|0-28:T>C-28:T>C	TGCAGACCACACTAACTGAAAATGGCTGTTGGGATGAGTAACATTACCAGAAAAAAACAGTTGTTAATG	TGCAGACCACACTAACTGAAAATGGCTGTTGGGATGAGTAACATTACCAGAAAAAAACAGTTGTTAATG	NC_006088.4_chromosome_1	124566828	1	4.98E-27	28:T>C	28	1	0.942529	0.425287	0.574713	0.057471	0.367816	0.108337	0.488836	0.298586	5.02913	3.77273	0.931818
100013375|F|0-10:A>G-10:A>G	TGCAGACTGAACACTAACTCCCTCAGCCTGTCTTCACAGGAGAGGTTCTGATCATCTTCCTGGCCAACT	TGCAGACTGAACACTAACTCCCTCAGCCTGTCTTCACAGGAGAGGTTCTGATCATCTTCCTGGCCAACT	NC_006089.4_chromosome_2	108061145	1	1.07E-28	10:A>G	10	0.977011	0.941176	0.188235	0.811765	0.058824	0.129412	0.110727	0.305606	0.208166	3.79208	2.52941	0.947368
100013377|F|0-43:A>G-43:A>G	TGCAGATCATGCTGGTTTGGAGGCAAGAGGCAGAGTTTTATAGAGGTTGTGCTGAAATTCAAGTTAAGG	TGCAGATCATGCTGGTTTGGAGGCAAGAGGCAGAGTTTTATAGAGGTTGTGCTGAAATTCAAGTTAAGG	NC_006097.4_chromosome_10	17223753	1	4.98E-27	43:A>G	43	0.942529	0.987805	0.073171	0.926829	0.012195	0.060976	0.024093	0.135634	0.079863	4.40196	3	0.975
100013378|F|0-49:C>A-49:C>A	TGCAGATCCACAGTGTGCATTATGTGGTTTTTCATTCTGGATGTAATAACTGCAATTTGAAGTACACCC	TGCAGATCCACAGTGTGCATTATGTGGTTTTTCATTCTGGATGTAATAACTGCAATTTGAAGTACACCC	NC_006089.4_chromosome_2	27896794	1	1.07E-28	49:C>A	49	1	0.988506	0.045977	0.954023	0.011494	0.034483	0.022724	0.087726	0.055225	18.05455	9.4	1
100013379|F|0-52:G>A-52:G>A	TGCAGATCCCTATCTTAATGAATTAGTAGTGTTTTCTATGTACAAAATAAATGCAAAAGGTCAGCTTAT	TGCAGATCCCTATCTTAATGAATTAGTAGTGTTTTCTATGTACAAAATAAATGCAAAAGGTCAGCTTAT	NC_006095.4_chromosome_8	13013684	1	1.07E-28	52:G>A	52	0.977011	0.894118	0.364706	0.635294	0.105882	0.258824	0.189343	0.463391	0.326367	7.52083	5.81579	0.975
100013381|F|0-64:A>G-64:A>G	TGCAGATTATTCTATTTTGGAAAATTGCTTATACTACTATTTTAAGTCACTTGTTTACCAGAAAACTTC	TGCAGATTATTCTATTTTGGAAAATTGCTTATACTACTATTTTAAGTCACTTGTTTACCAGAAAACTTC	NC_006090.4_chromosome_3	8291310	1	1.07E-28	64:A>G	64	0.988506	0.825581	0.488372	0.511628	0.174419	0.313953	0.287994	0.49973	0.393862	11.29213	10.22222	1
100013382|F|0-48:T>C-48:T>C	TGCAGATTTCTTTCCATCTTTGGCTTTTCAGAAGTGGGAGATGTTCAGTGATACAATGCATGAGATCGG	TGCAGATTTCTTTCCATCTTTGGCTTTTCAGAAGTGGGAGATGTTCAGTGATACAATGCATG	NC_006089.4_chromosome_2	121992878	1	7.16E-25	48:T>C	48	1	1	0.287356	0.712644	0	0.287356	0	0.409565	0.204783	71.37838	41.1	1
100013385|F|0-21:A>G-21:A>G	TGCAGCAGCATCGAGGGTGGCATTTTGAGCGTCACTCATGATCTTGATAAGGGACCAAAAATGCAGTAG	TGCAGCAGCATCGAGGGTGGCATTTTGAGCGTCACTCATGATCTTGATAAGGGACCAAAAATGCAGTAG	NC_006089.4_chromosome_2	23951283	1	1.07E-28	21:A>G	21	0.965517	0.97619	0.095238	0.904762	0.02381	0.071429	0.046485	0.172336	0.10941	7.75728	4.63636	0.97619
100013386|F|0-31:C>T-31:C>T	TGCAGCAGCGGGTGTGGGAGCTTGTGCAGGACGGCGCAGAAGTACTGTCCCTCCTCGCTCCGGAGGCAG	TGCAGCAGCGGGTGTGGGAGCTTGTGCAGGACGGCGCAGAAGTACTGTCCCTCCTCGCTCCGGAGGCAG	NC_006127.4_chromosome_Z	66132549	10	1.07E-28	31:C>T	31	0.850575	0.959459	0.054054	0.945946	0.040541	0.013514	0.077794	0.102264	0.090029	5.40698	3.2	1
100013387|F|0-34:A>G-34:A>G	TGCAGCATGACTGAAAAGGAAGCCAAGCTGGTTAAACCCGAAACAAAACAATGAAATAGAACAGCATGA	TGCAGCATGACTGAAAAGGAAGCCAAGCTGGTTAAACCCGAAACAAAACAATGAAATAGAACAGCATGA	NC_006089.4_chromosome_2	114958084	1	3.85E-28	34:A>G	34	0.977011	1	0.011765	0.988235	0	0.011765	0	0.023253	0.011626	8.72897	3	1
100013389|F|0-6:C>G-6:C>G	TGCAGCCTAAAGCGTTTAACAGGAAAGTAAACAAGATTTGTGTGGACAGTGGTACTGAGAAAAATATGA	TGCAGCCTAAAGCGTTTAACAGGAAAGTAAACAAGATTTGTGTGGACAGTGGTACTGAGAAAAATATGA	NC_006096.4_chromosome_9	10427807	1	1.07E-28	6:C>G	6	0.977011	1	0.047059	0.952941	0	0.047059	0	0.089689	0.044844	5.2037	4.85714	1
100013391|F|0-12:G>C-12:G>C	TGCAGCCTTCATGTCTGGATGCCTGGTGAGCCTGAGATTCCAAATGTTTAGGAGCCTGGATCCTAGGCC	TGCAGCCTTCATGTCTGGATGCCTGGTGAGCCTGAGATTCCAAATGTTTAGGAGCCTGGATCCTAGGCC	NC_006088.4_chromosome_1	103831686	1	1.07E-28	12:G>C	12	1	0.735632	0.735632	0.264368	0.264368	0.471264	0.388955	0.388955	0.388955	33.2625	31.30769	1
100013394|F|0-14:T>C-14:T>C	TGCAGCTCTGTGGCTGGAGGGCTCCGTCCCCAGTTCCTCCGCCGCAGAACGGCCCGGCCCAACCCGCTC	TGCAGCTCTGTGGCTGGAGGGCTCCGTCCCCAGTTCCTCCGCCGCAGAACGGCCCGGCCCAACCCGCTC	NC_006100.4_chromosome_13	18245709	2	1.07E-28	14:T>C	14	0.965517	0.988095	0.047619	0.952381	0.011905	0.035714	0.023526	0.090703	0.057115	4.44231	4.25	1
100013395|F|0-14:A>G-14:A>G	TGCAGCTGATGGACATAACACACCCTGAGCTCCACTGTAAAATGCAGTTCCTTCTGCCTGTGTAAGCTG	TGCAGCTGATGGACATAACACACCCTGAGCTCCACTGTAAAATGCAGTTCCTTCTGCCTGTGTAAGCTG	NC_006088.4_chromosome_1	112313999	1	1.07E-28	14:A>G	14	1	0.988506	0.298851	0.701149	0.011494	0.287356	0.022724	0.419078	0.220901	17.09174	9.09091	0.977273
100013396|F|0-40:T>C-40:T>C	TGCAGCTGGCAGAGATTTGGATAAGTGTAAAATATTTTTGTTTCAATTGCTAAAATCAAAAAATCAGAA	TGCAGCTGGCAGAGATTTGGATAAGTGTAAAATATTTTTGTTTCAATTGCTAAAATCAAAAAATCAGAA	NC_006090.4_chromosome_3	6681738	1	4.98E-27	40:T>C	40	0.678161	0.694915	0.423729	0.576271	0.305085	0.118644	0.424016	0.488365	0.456191	12.38776	9.52941	0.966667
100013397|F|0-61:G>C-61:G>C	TGCAGCTTTAGTCTGCTCATAGACCCACTTACACTGTCATATCCAGTCTTCTAGTCTTCCAGCTTGCTC	TGCAGCTTTAGTCTGCTCATAGACCCACTTACACTGTCATATCCAGTCTTCTAGTCTTCCAGCTTGCTC	NC_006094.4_chromosome_7	27856186	1	1.07E-28	61:G>C	61	0.850575	0.932432	0.121622	0.878378	0.067568	0.054054	0.126004	0.21366	0.169832	6.60465	3.4	1
100013398|F|0-31:G>A-31:G>A	TGCAGGAAAAAAACCCCACTGCTGGAGCCTCGTCTCGTGTAGACAGCCTTTACAGATGGCACTGCTACG	TGCAGGAAAAAAACCCCACTGCTGGAGCCTCGTCTCGTGTAGACAGCCTTTACAGATGGCACTGCTACG	NC_006111.4_chromosome_24	2158303	1	1.07E-28	31:G>A	31	1	1	0.022989	0.977011	0	0.022989	0	0.04492	0.02246	14.36036	5	1
100013399|F|0-28:C>T-28:C>T	TGCAGGGAATTGTTTTTTTCCCAAACTCCTTCAGCCAGCTTAATTTAGAGCAGATTGAAGTTACACTAT	TGCAGGGAATTGTTTTTTTCCCAAACTCCTTCAGCCAGCTTAATTTAGAGCAGATTGAAGTTACACTAT	NC_006088.4_chromosome_1	86930478	1	1.07E-28	28:C>T	28	1	0.942529	0.344828	0.655172	0.057471	0.287356	0.108337	0.451843	0.28009	6.47115	5.05	0.954545
100013400|F|0-8:A>T-8:A>T	TGCAGGTAAATGTGCGTGGACATGCCCTTGTAGTGAAGCTGCGCTGGCATGAGTTCTCATGGATTCATG	TGCAGGTAAATGTGCGTGGACATGCCCTTGTAGTGAAGCTGCGCTGGCATGAGTTCTCATGGATTCATG	NC_006090.4_chromosome_3	29878808	1	1.07E-28	8:A>T	8	1	1	0.114943	0.885057	0	0.114943	0	0.203461	0.101731	37.36036	9.5	1
100013401|F|0-23:A>G-23:A>G	TGCAGGTCATGCAGCCTTCACACACCCTGCTTCAGCACCAGGACTGTGACCCGGTCTTGTGAGGGATTC	TGCAGGTCATGCAGCCTTCACACACCCTGCTTCAGCACCAGGACTGTGACCCGGTCTTGTGAGGGATTC	NC_006127.4_chromosome_Z	70505401	1	1.07E-28	23:A>G	23	0.965517	0.940476	0.059524	0.940476	0.059524	0	0.111961	0.111961	0.111961	3.52041	3.5	1
100013403|F|0-63:G>A-63:G>A	TGCAGGTGGGAAGCTGCCTGCTGCTAGGTAGCTCCTCAGCCTGATGTAGCAGCAGCTCGATGTGCGAGC	TGCAGGTGGGAAGCTGCCTGCTGCTAGGTAGCTCCTCAGCCTGATGTAGCAGCAGCTCGATGTGCGAGC	NC_006088.4_chromosome_1	61065267	1	1.07E-28	63:G>A	63	0.988506	1	0.011628	0.988372	0	0.011628	0	0.022985	0.011493	11.97248	4	1
100013404|F|0-15:G>C-15:G>C	TGCAGGTTTCTTTTGGTGAGCACTCAGCATAAAAGCATCCTTCAACACGTGTTTTCAGGCATGAGATCG	TGCAGGTTTCTTTTGGTGAGCACTCAGCATAAAAGCATCCTTCAACACGTGTTTTCAGGCATG	NT_460885.1_chromosome_6 chr6random_Scaffold8198	6019	2	9.52E-24	15:G>C	15	0.988506	0.77907	0.790698	0.209302	0.22093	0.569767	0.34424	0.33099	0.337615	30.11364	26.11905	1
100013405|F|0-67:G>A-67:G>A	TGCAGTAAAACACCCCCTCACATATACACTCATCTTTGATTCTTTTCTGTCCAAAATTTCCACTGAAGC	TGCAGTAAAACACCCCCTCACATATACACTCATCTTTGATTCTTTTCTGTCCAAAATTTCCACTGAAGC	NC_006092.4_chromosome_5	36895083	1	1.38E-27	67:G>A	67	1	0.655172	0.781609	0.218391	0.344828	0.436782	0.451843	0.341393	0.396618	4.26761	3.37647	0.952381
100013409|F|0-43:T>A-43:T>A	TGCAGTAGTGATGTCAGTGATGCTGAAGATGTTTGTATCTGTATTAATAAATGTAATGCAGCCTGGGCC	TGCAGTAGTGATGTCAGTGATGCTGAAGATGTTTGTATCTGTATTAATAAATGTAATGCAGCCTGGGCC	NC_006091.4_chromosome_4	11941655	1	2.31E-25	43:T>A	43	1	0.942529	0.333333	0.666667	0.057471	0.275862	0.108337	0.444444	0.276391	18.99057	13.06061	1
100013410|F|0-27:A>G-27:A>G	TGCAGTATTTTTTCAGTCACAGCAAGAAGCGAGGCTTTCATGCACAGCCCTTTGTTAAGTTTGTTCAGA	TGCAGTATTTTTTCAGTCACAGCAAGAAGCGAGGCTTTCATGCACAGCCCTTTGTTAAGTTTGTTCAGA	NC_006088.4_chromosome_1	153049151	1	1.07E-28	27:A>G	27	1	0.965517	0.137931	0.862069	0.034483	0.103448	0.066587	0.237812	0.1522	57.85185	34.07692	1
100013412|F|0-24:A>G-24:A>G	TGCAGTCAAAGTAGAATGACCAATAGATATCTTCAAGTTGCAATTCACTGTTAAATATAGGATTATTTA	TGCAGTCAAAGTAGAATGACCAATAGATATCTTCAAGTTGCAATTCACTGTTAAATATAGGATTATTTA	NC_006088.4_chromosome_1	113553540	1	1.07E-28	24:A>G	24	1	0.885057	0.471264	0.528736	0.114943	0.356322	0.203461	0.498349	0.350905	72	61.68627	0.977273
100013413|F|0-42:T>G-42:T>G	TGCAGTCAAAGTGGAACCACTGAATGTGTCATTTTGTCAGCGTGCACCATTTGAAATTTATCTAACTCC	TGCAGTCAAAGTGGAACCACTGAATGTGTCATTTTGTCAGCGTGCACCATTTGAAATTTATCTAACTCC	NC_006090.4_chromosome_3	79958723	1	1.07E-28	42:T>G	42	1	0.977011	0.275862	0.724138	0.022989	0.252874	0.04492	0.399524	0.222222	6.57944	4.29032	0.931818
100013414|F|0-45:A>G-45:A>G	TGCAGTCACAAAGAGCAAACACAGCAGGACAGAGCATGTGTATACATGTCCACCTTTCCAGATCACAGC	TGCAGTCACAAAGAGCAAACACAGCAGGACAGAGCATGTGTATACATGTCCACCTTTCCAGATCACAGC	NC_006088.4_chromosome_1	17249967	1	1.07E-28	45:A>G	45	1	0.850575	0.551724	0.448276	0.149425	0.402299	0.254195	0.494649	0.374422	41.77174	31.47541	1
100013416|F|0-53:C>A-53:C>A	TGCAGTCCATAGGATCGACTAAGATTTAGGCATAAGGTACTCTTCAATGAACTCCCTGTTTTGACTATG	TGCAGTCCATAGGATCGACTAAGATTTAGGCATAAGGTACTCTTCAATGAACTCCCTGTTTTGACTATG	NC_006088.4_chromosome_1	57603257	1	1.07E-28	53:C>A	53	0.988506	1	0.05814	0.94186	0	0.05814	0	0.109519	0.054759	29.19091	16.14286	1
100013418|F|0-11:C>T-11:C>T	TGCAGTCCTGACCGTACACAGTAAACTCAGTACTTCTGGAAGCAACAGGTCTCGATGCACACAGACATA	TGCAGTCCTGACCGTACACAGTAAACTCAGTACTTCTGGAAGCAACAGGTCTCGATGCACACAGACATA	NC_006088.4_chromosome_1	180169947	1	1.07E-28	11:C>T	11	1	0.977011	0.218391	0.781609	0.022989	0.195402	0.04492	0.341393	0.193156	11.99083	7.36	1
100013420|F|0-6:C>T-6:C>T	TGCAGTCTTCAAAATGTTGAAGCCAAAGCTCAGTGTCTAGGTACTGTTTATATTTCATGACTACACCTT	TGCAGTCTTCAAAATGTTGAAGCCAAAGCTCAGTGTCTAGGTACTGTTTATATTTCATGACTACACCTT	NC_006089.4_chromosome_2	44711169	1	1.07E-28	6:C>T	6	1	1	0.034483	0.965517	0	0.034483	0	0.066587	0.033294	10.43243	4.66667	1
100013421|F|0-14:A>G-14:A>G	TGCAGTGAATCACAATTGTGCACTGGCATTAACCTTGAAGCCACTGGACTGGCTGTACATGCCTCACTG	TGCAGTGAATCACAATTGTGCACTGGCATTAACCTTGAAGCCACTGGACTGGCTGTACATGCCTCACTG	NC_006127.4_chromosome_Z	19360650	1	1.07E-28	14:A>G	14	1	0.735632	0.321839	0.678161	0.264368	0.057471	0.388955	0.436517	0.412736	12.83133	12.02941	1
100013423|F|0-46:C>T-46:C>T	TGCAGTGAGCGAAGGCATCTACAGCTACATTAGGTTGTTGAGTGTTCTGTCCAGCCTGACCTTGAACAT	TGCAGTGAGCGAAGGCATCTACAGCTACATTAGGTTGTTGAGTGTTCTGTCCAGCCTGACCTTGAACAT	NC_006089.4_chromosome_2	105193325	1	1.07E-28	46:C>T	46	1	0.988506	0.034483	0.965517	0.011494	0.022989	0.022724	0.066587	0.044656	7.92661	4.33333	1
100013425|F|0-65:G>C-65:G>C	TGCAGTGCATGAGGTGGACATCACAAATCTAAGGCACCAGTGAATGAGTCAGACTCCCTTCCATCGCAG	TGCAGTGCATGAGGTGGACATCACAAATCTAAGGCACCAGTGAATGAGTCAGACTCCCTTCCATCGCAG	NC_006088.4_chromosome_1	170473881	1	1.07E-28	65:G>C	65	0.988506	0.837209	0.453488	0.546512	0.162791	0.290698	0.27258	0.495673	0.384127	4.36667	3.12	0.954545
100013427|F|0-68:C>T-68:C>T	TGCAGTGCCAGCTCCTCTGCCATGGCTTTTTGAGGACAGTGACCAGCACAGACTCTGCCTTCGCTTAAC	TGCAGTGCCAGCTCCTCTGCCATGGCTTTTTGAGGACAGTGACCAGCACAGACTCTGCCTTCGCTTAAC	NC_006092.4_chromosome_5	55485938	1	1.07E-28	68:C>T	68	0.988506	1	0.127907	0.872093	0	0.127907	0	0.223094	0.111547	10.37037	5.23077	0.931818
100013429|F|0-23:C>T-23:C>T	TGCAGTGGAATTATTAGTAATTTCTGGTTTTGTTTGTAATGCTCCTTTTTGTCCCATGAAAGGAAAGCA	TGCAGTGGAATTATTAGTAATTTCTGGTTTTGTTTGTAATGCTCCTTTTTGTCCCATGAAAGGAAAGCA	NC_006095.4_chromosome_8	23498202	1	1.07E-28	23:C>T	23	1	0.91954	0.436782	0.563218	0.08046	0.356322	0.147972	0.492007	0.319989	45.64706	31.77083	1
100013433|F|0-53:A>G-53:A>G	TGCAGTTCTCCCAGTCCCACTTTTGCAATCATCCTTTAAATGTTCAGGATCCCAGATGCATGAGATCGG	TGCAGTTCTCCCAGTCCCACTTTTGCAATCATCCTTTAAATGTTCAGGATCCCAGATGCATG	NC_006111.4_chromosome_24	3342712	1	7.16E-25	53:A>G	53	0.988506	0.860465	0.44186	0.55814	0.139535	0.302326	0.24013	0.49324	0.366685	26.02062	17.19149	1
100013434|F|0-15:T>C-15:T>C	TGCAGTTGCTTCTTATCACTTTTATGGCAATTCTGATGCACCGACTTAATTTCTGGTGATAAAATCCTT	TGCAGTTGCTTCTTATCACTTTTATGGCAATTCTGATGCACCGACTTAATTTCTGGTGATAAAATCCTT	NC_006089.4_chromosome_2	130353306	1	1.07E-28	15:T>C	15	1	0.965517	0.287356	0.712644	0.034483	0.252874	0.066587	0.409565	0.238076	9.89815	6.18519	1
100013435|F|0-51:G>A-51:G>A	TGCAGTTGGGCTTTGAGAGGATCTTGTTCCCTGGAGTTAGCCCAGGGCAATGTGCTGAAGATCACACAT	TGCAGTTGGGCTTTGAGAGGATCTTGTTCCCTGGAGTTAGCCCAGGGCAATGTGCTGAAGATCACACAT	NC_006088.4_chromosome_1	57108851	1	1.07E-28	51:G>A	51	1	1	0.022989	0.977011	0	0.022989	0	0.04492	0.02246	24.44144	15.5	1
100013436|F|0-25:A>G-25:A>G	TGCAGAACTGAATCTTCACTGTTATATATTACCTTTTAAAACAAACAAACAAAAACCAACCAAAAGCAG	TGCAGAACTGAATCTTCACTGTTATATATTACCTTTTAAAACAAACAAACAAAAACCAACCAAAAGCAG	NC_006091.4_chromosome_4	4465536	1	1.07E-28	25:A>G	25	1	0.977011	0.103448	0.896552	0.022989	0.08046	0.04492	0.185493	0.115207	4.60377	3	1
100013438|F|0-63:C>G-63:C>G	TGCAGCCCAATTAGCCTTGCTCTCGTGCTGTAATGGCACTGAGACCTTCAGCTGTATTCACAGCTGCAA	TGCAGCCCAATTAGCCTTGCTCTCGTGCTGTAATGGCACTGAGACCTTCAGCTGTATTCACAGCTGCAA	NC_006089.4_chromosome_2	48558038	1	1.07E-28	63:C>G	63	0.965517	0.964286	0.321429	0.678571	0.035714	0.285714	0.068878	0.436224	0.252551	4.03922	2.93548	0.95
100013439|F|0-50:A>G-50:A>G	TGCAGTTAACTACCAACCAATTAACACATTAATTTTTATCTGATGCTCTCAACTAGCAAGGGTTTGTCA	TGCAGTTAACTACCAACCAATTAACACATTAATTTTTATCTGATGCTCTCAACTAGCAAGGGTTTGTCA	NC_006107.4_chromosome_20	8589482	1	1.07E-28	50:A>G	50	0.988506	0.976744	0.197674	0.802326	0.023256	0.174419	0.04543	0.317198	0.181314	29.19444	15.28571	1
100013441|F|0-57:C>T-57:C>T	TGCAGTTATTTCAAACAGTTTTTCAGTACAGCAGGTTGTATGCTCCCATTAGCAAGGCATTGGAGCTAC	TGCAGTTATTTCAAACAGTTTTTCAGTACAGCAGGTTGTATGCTCCCATTAGCAAGGCATTGGAGCTAC	NC_006093.4_chromosome_6	2647735	1	1.07E-28	57:C>T	57	0.988506	0.930233	0.290698	0.709302	0.069767	0.22093	0.1298	0.412385	0.271092	7.06122	6.15152	0.975
100013442|F|0-11:T>C-11:T>C	TGCAGTTGCTGTGTTCCCCCTGCAAGTTCCTCAGGGGTTTCCCCTGGGCTCAGTCACAAAAGCCAATCT	TGCAGTTGCTGTGTTCCCCCTGCAAGTTCCTCAGGGGTTTCCCCTGGGCTCAGTCACAAAAGCCAATCT	NC_006088.4_chromosome_1	132879325	1	4.98E-27	11:T>C	11	1	0.62069	0.758621	0.241379	0.37931	0.37931	0.470868	0.366231	0.418549	7.85294	7.69767	1
100013443|F|0-58:C>T-58:C>T	TGCAGTTTCCCATTATAAATTTTGAAGAAGTTTAATCTCAGAGAAAGCTTTATTCAAACATTGTGCTTA	TGCAGTTTCCCATTATAAATTTTGAAGAAGTTTAATCTCAGAGAAAGCTTTATTCAAACATTGTGCTTA	NC_006088.4_chromosome_1	16472507	1	1.07E-28	58:C>T	58	1	0.931034	0.482759	0.517241	0.068966	0.413793	0.128419	0.499405	0.313912	50.61165	36.94545	1
100013444|F|0-21:T>A-21:T>A	TGCAGAAAAAAAAAAAAGACCTGGCAAAGATCCAGAGTAGATTCACTCTCTTTGTCAGAGAATGAAAAA	TGCAGAAAAAAAAAAAAGACCTGGCAAAGATCCAGAGTAGATTCACTCTCTTTGTCAGAGAATGAAAAA	NT_457877.1_chromosome_2 chr2random_Scaffold988	3013	2	6.48E-21	21:T>A	21	0.873563	0.013158	1	0	0.986842	0.013158	0.02597	0	0.012985	9	4.16854	1
100013447|F|0-55:C>T-55:C>T	TGCAGAAAAAAAAATAAGGCAGTCATTGAAAAAGGGAGCATAGTTCTCACTAATGCGCTTCTTTGTATT	TGCAGAAAAAAAAATAAGGCAGTCATTGAAAAAGGGAGCATAGTTCTCACTAATGCGCTTCTTTGTATT	NC_006089.4_chromosome_2	89685202	1	1.07E-28	55:C>T	55	0.977011	0.952941	0.282353	0.717647	0.047059	0.235294	0.089689	0.40526	0.247474	8.79412	5.90625	0.954545
100013448|F|0-66:G>A-66:G>A	TGCAGAAAAAAAAATGGCACTCACTGACATTCATCAATGCTTGCTGAATAAACAGTGGATATGAGCGCA	TGCAGAAAAAAAAATGGCACTCACTGACATTCATCAATGCTTGCTGAATAAACAGTGGATATGAGCGCA	NC_006127.4_chromosome_Z	21450485	1	4.98E-27	66:G>A	66	0.896552	0.487179	0.538462	0.461538	0.512821	0.025641	0.499671	0.497041	0.498356	2.86047	2.77778	0.96875
100013450|F|0-50:T>C-50:T>C	TGCAGAAAAAAAATGACACCCATGACATTCATTGATGCTTGCTGAGCACTTATGGAAACCAAACAGCAG	TGCAGAAAAAAAATGACACCCATGACATTCATTGATGCTTGCTGAGCACTTATGGAAACCAAACAGCAG	NC_006088.4_chromosome_1	158246237	3	1.07E-28	50:T>C	50	0.942529	0.987805	0.036585	0.963415	0.012195	0.02439	0.024093	0.070494	0.047293	45.26923	9.66667	1
100013455|F|0-51:A>G-51:A>G	TGCAGAAAAAAAGACCTGGTACTTCCAGACACTGGCTGTGCTCTGCCTTACACTCAGCTGAAGGAAAAG	TGCAGAAAAAAAGACCTGGTACTTCCAGACACTGGCTGTGCTCTGCCTTACACTCAGCTGAAGGAAAAG	NC_006091.4_chromosome_4	12291831	1	1.07E-28	51:A>G	51	0.988506	0.662791	0.616279	0.383721	0.337209	0.27907	0.446998	0.472958	0.459978	44.52174	42.34328	0.97619
100013456|F|0-16:A>G-16:A>G	TGCAGAAAAAAAGGAAAAAAGGCAGGTCTCTTGAGTGGCAACTTCTTGCATTGACTATAAATGACTTTT	TGCAGAAAAAAAGGAAAAAAGGCAGGTCTCTTGAGTGGCAACTTCTTGCATTGACTATAAATGACTTTT	NC_006096.4_chromosome_9	7799238	1	1.07E-28	16:A>G	16	0.988506	0.802326	0.662791	0.337209	0.197674	0.465116	0.317198	0.446998	0.382098	5.75	5.02632	0.954545
100013460|F|0-34:T>C-34:T>C	TGCAGAAAAAAATGAGAAGGAAGAGAAGGTCTGCTGTGTTTGCACTGATATCTCACTACACCTACCAGG	TGCAGAAAAAAATGAGAAGGAAGAGAAGGTCTGCTGTGTTTGCACTGATATCTCACTACACCTACCAGG		0	0	999	34:T>C	34	0.758621	0.015152	0.984848	0.015152	0.984848	0	0.029844	0.029844	0.029844	40	39.31765	1
100013463|F|0-38:G>A-38:G>A	TGCAGAAAAAAATTGCACCCATTGACATTGTGGTGCCAGCGATGTAAAAGTGAAGCCACATTCCAGATG	TGCAGAAAAAAATTGCACCCATTGACATTGTGGTGCCAGCGATGTAAAAGTGAAGCCACATTCCAGATG	NC_006088.4_chromosome_1	31928591	1	1.07E-28	38:G>A	38	0.988506	1	0.093023	0.906977	0	0.093023	0	0.16874	0.08437	19.14545	11.88889	1
100013464|F|0-45:A>G-45:A>G	TGCAGAAAAAACAGAATCAGTTCTAAATACGTACAAAATTTAACTATTCAAATGTGATTGTGTGATTTC	TGCAGAAAAAACAGAATCAGTTCTAAATACGTACAAAATTTAACTATTCAAATGTGATTGTGTGATTTC	NC_006088.4_chromosome_1	49824368	1	1.07E-28	45:A>G	45	1	0.850575	0.45977	0.54023	0.149425	0.310345	0.254195	0.496763	0.375479	13.94565	10.61818	0.954545
100013465|F|0-37:G>C-37:G>C	TGCAGAAAAAACATTCACCATAGAAACCTAAAAATGAGTCACAGTGATGAACTGGCATCATTTTAAAAG	TGCAGAAAAAACATTCACCATAGAAACCTAAAAATGAGTCACAGTGATGAACTGGCATCATTTTAAAAG	NC_006098.4_chromosome_11	15500104	1	1.07E-28	37:G>C	37	0.988506	0.930233	0.406977	0.593023	0.069767	0.337209	0.1298	0.482693	0.306247	8.34653	4.91304	1
100013468|F|0-41:C>G-41:C>G	TGCAGAAAAAAGCTGTTGCCTAGAAAAGTGGTTTCTGAGAACATACGTATTCCACTAAACCCAAAAGGC	TGCAGAAAAAAGCTGTTGCCTAGAAAAGTGGTTTCTGAGAACATACGTATTCCACTAAACCCAAAAGGC	NC_006093.4_chromosome_6	17892014	1	1.07E-28	41:C>G	41	0.988506	0.965116	0.232558	0.767442	0.034884	0.197674	0.067334	0.35695	0.212142	12.46154	6.26923	0.954545
100013469|F|0-61:G>A-61:G>A	TGCAGAAAAAAGGATTTCTCCGCTAAGTTTTCTCAGAGTACTCAAGACCACGAGTTGAAGCGTTCCTGA	TGCAGAAAAAAGGATTTCTCCGCTAAGTTTTCTCAGAGTACTCAAGACCACGAGTTGAAGCGTTCCTGA	NC_006090.4_chromosome_3	2869216	1	1.07E-28	61:G>A	61	1	0.977011	0.16092	0.83908	0.022989	0.137931	0.04492	0.270049	0.157484	21.10092	13.22222	1
100013470|F|0-19:G>A-19:G>A	TGCAGAAAAAAGGATTTTGGGGGGCTGTATAATTCCTTATCTATCCTTTTGATTATATTCCTTTCAAGT	TGCAGAAAAAAGGATTTTGGGGGGCTGTATAATTCCTTATCTATCCTTTTGATTATATTCCTTTCAAGT	NC_006088.4_chromosome_1	124094936	1	4.98E-27	19:G>A	19	0.954023	0.614458	0.614458	0.385542	0.385542	0.228916	0.473799	0.473799	0.473799	5.96875	4.67164	1
100013473|F|0-30:T>C-30:T>C	TGCAGAAAAAATATCTCAGGGGAGAACTTATTGCTACCTACAACTATCTGACCAGAGAATATAGAGAAG	TGCAGAAAAAATATCTCAGGGGAGAACTTATTGCTACCTACAACTATCTGACCAGAGAATATAGAGAAG	NC_006090.4_chromosome_3	49177958	1	1.07E-28	30:T>C	30	1	0.896552	0.563218	0.436782	0.103448	0.45977	0.185493	0.492007	0.33875	25.76238	20.06452	1
100013474|F|0-31:C>T-31:C>T	TGCAGAAAAAATGGTACTCACCGATGTTCACCGGTGCTTGCTGAATGTTGATGGAGACCACACAGTGGA	TGCAGAAAAAATGGTACTCACCGATGTTCACCGGTGCTTGCTGAATGTTGATGGAGACCACACAGTGGA	NC_006127.4_chromosome_Z	17157536	1	1.07E-28	31:C>T	31	0.988506	0.825581	0.174419	0.825581	0.174419	0	0.287994	0.287994	0.287994	4.58621	3.63158	1
100013475|F|0-28:G>A-28:G>A	TGCAGAAAAAATGTGACAAAAGAAATTAGTCCGAAACCTAAAAAGAGCAATGCATATGTGCTATTTGTC	TGCAGAAAAAATGTGACAAAAGAAATTAGTCCGAAACCTAAAAAGAGCAATGCATATGTGCTATTTGTC	NC_006089.4_chromosome_2	20710907	1	1.07E-28	28:G>A	28	1	0.988506	0.068966	0.931034	0.011494	0.057471	0.022724	0.128419	0.075571	16.57273	9.16667	0.977273
100013477|F|0-13:C>T-13:C>T	TGCAGAAAAACAACGCATCAGCTGCTTCTATTATAGAAGAGAATGTGCTACAGTCACACTACAGGTAAT	TGCAGAAAAACAACGCATCAGCTGCTTCTATTATAGAAGAGAATGTGCTACAGTCACACTACAGGTAAT	NC_006088.4_chromosome_1	2104350	1	1.07E-28	13:C>T	13	0.965517	0.083333	0.988095	0.011905	0.916667	0.071429	0.152778	0.023526	0.088152	5.14286	4.34286	1
100013480|F|0-22:G>A-22:G>A	TGCAGAAAAACAGCTATAGGTTGGCCAAAAGTCACTGTGGTGAAGCTGAAGAAGAAATAAAGGGGAGGA	TGCAGAAAAACAGCTATAGGTTGGCCAAAAGTCACTGTGGTGAAGCTGAAGAAGAAATAAAGGGGAGGA	NC_006089.4_chromosome_2	38211453	1	1.07E-28	22:G>A	22	0.988506	0.976744	0.22093	0.77907	0.023256	0.197674	0.04543	0.34424	0.194835	8.58333	5.41667	1
100013481|F|0-43:C>T-43:C>T	TGCAGAAAAACATACGGAAAAGGTATTTGGCAAGTTGAAGGACCATTTTGTCCCCCTACCCAGATGTGC	TGCAGAAAAACATACGGAAAAGGTATTTGGCAAGTTGAAGGACCATTTTGTCCCCCTACCCAGATGTGC	NC_006105.4_chromosome_18	7429639	1	1.07E-28	43:C>T	43	1	0.988506	0.183908	0.816092	0.011494	0.172414	0.022724	0.300172	0.161448	10.93636	6.33333	0.977273
100013482|F|0-62:G>A-62:G>A	TGCAGAAAAACATGAGCACGGCATACTTGTGAAATACACAGTACACCTACTGATGTAAATTCGTTTGAT	TGCAGAAAAACATGAGCACGGCATACTTGTGAAATACACAGTACACCTACTGATGTAAATTCGTTTGAT	NC_006092.4_chromosome_5	50618160	1	1.07E-28	62:G>A	62	1	0.988506	0.126437	0.873563	0.011494	0.114943	0.022724	0.220901	0.121813	5.66972	3	1
100013485|F|0-16:T>C-16:T>C	TGCAGAAAAACCACTGTTGAGCCTGGTGCTGCTCAGAGCTGCTATAACTGGTCTGTCCAAGCCACCTAA	TGCAGAAAAACCACTGTTGAGCCTGGTGCTGCTCAGAGCTGCTATAACTGGTCTGTCCAAGCCACCTAA	NC_006088.4_chromosome_1	79701916	1	4.98E-27	16:T>C	16	0.942529	0.04878	1	0	0.95122	0.04878	0.092802	0	0.046401	3.75	2.76042	1
100013488|F|0-45:G>C-45:G>C	TGCAGAAAAACTGGAATTGTTTTACTTCTTAAAGGTGACGTTGAAGATAAATCTAAGCTATGCATGAGA	TGCAGAAAAACTGGAATTGTTTTACTTCTTAAAGGTGACGTTGAAGATAAATCTAAGCTATGCATGAGA		0	0	999	45:G>C	45	0.781609	0.544118	0.632353	0.367647	0.455882	0.176471	0.496107	0.464965	0.480536	18.51111	17.07407	1
100013490|F|0-57:C>T-57:C>T	TGCAGAAAAACTTTGGGATCCTCATGGAAAACAAGCTGGATATGTGTTAGCAGTGCACTCCTGCGGTGA	TGCAGAAAAACTTTGGGATCCTCATGGAAAACAAGCTGGATATGTGTTAGCAGTGCACTCCTGCGGTGA	NC_006105.4_chromosome_18	342852	1	1.07E-28	57:C>T	57	1	0.862069	0.517241	0.482759	0.137931	0.37931	0.237812	0.499405	0.368609	21.82292	17.41818	0.977273
100013494|F|0-21:G>A-21:G>A	TGCAGAAAAAGAAGGGAGACAGAAAAGCAAAGATAAATGAGCCTATGATGAGAAGTTATAAATACTCTT	TGCAGAAAAAGAAGGGAGACAGAAAAGCAAAGATAAATGAGCCTATGATGAGAAGTTATAAATACTCTT	NC_006104.4_chromosome_17	7677318	1	4.98E-27	21:G>A	21	1	0.954023	0.471264	0.528736	0.045977	0.425287	0.087726	0.498349	0.293037	39.16038	33.94231	1
100013496|F|0-56:C>G-56:C>G	TGCAGAAAAAGATACATGCACAATAACTCTATTGTTTTTCAAAAAATATTTTCTCACCAATGCTAGCCA	TGCAGAAAAAGATACATGCACAATAACTCTATTGTTTTTCAAAAAATATTTTCTCACCAATGCTAGCCA	NC_006092.4_chromosome_5	42239197	1	1.07E-28	56:C>G	56	1	0.977011	0.16092	0.83908	0.022989	0.137931	0.04492	0.270049	0.157484	5.83333	3.76471	1
100013499|F|0-47:T>C-47:T>C	TGCAGAAAAAGCAGACTACTTAATAGTAAAAAGACACTAGCTCTTTTTAGGATGAGCCATAGAACCACC	TGCAGAAAAAGCAGACTACTTAATAGTAAAAAGACACTAGCTCTTTTTAGGATGAGCCATAGAACCACC	NC_006088.4_chromosome_1	88161565	1	1.07E-28	47:T>C	47	1	0.988506	0.137931	0.862069	0.011494	0.126437	0.022724	0.237812	0.130268	17.91818	10.70588	1
100013500|F|0-43:G>A-43:G>A	TGCAGAAAAAGCAGAGAGGGTGACTTTTCTAAGCTATTTAAACGTTATTACATTCCCTCATGGAGGAGC	TGCAGAAAAAGCAGAGAGGGTGACTTTTCTAAGCTATTTAAACGTTATTACATTCCCTCATGGAGGAGC	NC_006107.4_chromosome_20	5113923	1	4.98E-27	43:G>A	43	0.965517	0.678571	0.547619	0.452381	0.321429	0.22619	0.436224	0.495465	0.465845	3.42466	3.07547	0.944444
100013502|F|0-24:G>A-24:G>A	TGCAGAAAAAGGAAATGGCATTAAGGTAACCTACGTTTTTCCATTCAGTGGTCTAAAAAAGGGGAACCT	TGCAGAAAAAGGAAATGGCATTAAGGTAACCTACGTTTTTCCATTCAGTGGTCTAAAAAAGGGGAACCT	NC_006089.4_chromosome_2	99379109	1	1.07E-28	24:G>A	24	1	0.977011	0.126437	0.873563	0.022989	0.103448	0.04492	0.220901	0.132911	11.13761	5.58333	1
100013504|F|0-10:G>A-10:G>A	TGCAGAAAAAGGAATGTCAAGTTCTAAAGTGCAGCCCAAGATCGTGTTCCAAAACTAGAGACTGCAGAG	TGCAGAAAAAGGAATGTCAAGTTCTAAAGTGCAGCCCAAGATCGTGTTCCAAAACTAGAGACTGCAGAG	NC_006094.4_chromosome_7	30097275	1	1.07E-28	10:G>A	10	0.977011	0.976471	0.117647	0.882353	0.023529	0.094118	0.045952	0.207612	0.126782	7.37736	2.75	1
100013506|F|0-30:C>T-30:C>T	TGCAGAAAAAGGAGGTGAGAAAGGGACTACCTGACTGCCAGCATTATGCTGTTAAAACCAGACTCTGTA	TGCAGAAAAAGGAGGTGAGAAAGGGACTACCTGACTGCCAGCATTATGCTGTTAAAACCAGACTCTGTA	NC_006127.4_chromosome_Z	70958171	1	4.98E-27	30:C>T	30	1	0.896552	0.114943	0.885057	0.103448	0.011494	0.185493	0.203461	0.194477	5.87755	5.30769	1
100013509|F|0-42:T>C-42:T>C	TGCAGAAAAAGTAATGATGATTGTGAAGCTGGCAGTAACAACTGTGCAACCTTTCGGGGGTGTACAGCT	TGCAGAAAAAGTAATGATGATTGTGAAGCTGGCAGTAACAACTGTGCAACCTTTCGGGGGTGTACAGCT	NC_006090.4_chromosome_3	21677847	1	1.07E-28	42:T>C	42	0.597701	0.769231	0.403846	0.596154	0.230769	0.173077	0.35503	0.481509	0.418269	3.57447	2.61538	0.9
100013510|F|0-25:T>C-25:T>C	TGCAGAAAAAGTACTGTTTTCAGCATTTTCCTATGATTCTTCTATCTCTACATACAATAAAAATCACTC	TGCAGAAAAAGTACTGTTTTCAGCATTTTCCTATGATTCTTCTATCTCTACATACAATAAAAATCACTC	NC_006089.4_chromosome_2	63960693	1	1.07E-28	25:T>C	25	1	0.977011	0.126437	0.873563	0.022989	0.103448	0.04492	0.220901	0.132911	9.65138	6.46154	1
100013512|F|0-54:T>C-54:T>C	TGCAGAAAAAGTCAGCAGGAAATCTAGAGATTTTCACTCCCAGAATAAGCTCCCTAAACATAACTGTGG	TGCAGAAAAAGTCAGCAGGAAATCTAGAGATTTTCACTCCCAGAATAAGCTCCCTAAACATAACTGTGG	NC_006127.4_chromosome_Z	66751166	1	1.07E-28	54:T>C	54	1	1	0.011494	0.988506	0	0.011494	0	0.022724	0.011362	9.7	8	1
100013513|F|0-13:G>A-13:G>A	TGCAGAAAAAGTCGTAATATTCATTATTCAAAATGTGAATTGGGCCATCTGTACTTACAATGTTCAACA	TGCAGAAAAAGTCGTAATATTCATTATTCAAAATGTGAATTGGGCCATCTGTACTTACAATGTTCAACA		0	0	999	13:G>A	13	0.896552	1	0.012821	0.987179	0	0.012821	0	0.025312	0.012656	3.9375	3	1
100013515|F|0-53:C>T-53:C>T	TGCAGAAAAATAAATTGGAAGCTGATCATAAGATCCAAGTGGGTATTTAGAGTCAGTGTAAATAGAAAT	TGCAGAAAAATAAATTGGAAGCTGATCATAAGATCCAAGTGGGTATTTAGAGTCAGTGTAAATAGAAAT	NC_006089.4_chromosome_2	47444644	1	1.07E-28	53:C>T	53	1	0.977011	0.287356	0.712644	0.022989	0.264368	0.04492	0.409565	0.227243	3.99074	3.34483	0.931818
100013519|F|0-38:C>T-38:C>T	TGCAGAAAAATATGGAGAAGCAGCTTTTCTGCAAAGCACAGAAAGCTAAAATAAGTACTCTGGGTATCA	TGCAGAAAAATATGGAGAAGCAGCTTTTCTGCAAAGCACAGAAAGCTAAAATAAGTACTCTGGGTATCA	NT_456222.1_chromosome_1 chr1random_Scaffold3520	9669	2	1.07E-28	38:C>T	38	1	1	0.091954	0.908046	0	0.091954	0	0.166997	0.083498	15.79279	7.54545	1
100013523|F|0-48:G>A-48:G>A	TGCAGAAAAATCCATTCCTTTAGAAGTTATTGTTTATATTCATCTAAGGCTCATCCTTCTGCCAGTGAA	TGCAGAAAAATCCATTCCTTTAGAAGTTATTGTTTATATTCATCTAAGGCTCATCCTTCTGCCAGTGAA	NC_006090.4_chromosome_3	6659244	1	1.07E-28	48:G>A	48	0.988506	0.988372	0.290698	0.709302	0.011628	0.27907	0.022985	0.412385	0.217685	7.09259	5.22581	0.977273
100013526|F|0-41:G>A-41:G>A	TGCAGAAAAATGACTGCCTAGAATGCGAGCTAGGGAAGAAAGGCCCTCAGATGTGAGGTCTGATATTTA	TGCAGAAAAATGACTGCCTAGAATGCGAGCTAGGGAAGAAAGGCCCTCAGATGTGAGGTCTGATATTTA	NC_006091.4_chromosome_4	65633446	1	1.07E-28	41:G>A	41	0.977011	0.976471	0.117647	0.882353	0.023529	0.094118	0.045952	0.207612	0.126782	4.00943	2.63636	0.97619
100013528|F|0-60:G>A-60:G>A	TGCAGAAAAATGCAGCTGCTGAACCTGTCTGCTCTTGGTAGCATATCACTCTCCAGCTCCGATATCTGA	TGCAGAAAAATGCAGCTGCTGAACCTGTCTGCTCTTGGTAGCATATCACTCTCCAGCTCCGATATCTGA	NC_006092.4_chromosome_5	48638492	1	1.07E-28	60:G>A	60	1	0.988506	0.068966	0.931034	0.011494	0.057471	0.022724	0.128419	0.075571	6.63636	4	1
100013530|F|0-23:G>A-23:G>A	TGCAGAAAAATGGTCTTGGATTGGCTTCTTGAATTTGTTTATCTTTCCTTCAGGTTCCCCATCTGAAGG	TGCAGAAAAATGGTCTTGGATTGGCTTCTTGAATTTGTTTATCTTTCCTTCAGGTTCCCCATCTGAAGG		0	0	999	23:G>A	23	0.873563	0.947368	0.092105	0.907895	0.052632	0.039474	0.099723	0.167244	0.133483	17.07778	10.07692	1
100013531|F|0-17:G>A-17:G>A	TGCAGAAAAATGTCTGCGTAAGATATTTGGGCATTACATCAGTAAGATTTCACCCAGGCATCCAGCAGG	TGCAGAAAAATGTCTGCGTAAGATATTTGGGCATTACATCAGTAAGATTTCACCCAGGCATCCAGCAGG	NC_006102.4_chromosome_15	1195213	1	1.07E-28	17:G>A	17	0.988506	0.895349	0.337209	0.662791	0.104651	0.232558	0.187399	0.446998	0.317198	7.29897	5.83784	0.954545
100013532|F|0-48:T>G-48:T>G	TGCAGAAAAATTCAAGATGGAAAGCAGAATGTTATGATCTGTGCTCCCTCCTCAAACCTCACCACAGTC	TGCAGAAAAATTCAAGATGGAAAGCAGAATGTTATGATCTGTGCTCCCTCCTCAAACCTCACCACAGTC	NC_006089.4_chromosome_2	52116884	1	4.98E-27	48:T>G	48	1	0.816092	0.563218	0.436782	0.183908	0.37931	0.300172	0.492007	0.396089	12.88043	10.9375	1
100013536|F|0-46:C>T-46:C>T	TGCAGAAAACAACATAGTCCAGATCTATTATTTTAATTTGTTGGTTCGTTTTTCTTAAAAACTTTGCAT	TGCAGAAAACAACATAGTCCAGATCTATTATTTTAATTTGTTGGTTCGTTTTTCTTAAAAACTTTGCAT	NC_006127.4_chromosome_Z	78962622	1	4.98E-27	46:C>T	46	1	0.551724	0.494253	0.505747	0.448276	0.045977	0.494649	0.499934	0.497292	18.64062	16.46154	1
100013537|F|0-63:G>A-63:G>A	TGCAGAAAACAACTCCTAGGAGCCCAATTAGAAACAAGGGATGGAACAAAAACTTAGGCAATAGTATGA	TGCAGAAAACAACTCCTAGGAGCCCAATTAGAAACAAGGGATGGAACAAAAACTTAGGCAATAGTATGA	NC_006110.4_chromosome_23	4692924	1	1.07E-28	63:G>A	63	1	0.965517	0.206897	0.793103	0.034483	0.172414	0.066587	0.328181	0.197384	5.49533	3.47619	0.97619
100013539|F|0-13:T>C-13:T>C	TGCAGAAAACAACTCTTTGAACTTGCAGGTGGTCAAAACAGCCATGAAAATATCACCTGGTGTTGATCA	TGCAGAAAACAACTCTTTGAACTTGCAGGTGGTCAAAACAGCCATGAAAATATCACCTGGTGTTGATCA	NC_006088.4_chromosome_1	90123692	1	1.07E-28	13:T>C	13	1	1	0.114943	0.885057	0	0.114943	0	0.203461	0.101731	43.07207	21.76923	1
100013541|F|0-46:C>T-46:C>T	TGCAGAAAACAATCCATCTTTTACAATCTCTTATATTCTTAAGACCCGAGAGGAAGAAAAGCATTCTGG	TGCAGAAAACAATCCATCTTTTACAATCTCTTATATTCTTAAGACCCGAGAGGAAGAAAAGCATTCTGG	NC_006088.4_chromosome_1	12606046	1	1.07E-28	46:C>T	46	1	0.988506	0.183908	0.816092	0.011494	0.172414	0.022724	0.300172	0.161448	10.16514	6	0.977273
100013542|F|0-12:T>C-12:T>C	TGCAGAAAACAATTGGCATCAGATCAGAGGAATGGATGTCGGTGGCATAGACCATTGCTGGCAAATCCA	TGCAGAAAACAATTGGCATCAGATCAGAGGAATGGATGTCGGTGGCATAGACCATTGCTGGCAAATCCA	NC_006088.4_chromosome_1	82315478	1	1.07E-28	12:T>C	12	0.965517	1	0.011905	0.988095	0	0.011905	0	0.023526	0.011763	4.2549	4	1
100013547|F|0-68:G>C-68:G>C	TGCAGAAAACACAGTGGTCAGCGCAAAGATCAGCTCAAGGTTGTATTCTGTCATTGTCAAATGTAGCAG	TGCAGAAAACACAGTGGTCAGCGCAAAGATCAGCTCAAGGTTGTATTCTGTCATTGTCAAATGTAGCAG	NC_006088.4_chromosome_1	135869798	1	1.07E-28	68:G>C	68	1	0.908046	0.551724	0.448276	0.091954	0.45977	0.166997	0.494649	0.330823	12.93069	12.01695	1
100013548|F|0-31:A>G-31:A>G	TGCAGAAAACACCAGGGACAAATTCATATTAATCAAGTCTAGAATTATTTTGCTGACAGTAAGGCATGA	TGCAGAAAACACCAGGGACAAATTCATATTAATCAAGTCTAGAATTATTTTGCTGACAGTAAGGCATGA	NC_006091.4_chromosome_4	24195943	1	3.85E-28	31:A>G	31	0.988506	0.848837	0.593023	0.406977	0.151163	0.44186	0.256625	0.482693	0.369659	13.83696	11.46154	1
100013549|F|0-68:G>A-68:G>A	TGCAGAAAACACTCACTTGTAAACAATTAAATCATCATTTGAAATCTGTCTATACTTCCAGCCGTTCTG	TGCAGAAAACACTCACTTGTAAACAATTAAATCATCATTTGAAATCTGTCTATACTTCCAGCCGTTCTG	NC_006101.4_chromosome_14	8078988	1	1.07E-28	68:G>A	68	1	0.908046	0.678161	0.321839	0.091954	0.586207	0.166997	0.436517	0.301757	13.44444	10.78667	1
100013551|F|0-26:C>T-26:C>T	TGCAGAAAACAGAAGATGCACATATGCATATTTGACAACCATACAGTGGCACCCTGTGGATTTTATAAA	TGCAGAAAACAGAAGATGCACATATGCATATTTGACAACCATACAGTGGCACCCTGTGGATTTTATAAA	NC_006096.4_chromosome_9	9558623	1	1.07E-28	26:C>T	26	1	0.988506	0.229885	0.770115	0.011494	0.218391	0.022724	0.354076	0.1884	22.05455	8.36364	1
100013552|F|0-51:A>T-51:A>T	TGCAGAAAACAGACCAGCTACTGTGTGCATATGAACATAATGCAATTTCTAATTATACATCTGATCCTT	TGCAGAAAACAGACCAGCTACTGTGTGCATATGAACATAATGCAATTTCTAATTATACATCTGATCCTT	NC_006091.4_chromosome_4	13092423	1	1.07E-28	51:A>T	51	1	1	0.011494	0.988506	0	0.011494	0	0.022724	0.011362	9.59459	4.5	1
100013553|F|0-13:G>A-13:G>A	TGCAGAAAACAGAGGAATGCACTTTGTAGCCGCCCCTGCCTGAAGCACAGCCTTCACATAAGGGTCCTT	TGCAGAAAACAGAGGAATGCACTTTGTAGCCGCCCCTGCCTGAAGCACAGCCTTCACATAAGGGTCCTT	NC_006088.4_chromosome_1	63332549	1	1.07E-28	13:G>A	13	0.988506	0.965116	0.232558	0.767442	0.034884	0.197674	0.067334	0.35695	0.212142	5	3.81481	1
100013554|F|0-30:A>G-30:A>G	TGCAGAAAACAGAGGCTCCCTGAGCATATCATAGTGCTGATGTACTGGTATTGTCTTTGAGGAACAAAG	TGCAGAAAACAGAGGCTCCCTGAGCATATCATAGTGCTGATGTACTGGTATTGTCTTTGAGGAACAAAG	NC_006091.4_chromosome_4	65089807	1	1.07E-28	30:A>G	30	1	1	0.057471	0.942529	0	0.057471	0	0.108337	0.054168	25.03604	8.16667	0.977273
100013556|F|0-48:G>A-48:G>A	TGCAGAAAACAGATTAGAACTTTAGAATCTAAGAAGATAAGGTAGACAGAGAATATGAAAGGAGATAGC	TGCAGAAAACAGATTAGAACTTTAGAATCTAAGAAGATAAGGTAGACAGAGAATATGAAAGGAGATAGC	NC_006098.4_chromosome_11	15521194	1	1.07E-28	48:G>A	48	1	1	0.011494	0.988506	0	0.011494	0	0.022724	0.011362	8.02727	4	1
100013558|F|0-30:C>T-30:C>T	TGCAGAAAACAGCAGCTATTTCTTTGTAACCTAAAGGTTAAAGGCTGGGGGAAGTTTTCAGTTTGGAAC	TGCAGAAAACAGCAGCTATTTCTTTGTAACCTAAAGGTTAAAGGCTGGGGGAAGTTTTCAGTTTGGAAC	NC_006099.4_chromosome_12	11013747	1	3.85E-28	30:C>T	30	0.873563	0.868421	0.263158	0.736842	0.131579	0.131579	0.228532	0.387812	0.308172	5.01235	3.32	0.970588
100013561|F|0-16:A>G-16:A>G	TGCAGAAAACAGTGAGAAATGTTTAAAATTCCTAAGTTCATACAGATGTCAGGCCACAATCATTCTATA	TGCAGAAAACAGTGAGAAATGTTTAAAATTCCTAAGTTCATACAGATGTCAGGCCACAATCATTCTATA	NC_006088.4_chromosome_1	97457545	1	1.07E-28	16:A>G	16	0.965517	0.952381	0.27381	0.72619	0.047619	0.22619	0.090703	0.397676	0.244189	4.70588	3.37037	1
100013566|F|0-68:A>T-68:A>T	TGCAGAAAACATGTATTTTTTTTCCCTGACTCAACAGCACTGTGTATGAAATTCAGTCAGAATAGCTTA	TGCAGAAAACATGTATTTTTTTTCCCTGACTCAACAGCACTGTGTATGAAATTCAGTCAGAATAGCTTA	NC_006088.4_chromosome_1	9762141	1	3.85E-28	68:A>T	68	0.643678	0.75	0.285714	0.714286	0.25	0.035714	0.375	0.408163	0.391582	3.92453	3.61111	1
100013567|F|0-53:C>T-53:C>T	TGCAGAAAACATTACACTGTTGTATATGACAACACTGCTGATCATTCCAGGTACGCTTGAAACAGGAAC	TGCAGAAAACATTACACTGTTGTATATGACAACACTGCTGATCATTCCAGGTACGCTTGAAACAGGAAC	NC_006098.4_chromosome_11	15906527	1	1.07E-28	53:C>T	53	0.988506	0.895349	0.55814	0.44186	0.104651	0.453488	0.187399	0.49324	0.340319	6.63918	4.87931	0.97619
100013571|F|0-31:A>G-31:A>G	TGCAGAAAACCATCTATTGCCAAGAACAGACACTGTGAAGGTCAGGTTCCTTTAAGTCTCACCCCTAGA	TGCAGAAAACCATCTATTGCCAAGAACAGACACTGTGAAGGTCAGGTTCCTTTAAGTCTCACCCCTAGA	NC_006090.4_chromosome_3	75440385	1	8.33E-25	31:A>G	31	0.701149	0.786885	0.311475	0.688525	0.213115	0.098361	0.335394	0.428917	0.382155	2.77586	2.75	0.961538
100013573|F|0-14:T>C-14:T>C	TGCAGAAAACCCACTCCTAGCCAACATGCAAACACCACACCTAAAGATGTCCCGGATTTCATTTTAACT	TGCAGAAAACCCACTCCTAGCCAACATGCAAACACCACACCTAAAGATGTCCCGGATTTCATTTTAACT	NC_006094.4_chromosome_7	2058502	1	4.98E-27	14:T>C	14	1	0.816092	0.666667	0.333333	0.183908	0.482759	0.300172	0.444444	0.372308	13.3587	10.68493	0.977273
100013574|F|0-52:G>A-52:G>A	TGCAGAAAACCCTGTGTGGGAGCCGCAGAGGATGAGGCTGTCATTTAGTAGTGAAGGAAGCACCATTTC	TGCAGAAAACCCTGTGTGGGAGCCGCAGAGGATGAGGCTGTCATTTAGTAGTGAAGGAAGCACCATTTC	NC_006099.4_chromosome_12	19401723	1	4.98E-27	52:G>A	52	0.988506	0.906977	0.337209	0.662791	0.093023	0.244186	0.16874	0.446998	0.307869	4.12371	2.91429	0.947368
100013578|F|0-52:G>A-52:G>A	TGCAGAAAACGAAAATATAACCTCAGTGCTAGTGACCTGGCTCTTTTAAATCGTCTTTTTCTTCTTCTT	TGCAGAAAACGAAAATATAACCTCAGTGCTAGTGACCTGGCTCTTTTAAATCGTCTTTTTCTTCTTCTT	NC_006095.4_chromosome_8	18282704	1	1.07E-28	52:G>A	52	0.954023	0.915663	0.301205	0.698795	0.084337	0.216867	0.154449	0.420961	0.287705	4.49485	2.83871	0.97619
100013580|F|0-42:G>A-42:G>A	TGCAGAAAACGCATAGCTAATGGTGGTGACTCTTTTTGGCCCGTTTCTTGTGATCAGTGTACCTGCAGA	TGCAGAAAACGCATAGCTAATGGTGGTGACTCTTTTTGGCCCGTTTCTTGTGATCAGTGTACCTGCAGA	NC_006088.4_chromosome_1	43952601	1	4.98E-27	42:G>A	42	0.977011	0.976471	0.2	0.8	0.023529	0.176471	0.045952	0.32	0.182976	5.52885	3.2	0.925
100013583|F|0-30:C>T-30:C>T	TGCAGAAAACTAATCTGATGTGGGAAAAGACGTGGAGCAGCTCCAATTAAAAATTCAAATCATTGCCTA	TGCAGAAAACTAATCTGATGTGGGAAAAGACGTGGAGCAGCTCCAATTAAAAATTCAAATCATTGCCTA	NC_006127.4_chromosome_Z	31782871	1	4.98E-27	30:C>T	30	0.908046	0.734177	0.303797	0.696203	0.265823	0.037975	0.390322	0.423009	0.406666	3.16901	2.82759	1
100013584|F|0-23:C>T-23:C>T	TGCAGAAAACTACACACAATTAACTGCCTAAAGTATGTGTGCAAATTCTGGACTGTAGTGTCCAACACA	TGCAGAAAACTACACACAATTAACTGCCTAAAGTATGTGTGCAAATTCTGGACTGTAGTGTCCAACACA	NC_006088.4_chromosome_1	193734096	1	1.07E-28	23:C>T	23	0.988506	0.802326	0.662791	0.337209	0.197674	0.465116	0.317198	0.446998	0.382098	5.44828	5.33333	0.975
100013585|F|0-50:C>A-50:C>A	TGCAGAAAACTAGGGAAAGTGTAGCACACATGAAGGGTCTTCCTCAGCAGCTCAGGAAGGGCTTGGGAA	TGCAGAAAACTAGGGAAAGTGTAGCACACATGAAGGGTCTTCCTCAGCAGCTCAGGAAGGGCTTGGGAA	NC_006127.4_chromosome_Z	52975856	1	1.07E-28	50:C>A	50	0.701149	0.770492	0.229508	0.770492	0.229508	0	0.353668	0.353668	0.353668	5.74138	5.33333	1
100013592|F|0-56:A>G-56:A>G	TGCAGAAAACTGTAATTAATACTGCAAGTACCGTAACACACTGCATTCCATGCAGTACAATTCCATTAT	TGCAGAAAACTGTAATTAATACTGCAAGTACCGTAACACACTGCATTCCATGCAGTACAATTCCATTAT	NC_006090.4_chromosome_3	47788612	1	1.07E-28	56:A>G	56	0.781609	1	0.014706	0.985294	0	0.014706	0	0.028979	0.01449	9.8046	5	1
100013596|F|0-66:A>G-66:A>G	TGCAGAAAACTTGCTGCTGACAACATGAAAAATCAGGGAATTAAAGACTTGCTTTGAAATCTGAAAAGA	TGCAGAAAACTTGCTGCTGACAACATGAAAAATCAGGGAATTAAAGACTTGCTTTGAAATCTGAAAAGA	NC_006091.4_chromosome_4	90582171	1	4.98E-27	66:A>G	66	0.977011	0.870588	0.458824	0.541176	0.129412	0.329412	0.225329	0.496609	0.360969	5.83146	4.18	0.909091
100013599|F|0-25:A>T-25:A>T	TGCAGAAAAGAAAACAGTGGAGTGTATAATGCCCAGCAGTACTGTGGGCTGGTAGGTGTAATGACAGAA	TGCAGAAAAGAAAACAGTGGAGTGTATAATGCCCAGCAGTACTGTGGGCTGGTAGGTGTAATGACAGAA	NC_006114.4_chromosome_27	972021	1	1.07E-28	25:A>T	25	0.977011	1	0.176471	0.823529	0	0.176471	0	0.290657	0.145329	4.78095	2.58824	0.947368
100013604|F|0-11:C>G-11:C>G	TGCAGAAAAGACACCGAGAGAGCACTGAGGGAAACTGCCTATAGACAAATCCATCCCATATGCATGAGA	TGCAGAAAAGACACCGAGAGAGCACTGAGGGAAACTGCCTATAGACAAATCCATCCCATATGCATGAGA	NC_006090.4_chromosome_3	56324778	1	2.31E-25	11:C>G	11	0.988506	0.686047	0.825581	0.174419	0.313953	0.511628	0.430773	0.287994	0.359383	15.39726	14.28261	0.977273
100013605|F|0-68:A>G-68:A>G	TGCAGAAAAGACACGATGACTTTGAAGAGGTAGCACAGGTAAGAGGCTGAAATACATTGGGAACAAAAA	TGCAGAAAAGACACGATGACTTTGAAGAGGTAGCACAGGTAAGAGGCTGAAATACATTGGGAACAAAAA	NC_006094.4_chromosome_7	27813056	1	1.07E-28	68:A>G	68	0.988506	0.802326	0.55814	0.44186	0.197674	0.360465	0.317198	0.49324	0.405219	5.52874	5.31034	0.952381
100013606|F|0-66:C>T-66:C>T	TGCAGAAAAGACCAGATAAGATGCATAAAAAGATCCCTAAAGAAGCTAAAAGAGTCTTGAAGTAGACAC	TGCAGAAAAGACCAGATAAGATGCATAAAAAGATCCCTAAAGAAGCTAAAAGAGTCTTGAAGTAGACAC	NC_006089.4_chromosome_2	122696463	1	2.31E-25	66:C>T	66	0.977011	1	0.011765	0.988235	0	0.011765	0	0.023253	0.011626	9.94495	3	1
100013610|F|0-46:G>A-46:G>A	TGCAGAAAAGAGAAACTACCATCTCCTGTGCAGGCCATCATCACAGGATTTATTTTTTGGACAAAATGC	TGCAGAAAAGAGAAACTACCATCTCCTGTGCAGGCCATCATCACAGGATTTATTTTTTGGACAAAATGC	NC_006099.4_chromosome_12	11251285	1	1.07E-28	46:G>A	46	0.988506	0.918605	0.27907	0.72093	0.081395	0.197674	0.14954	0.40238	0.27596	4.53061	3.35714	0.975
100013611|F|0-59:T>C-59:T>C	TGCAGAAAAGAGAAATAAAGTATGTATATGGCAATGTCAGTTCAGCTTCTTCCCAAGTATTATGTGCAC	TGCAGAAAAGAGAAATAAAGTATGTATATGGCAATGTCAGTTCAGCTTCTTCCCAAGTATTATGTGCAC	NC_006127.4_chromosome_Z	31127891	1	2.31E-25	59:T>C	59	0.988506	0.5	0.546512	0.453488	0.5	0.046512	0.5	0.495673	0.497837	4.41509	3.59322	0.975
100013612|F|0-42:A>C-42:A>C	TGCAGAAAAGAGAACTTCTTACCTTCATTATATGATGTTACAAGTTGCTCCCCAGGAAACAGAGCAAAT	TGCAGAAAAGAGAACTTCTTACCTTCATTATATGATGTTACAAGTTGCTCCCCAGGAAACAGAGCAAAT	NC_006088.4_chromosome_1	102849756	1	1.07E-28	42:A>C	42	0.988506	1	0.05814	0.94186	0	0.05814	0	0.109519	0.054759	9.8	7.4	1
100013613|F|0-37:G>A-37:G>A	TGCAGAAAAGAGACAAAGGGATGCTCTTCATAGGGTTGTAGAGATATTCCAAAGTAGGTTTTGCATTTT	TGCAGAAAAGAGACAAAGGGATGCTCTTCATAGGGTTGTAGAGATATTCCAAAGTAGGTTTTGCATTTT	NC_006091.4_chromosome_4	36663056	1	1.07E-28	37:G>A	37	1	1	0.022989	0.977011	0	0.022989	0	0.04492	0.02246	6.87387	2.66667	1
100013617|F|0-13:T>G-13:T>G	TGCAGAAAAGAGGTTATATGCAAGTTACATAAAAGAGAAAAGCACAGGAGAAAATCTTTATATTACCTT	TGCAGAAAAGAGGTTATATGCAAGTTACATAAAAGAGAAAAGCACAGGAGAAAATCTTTATATTACCTT	NC_006093.4_chromosome_6	20723516	1	1.07E-28	13:T>G	13	1	1	0.137931	0.862069	0	0.137931	0	0.237812	0.118906	10.31532	4.88889	1
100013621|F|0-7:C>A-7:C>A	TGCAGAACAGATCTTGTGGATATTTTCTTTTTTTTTTTCTTACTCCAAGTAGTCTTTCAAGATTAAATG	TGCAGAACAGATCTTGTGGATATTTTCTTTTTTTTTTTCTTACTCCAAGTAGTCTTTCAAGATTAAATG	NC_006104.4_chromosome_17	1746973	1	2.99E-24	7:C>A	7	0.747126	0.076923	0.953846	0.046154	0.923077	0.030769	0.142012	0.088047	0.11503	4.33333	2.56338	1
100013622|F|0-17:A>G-17:A>G	TGCAGAAAAGATGACCAACAAAATAACTGTAAGCACATTTTCCCAAACTGCATAGTCCTATGCATACTC	TGCAGAAAAGATGACCAACAAAATAACTGTAAGCACATTTTCCCAAACTGCATAGTCCTATGCATACTC	NC_006097.4_chromosome_10	4175286	1	1.07E-28	17:A>G	17	0.988506	0.918605	0.534884	0.465116	0.081395	0.453488	0.14954	0.497566	0.323553	6.09091	4.64407	0.97619
100013624|F|0-63:G>A-63:G>A	TGCAGAAAAGATGTTGCTTCGAAGGTCAGGACACAGCACCCTGTCAGTGTAGGGAAGACAGCAGTGCAT	TGCAGAAAAGATGTTGCTTCGAAGGTCAGGACACAGCACCCTGTCAGTGTAGGGAAGACAGCAGTGCAT	NC_006088.4_chromosome_1	44915073	1	1.07E-28	63:G>A	63	1	0.988506	0.08046	0.91954	0.011494	0.068966	0.022724	0.147972	0.085348	5.99091	4.25	0.977273
100013625|F|0-46:A>G-46:A>G	TGCAGAAAAGATTAAAGTTAAACCTCGCCAGAATCAATCAGAAGTCAATGAGCACTCCTGGCTCACATG	TGCAGAAAAGATTAAAGTTAAACCTCGCCAGAATCAATCAGAAGTCAATGAGCACTCCTGGCTCACATG	NC_006090.4_chromosome_3	28115644	1	1.07E-28	46:A>G	46	0.977011	0.917647	0.270588	0.729412	0.082353	0.188235	0.151142	0.39474	0.272941	4.88	3.4	1
100013627|F|0-5:A>C-5:A>C	TGCAGAAAAGCAACGAATTAACAATTATTCCCCGTTTGTTTTTTTTTTATCTACATAAACAGGGACTGT	TGCAGAAAAGCAACGAATTAACAATTATTCCCCGTTTGTTTTTTTTTTATCTACATAAACAGGGACTGT	NC_006090.4_chromosome_3	76638964	1	3.87E-23	5:A>C	5	0.724138	0.936508	0.063492	0.936508	0.063492	0	0.118922	0.118922	0.118922	7.95833	4.57143	1
100013628|F|0-35:C>A-35:C>A	TGCAGAAAAGCAGAGCAGATTCTGTACGGGCACAGCACAGAGAACAGCAGGCACTCGTGCAGCTCCACT	TGCAGAAAAGCAGAGCAGATTCTGTACGGGCACAGCACAGAGAACAGCAGGCACTCGTGCAGCTCCACT	NC_006096.4_chromosome_9	22906523	1	1.07E-28	35:C>A	35	0.965517	0.988095	0.166667	0.833333	0.011905	0.154762	0.023526	0.277778	0.150652	7.38679	4.8125	1
100013630|F|0-33:T>C-33:T>C	TGCAGAAAAGCCACCTGCCCATGATGGCAGCATTGCAGGCTGTTTGAGTTGGATGAGCCAATGGTATCA	TGCAGAAAAGCCACCTGCCCATGATGGCAGCATTGCAGGCTGTTTGAGTTGGATGAGCCAATGGTATCA	NC_006107.4_chromosome_20	7614973	1	4.98E-27	33:T>C	33	0.91954	0.8625	0.45	0.55	0.1375	0.3125	0.237187	0.495	0.366094	3.24691	2.53659	0.866667
100013631|F|0-41:C>A-41:C>A	TGCAGAAAAGCCAGGACAGAAGAGTGAGCCCATCTCTGTAACTGCTTCCTGTGAAACTACAGAACTAGA	TGCAGAAAAGCCAGGACAGAAGAGTGAGCCCATCTCTGTAACTGCTTCCTGTGAAACTACAGAACTAGA	NC_006095.4_chromosome_8	19197898	1	2.99E-24	41:C>A	41	0.701149	0.918033	0.213115	0.786885	0.081967	0.131148	0.150497	0.335394	0.242945	20.66234	18.57143	1
100013634|F|0-33:T>C-33:T>C	TGCAGAAAAGCTAAGAAATTACTTTCTCCCTTTTTTTCAGTTATAGCTGCTATGTTTTCTTGCAAAAGA	TGCAGAAAAGCTAAGAAATTACTTTCTCCCTTTTTTTCAGTTATAGCTGCTATGTTTTCTTGCAAAAGA	NC_006091.4_chromosome_4	48477412	1	1.07E-28	33:T>C	33	1	0.988506	0.241379	0.758621	0.011494	0.229885	0.022724	0.366231	0.194477	6.53774	3.54167	0.975
100013635|F|0-24:A>G-24:A>G	TGCAGAAAAGCTGAATCATGAAACAGAGGTTACAAACAAGGTTATTTATAACGAAGGAAATGACTCTGG	TGCAGAAAAGCTGAATCATGAAACAGAGGTTACAAACAAGGTTATTTATAACGAAGGAAATGACTCTGG	NC_006091.4_chromosome_4	3600528	1	1.07E-28	24:A>G	24	1	1	0.011494	0.988506	0	0.011494	0	0.022724	0.011362	19.09009	5	1
100013638|F|0-60:C>T-60:C>T	TGCAGAAAAGGAAAGAACACAGCACAAAGTGGTTAAGTCCGCACGCTAAGTCATCATCCACGCTGTGGT	TGCAGAAAAGGAAAGAACACAGCACAAAGTGGTTAAGTCCGCACGCTAAGTCATCATCCACGCTGTGGT	NC_006093.4_chromosome_6	16594149	1	1.07E-28	60:C>T	60	1	0.977011	0.287356	0.712644	0.022989	0.264368	0.04492	0.409565	0.227243	8.27103	5.22857	1
100013639|F|0-22:T>C-22:T>C	TGCAGAAAAGGAAATCAAAACCTCGCTGCACTCAGACCTTTAATGAAAACTGTAGAAAATCCCGAGCTA	TGCAGAAAAGGAAATCAAAACCTCGCTGCACTCAGACCTTTAATGAAAACTGTAGAAAATCCCGAGCTA	NC_006096.4_chromosome_9	21506534	1	4.98E-27	22:T>C	22	0.873563	0.026316	0.973684	0.026316	0.973684	0	0.051247	0.051247	0.051247	4	2.90361	1
100013640|F|0-33:T>A-33:T>A	TGCAGAAAAGGAAATTGGAAAAGTGTAGCCATTTAATTAGAAACAGAAAAGAGCCTTCAAAGAAGGAAT	TGCAGAAAAGGAAATTGGAAAAGTGTAGCCATTTAATTAGAAACAGAAAAGAGCCTTCAAAGAAGGAAT	NC_006093.4_chromosome_6	7257229	1	2.31E-25	33:T>A	33	1	0.747126	0.689655	0.310345	0.252874	0.436782	0.377857	0.428062	0.402959	8.29114	6.42308	0.931818
100013643|F|0-28:C>A-28:C>A	TGCAGAAAAGGCAATGATTTTATCTGTCCATACAAAAGTATGACAGTCATTTTTAAGGGTGCATGAGAT	TGCAGAAAAGGCAATGATTTTATCTGTCCATACAAAAGTATGACAGTCATTTTTAAGGGTGCATG	NC_006090.4_chromosome_3	13538259	1	1.66E-26	28:C>A	28	0.988506	0.988372	0.186047	0.813953	0.011628	0.174419	0.022985	0.302866	0.162926	18.97222	9.6	1
100013644|F|0-51:C>T-51:C>T	TGCAGAAAAGGCACTGTGTCTCTGTGTACAAAACAGAGGCACCAGGCCTAACGCTGCCCTTTCCATTGC	TGCAGAAAAGGCACTGTGTCTCTGTGTACAAAACAGAGGCACCAGGCCTAACGCTGCCCTTTCCATTGC	NC_006099.4_chromosome_12	18376885	1	4.98E-27	51:C>T	51	0.758621	0.787879	0.318182	0.681818	0.212121	0.106061	0.334252	0.433884	0.384068	4.4	3.88889	0.970588
100013647|F|0-42:G>A-42:G>A	TGCAGAAAAGGCTGAAGGCTGGCTACCTGGGGAAGGTTTTACGTCCTTGCATGTGAACCTGCTGTTTTA	TGCAGAAAAGGCTGAAGGCTGGCTACCTGGGGAAGGTTTTACGTCCTTGCATGTGAACCTGCTGTTTTA	NC_006127.4_chromosome_Z	17174518	1	1.07E-28	42:G>A	42	0.965517	0.988095	0.02381	0.97619	0.011905	0.011905	0.023526	0.046485	0.035006	5.08911	3.5	1
100013650|F|0-11:A>G-11:A>G	TGCAGAAAAGGACTCACCGGGTCTCAGTTTCCTGTCAGGTTAATGCCACAATGCTTCATGCCCCAGGAA	TGCAGAAAAGGACTCACCGGGTCTCAGTTTCCTGTCAGGTTAATGCCACAATGCTTCATGCCCCAGGAA	NC_006127.4_chromosome_Z	63918143	1	2.31E-25	11:A>G	11	0.988506	0.593023	0.465116	0.534884	0.406977	0.05814	0.482693	0.497566	0.49013	5.77273	4.87234	1
100013652|F|0-59:A>G-59:A>G	TGCAGAAAAGGGTATATGACATCAGTCCTTCTGATATTTCAGCAACTGAAACTGTTTACATAACAGGAG	TGCAGAAAAGGGTATATGACATCAGTCCTTCTGATATTTCAGCAACTGAAACTGTTTACATAACAGGAG	NC_006091.4_chromosome_4	53879052	1	1.07E-28	59:A>G	59	0.942529	1	0.146341	0.853659	0	0.146341	0	0.249851	0.124926	4.01053	2.5	0.961538
100013661|F|0-66:C>A-66:C>A	TGCAGAAAAGTAGTAATTACTAAGCAAATATCAAATAGACCCAGGCTGTTCTTACAAATGTTACCACAT	TGCAGAAAAGTAGTAATTACTAAGCAAATATCAAATAGACCCAGGCTGTTCTTACAAATGTTACCACAT	NC_006090.4_chromosome_3	29572536	1	1.07E-28	66:C>A	66	1	0.977011	0.137931	0.862069	0.022989	0.114943	0.04492	0.237812	0.141366	11.44444	6.5	1
100013664|F|0-43:G>C-43:G>C	TGCAGAAAAGTGGTTTAGTGGAAGGCTGATAGTGGAGCACCCAGAAGGAGAGAACAAAATGTTCAAACC	TGCAGAAAAGTGGTTTAGTGGAAGGCTGATAGTGGAGCACCCAGAAGGAGAGAACAAAATGTTCAAACC	NC_006089.4_chromosome_2	46460544	1	1.07E-28	43:G>C	43	0.988506	1	0.011628	0.988372	0	0.011628	0	0.022985	0.011493	5.33981	3	1
100013665|F|0-6:A>G-6:A>G	TGCAGAAAAGTTAAAGGCTACTGTCTGTTTGCAGGTATATTTGTATTTTCTGCTATTAGATTTTTTTCT	TGCAGAAAAGTTAAAGGCTACTGTCTGTTTGCAGGTATATTTGTATTTTCTGCTATTAGATTTTTTTCT	NC_006092.4_chromosome_5	4142597	1	1.07E-28	6:A>G	6	0.988506	1	0.093023	0.906977	0	0.093023	0	0.16874	0.08437	19.92727	6.1	0.977273
100013667|F|0-41:C>T-41:C>T	TGCAGAAAAGTTGACAGCAGTGTGACCTCTCATGGCAGCACCCTCTCCTTCTCAAGCATCTCCCCTGCC	TGCAGAAAAGTTGACAGCAGTGTGACCTCTCATGGCAGCACCCTCTCCTTCTCAAGCATCTCCCCTGCC	NC_006088.4_chromosome_1	56018944	1	4.98E-27	41:C>T	41	1	0.942529	0.252874	0.747126	0.057471	0.195402	0.108337	0.377857	0.243097	7.70755	5.20833	1
100013668|F|0-67:T>C-67:T>C	TGCAGAAAATAAAAATCACAGGATGTTTGTAGCAAAGAAAAAGAAAAAAAAAGAATCACGCTGGTAGTA	TGCAGAAAATAAAAATCACAGGATGTTTGTAGCAAAGAAAAAGAAAAAAAAAGAATCACGCTGGTAGTA	NC_006092.4_chromosome_5	4359041	1	1.07E-28	67:T>C	67	0.977011	0.705882	0.647059	0.352941	0.294118	0.352941	0.415225	0.456747	0.435986	3.47887	3.13636	0.888889
100013670|F|0-30:G>A-30:G>A	TGCAGAAAATAAACGATATACCATTCAAAAGGAGTATTTCTTCACTCTCCCTTGAAAATCCTTCTCAAT	TGCAGAAAATAAACGATATACCATTCAAAAGGAGTATTTCTTCACTCTCCCTTGAAAATCCTTCTCAAT	NT_477002.1_chrUn_Scaffold21982	2296	10	4.98E-27	30:G>A	30	0.735632	0.5	0.90625	0.09375	0.5	0.40625	0.5	0.169922	0.334961	9.275	8.19444	0.96875
100013672|F|0-16:C>T-16:C>T	TGCAGAAAATAAACTCCCAACACCTCACTAAGTTCTGAGCATGGATGAATTTTTTTCTGAAAGGGATGC	TGCAGAAAATAAACTCCCAACACCTCACTAAGTTCTGAGCATGGATGAATTTTTTTCTGAAAGGGATGC	NC_006127.4_chromosome_Z	64651026	2	1.07E-28	16:C>T	16	0.965517	0.928571	0.071429	0.928571	0.071429	0	0.132653	0.132653	0.132653	4.53608	3.16667	1
100013673|F|0-56:A>C-56:A>C	TGCAGAAAATAACATCTTAGTAGCCAGACTAATTCAATCAAGCTGCCTACCTGAGCACAAGAAAAGAAG	TGCAGAAAATAACATCTTAGTAGCCAGACTAATTCAATCAAGCTGCCTACCTGAGCACAAGAAAAGAAG	NC_006094.4_chromosome_7	27370220	1	1.07E-28	56:A>C	56	0.965517	0.785714	0.52381	0.47619	0.214286	0.309524	0.336735	0.498866	0.4178	3.81818	3.23636	0.875
100013674|F|0-59:T>C-59:T>C	TGCAGAAAATAAGGAATTTAAAGTAATTATAAAATCCTATTAAGATACTGTGAATTGAATGGATATGGA	TGCAGAAAATAAGGAATTTAAAGTAATTATAAAATCCTATTAAGATACTGTGAATTGAATGGATATGGA	NC_006091.4_chromosome_4	41186050	1	1.07E-28	59:T>C	59	0.965517	0.916667	0.309524	0.690476	0.083333	0.22619	0.152778	0.427438	0.290108	4.95876	3.125	0.973684
100013682|F|0-14:T>C-14:T>C	TGCAGAAAATAGAATTTTAGAAGCTTATTCAGCAGTGGATTTCAGCATACAGATGCTGGATATAATATA	TGCAGAAAATAGAATTTTAGAAGCTTATTCAGCAGTGGATTTCAGCATACAGATGCTGGATATAATATA	NC_006093.4_chromosome_6	34583928	1	1.07E-28	14:T>C	14	1	1	0.011494	0.988506	0	0.011494	0	0.022724	0.011362	8.12613	3	1
100013687|F|0-47:T>C-47:T>C	TGCAGAAAATATAGGAAAAAACTACTTATGAGTGTCTGCTCTGAGCCTGCATTGGGTGTGCTCAGGCAG	TGCAGAAAATATAGGAAAAAACTACTTATGAGTGTCTGCTCTGAGCCTGCATTGGGTGTGCTCAGGCAG	NC_006097.4_chromosome_10	19748254	1	1.07E-28	47:T>C	47	0.988506	1	0.046512	0.953488	0	0.046512	0	0.088697	0.044348	6.3211	3.5	1
100013690|F|0-65:G>A-65:G>A	TGCAGAAAATATCAGAATGATAAATATTATATCACCCTGTGTGTTGCTTTTTATTCAAAGAGAACGAGA	TGCAGAAAATATCAGAATGATAAATATTATATCACCCTGTGTGTTGCTTTTTATTCAAAGAGAACGAGA	NC_006093.4_chromosome_6	19152231	1	1.07E-28	65:G>A	65	0.977011	0.964706	0.247059	0.752941	0.035294	0.211765	0.068097	0.372042	0.220069	7.62136	6.03704	1
100013694|F|0-52:G>C-52:G>C	TGCAGAAAATCAGCTTTTCAGTAAACCTGTTAATCCATTTGAAATTTACTTCGTTAATGATAAAGATGA	TGCAGAAAATCAGCTTTTCAGTAAACCTGTTAATCCATTTGAAATTTACTTCGTTAATGATAAAGATGA	NC_006091.4_chromosome_4	8785416	1	4.98E-27	52:G>C	52	0.988506	0.976744	0.290698	0.709302	0.023256	0.267442	0.04543	0.412385	0.228908	21.39815	15.51613	1
100013699|F|0-36:C>T-36:C>T	TGCAGAAAATCTTGGACAAAACCAAAAATCTGAGAACGTATTTGGATTCAGTGGCCACTGGACTTTAGC	TGCAGAAAATCTTGGACAAAACCAAAAATCTGAGAACGTATTTGGATTCAGTGGCCACTGGACTTTAGC	NC_006097.4_chromosome_10	11529273	1	4.98E-27	36:C>T	36	0.873563	0.907895	0.210526	0.789474	0.092105	0.118421	0.167244	0.33241	0.249827	10.54545	8.7619	1
100013703|F|0-42:C>T-42:C>T	TGCAGAAAATGAATGGGCATTTTCACCTGCAAAGCCCTTTCACGGGTCATTCCCACATACTCCAAATAT	TGCAGAAAATGAATGGGCATTTTCACCTGCAAAGCCCTTTCACGGGTCATTCCCACATACTCCAAATAT	NC_006099.4_chromosome_12	18878831	1	1.07E-28	42:C>T	42	1	0.988506	0.16092	0.83908	0.011494	0.149425	0.022724	0.270049	0.146387	11.37383	6.42857	0.97619
100013704|F|0-26:G>A-26:G>A	TGCAGAAAATGAGAACAAGCCCAAATGCACCAGCTGTGGACACAGAAACAAAGGAAGAAAAACTTCTCA	TGCAGAAAATGAGAACAAGCCCAAATGCACCAGCTGTGGACACAGAAACAAAGGAAGAAAAACTTCTCA	NC_006097.4_chromosome_10	9920276	4	1.07E-28	26:G>A	26	1	0.977011	0.091954	0.908046	0.022989	0.068966	0.04492	0.166997	0.105959	7.94444	3.38462	1
100013707|F|0-34:T>C-34:T>C	TGCAGAAAATGAGCACTGGATCAATAGATTTGTGTATTTACAGGCATCTGCCACAGATAACGAATCCTC	TGCAGAAAATGAGCACTGGATCAATAGATTTGTGTATTTACAGGCATCTGCCACAGATAACGAATCCTC	NC_006092.4_chromosome_5	4001106	1	1.07E-28	34:T>C	34	1	0.965517	0.206897	0.793103	0.034483	0.172414	0.066587	0.328181	0.197384	10.11321	4.91304	1
100013709|F|0-38:A>G-38:A>G	TGCAGAAAATGAGTATCAGGTAGGTTGGGTAAAGCACCATACCCAGAATCAAACATTATCATACGTTTA	TGCAGAAAATGAGTATCAGGTAGGTTGGGTAAAGCACCATACCCAGAATCAAACATTATCATACGTTTA	NC_006088.4_chromosome_1	24868818	1	1.07E-28	38:A>G	38	1	0.965517	0.563218	0.436782	0.034483	0.528736	0.066587	0.492007	0.279297	12.35238	6.77778	0.931818
100013712|F|0-10:G>T-10:G>T	TGCAGAAAATGATTTCAGTATGTTTTCTCCTCTCCATTACAAATGCCAGATTTTTTTTGCTATAAAACT	TGCAGAAAATGATTTCAGTATGTTTTCTCCTCTCCATTACAAATGCCAGATTTTTTTTGCTATAAAACT	NC_006088.4_chromosome_1	25561511	1	1.07E-28	10:G>T	10	0.965517	0.845238	0.27381	0.72619	0.154762	0.119048	0.261621	0.397676	0.329649	3.45455	2.67742	1
100013718|F|0-59:A>G-59:A>G	TGCAGAAAATGCCTTATGTTACTATCACTGTGATAACAACAGCATCTTTTCTGAGGTTAAAGTACCATT	TGCAGAAAATGCCTTATGTTACTATCACTGTGATAACAACAGCATCTTTTCTGAGGTTAAAGTACCATT	NC_006095.4_chromosome_8	15164659	1	1.07E-28	59:A>G	59	1	0.954023	0.37931	0.62069	0.045977	0.333333	0.087726	0.470868	0.279297	15.66981	11.25	0.977273
100013719|F|0-66:A>C-66:A>C	TGCAGAAAATGCGACTGTCTTTTCCAATGAGACTGATTGAAGCTCTGAAGACACACACCATCTTAAAAG	TGCAGAAAATGCGACTGTCTTTTCCAATGAGACTGATTGAAGCTCTGAAGACACACACCATCTTAAAAG	NC_006096.4_chromosome_9	12753879	1	4.98E-27	66:A>C	66	1	0.827586	0.655172	0.344828	0.172414	0.482759	0.285375	0.451843	0.368609	8.61053	6.76056	1
100013720|F|0-12:G>A-12:G>A	TGCAGAAAATGCGAGTATGTGCTGGAAAAAACCTGAGACTTTCACCTGTAGACATGTGCTAACACTGTC	TGCAGAAAATGCGAGTATGTGCTGGAAAAAACCTGAGACTTTCACCTGTAGACATGTGCTAACACTGTC	NC_006093.4_chromosome_6	13312902	1	1.07E-28	12:G>A	12	0.977011	0.988235	0.141176	0.858824	0.011765	0.129412	0.023253	0.242491	0.132872	4.59434	2.57143	0.975
100013721|F|0-59:G>A-59:G>A	TGCAGAAAATGCTAGTAATTGCCTTTGGAATGCCAGTGTGGCACACTGGGCTGAATAACGTCAGCTGCT	TGCAGAAAATGCTAGTAATTGCCTTTGGAATGCCAGTGTGGCACACTGGGCTGAATAACGTCAGCTGCT	NC_006089.4_chromosome_2	118478783	1	1.07E-28	59:G>A	59	0.988506	1	0.081395	0.918605	0	0.081395	0	0.14954	0.07477	10.08182	3.625	0.977273
100013724|F|0-19:T>C-19:T>C	TGCAGAAAATGGCTAAAAGTTTAGACAAAGACAGTGATTATTTGCAGACTACTTGCATCTTTTGGAAGT	TGCAGAAAATGGCTAAAAGTTTAGACAAAGACAGTGATTATTTGCAGACTACTTGCATCTTTTGGAAGT	NC_006089.4_chromosome_2	111081435	1	4.98E-27	19:T>C	19	0.977011	0.988235	0.223529	0.776471	0.011765	0.211765	0.023253	0.347128	0.18519	5.36792	3.14286	0.928571
100013725|F|0-20:C>T-20:C>T	TGCAGAAAATGGTATCTAAACGGCCTTGATCTTCTAAAGCACAAAAATCTCAGTCAATGGCATGAGATC	TGCAGAAAATGGTATCTAAACGGCCTTGATCTTCTAAAGCACAAAAATCTCAGTCAATGGCATG	NT_462967.1_chromosome_21 chr21random_Scaffold13650	3281	2	5.84E-26	20:C>T	20	0.988506	1	0.011628	0.988372	0	0.011628	0	0.022985	0.011493	22.00909	14	1
100013727|F|0-49:C>T-49:C>T	TGCAGAAAATGGTGAGATCAATATAACAGCAATAGAGGCTGTTTGAAAGCTTGAGGCTTGGAAGCAGTT	TGCAGAAAATGGTGAGATCAATATAACAGCAATAGAGGCTGTTTGAAAGCTTGAGGCTTGGAAGCAGTT	NC_006088.4_chromosome_1	67482809	1	1.07E-28	49:C>T	49	0.988506	0.953488	0.209302	0.790698	0.046512	0.162791	0.088697	0.33099	0.209843	7.88462	5.54545	0.952381
100013728|F|0-9:C>T-9:C>T	TGCAGAAAACGTATTTTTTTTCCCTGACTCAACAGCACTGTGTATGAAATTCAGTCAGAATAGCTTAGA	TGCAGAAAACGTATTTTTTTTCCCTGACTCAACAGCACTGTGTATGAAATTCAGTCAGAATAGCTTAGA	NC_006088.4_chromosome_1	9762141	1	2.99E-24	9:C>T	9	0.827586	0.916667	0.138889	0.861111	0.083333	0.055556	0.152778	0.239198	0.195988	4.93976	4.3	1
100013729|F|0-57:C>T-57:C>T	TGCAGAAAATGTCCCTGTAATGTAATGCATGGATGAGACCCTGCATTTCAGTTTTGCCTCTTTCTTCGT	TGCAGAAAATGTCCCTGTAATGTAATGCATGGATGAGACCCTGCATTTCAGTTTTGCCTCTTTCTTCGT	NC_006089.4_chromosome_2	148338623	1	1.07E-28	57:C>T	57	0.988506	0.988372	0.139535	0.860465	0.011628	0.127907	0.022985	0.24013	0.131558	9.82407	5.53333	0.954545
100013730|F|0-52:C>T-52:C>T	TGCAGAAAATGTCTTACCCAGAAGTAACAATCTGTTGGAGGTTCAAAAGATGCTCCATGGAAGGATAAA	TGCAGAAAATGTCTTACCCAGAAGTAACAATCTGTTGGAGGTTCAAAAGATGCTCCATGGAAGGATAAA	NC_006111.4_chromosome_24	2719671	1	4.98E-27	52:C>T	52	0.689655	0.983333	0.016667	0.983333	0.016667	0	0.032778	0.032778	0.032778	5.48611	4	1
100013731|F|0-23:A>G-23:A>G	TGCAGAAAATGTGATTTTTCGGGAGCTGACAGTGCCACTTATATTTGTGTGTTTTTGCATTTCAAACAG	TGCAGAAAATGTGATTTTTCGGGAGCTGACAGTGCCACTTATATTTGTGTGTTTTTGCATTTCAAACAG	NC_006095.4_chromosome_8	12472228	1	1.07E-28	23:A>G	23	0.988506	0.94186	0.418605	0.581395	0.05814	0.360465	0.109519	0.48675	0.298134	5.31373	3.77273	0.954545
100013732|F|0-33:G>A-33:G>A	TGCAGAAAATGTTCTTAGCAAATGGTACGAGATGTATTTTTTTACCTTTCTGATGTTTCCTGTATATGT	TGCAGAAAATGTTCTTAGCAAATGGTACGAGATGTATTTTTTTACCTTTCTGATGTTTCCTGTATATGT	NC_006091.4_chromosome_4	35957830	1	1.07E-28	33:G>A	33	1	0.988506	0.091954	0.908046	0.011494	0.08046	0.022724	0.166997	0.094861	19.65455	11.6	1
100013735|F|0-22:T>G-22:T>G	TGCAGAAAATTCATCTAATGCCTCTCCCAGAAAGAACTGGGGCTTTTTTTAGCATCAATGCTGTATGTG	TGCAGAAAATTCATCTAATGCCTCTCCCAGAAAGAACTGGGGCTTTTTTTAGCATCAATGCTGTATGTG	NC_006097.4_chromosome_10	2888869	1	1.07E-28	22:T>G	22	1	1	0.114943	0.885057	0	0.114943	0	0.203461	0.101731	7.56364	2.91667	1
100013738|F|0-23:C>T-23:C>T	TGCAGAAAATTGCTCAAACTCTTCTGACCTGTGATGAGTTGCTCTCATACAGGCTCATGGCAAACTAGG	TGCAGAAAATTGCTCAAACTCTTCTGACCTGTGATGAGTTGCTCTCATACAGGCTCATGGCAAACTAGG	NC_006090.4_chromosome_3	64307671	1	1.07E-28	23:C>T	23	1	0.988506	0.275862	0.724138	0.011494	0.264368	0.022724	0.399524	0.211124	10.72477	5.87879	1
100013739|F|0-41:G>A-41:G>A	TGCAGAAAATTGCTGTTTACCCTCCAAGCACAGCGCTGTGCGGGGTTTGGGGCTGACACCGGTGTTGTC	TGCAGAAAATTGCTGTTTACCCTCCAAGCACAGCGCTGTGCGGGGTTTGGGGCTGACACCGGTGTTGTC	NT_464126.1_chrUn_Scaffold489	45925	1	1.07E-28	41:G>A	41	1	1	0.057471	0.942529	0	0.057471	0	0.108337	0.054168	5.40187	3.85714	1
100013741|F|0-28:G>A-28:G>A	TGCAGAAAATTGGGACGACTCCTTTTGCGTATGCATTTCTGTCCACACGCATGTAACCAAAGAAAAATG	TGCAGAAAATTGGGACGACTCCTTTTGCGTATGCATTTCTGTCCACACGCATGTAACCAAAGAAAAATG	NT_460000.1_chromosome_4 chr4random_Scaffold11582	416	2	4.98E-27	28:G>A	28	0.931034	0.975309	0.024691	0.975309	0.024691	0	0.048163	0.048163	0.048163	6.31683	3.5	1
100013742|F|0-28:C>A-28:C>A	TGCAGAAAATTTCACTCATGTACCATGACTCTCAGCATTACGTACATGCAGGTTTTGTACCTCTTACTC	TGCAGAAAATTTCACTCATGTACCATGACTCTCAGCATTACGTACATGCAGGTTTTGTACCTCTTACTC	NC_006093.4_chromosome_6	30933217	1	4.98E-27	28:C>A	28	1	0.678161	0.666667	0.333333	0.321839	0.344828	0.436517	0.444444	0.440481	3.15385	2.98592	0.9375
100013743|F|0-36:G>A-36:G>A	TGCAGAAAATTTCCTTGTTATCATGTATTTTTTGTCGTGTGTTCTCTGAGACTACATTGTACTTACATG	TGCAGAAAATTTCCTTGTTATCATGTATTTTTTGTCGTGTGTTCTCTGAGACTACATTGTACTTACATG	NC_006090.4_chromosome_3	24278570	1	1.07E-28	36:G>A	36	1	0.988506	0.229885	0.770115	0.011494	0.218391	0.022724	0.354076	0.1884	16.61818	8.48	1
100013744|F|0-20:C>T-20:C>T	TGCAGAAAATTTCTAATAACCGCTATGTTTTAGTGGAAGCATCCTTAATTGACAGAATTAGAAAATGGG	TGCAGAAAATTTCTAATAACCGCTATGTTTTAGTGGAAGCATCCTTAATTGACAGAATTAGAAAATGGG	NC_006092.4_chromosome_5	59409763	1	1.07E-28	20:C>T	20	1	0.988506	0.103448	0.896552	0.011494	0.091954	0.022724	0.185493	0.104109	6.38532	3.09091	0.977273
100013745|F|0-19:A>G-19:A>G	TGCAGAAAATTTCTGGGCTAGAAGTTTATTGGGAATTTTTTTCAGAGGATATTAATACAAACAGCAAAA	TGCAGAAAATTTCTGGGCTAGAAGTTTATTGGGAATTTTTTTCAGAGGATATTAATACAAACAGCAAAA	NC_006092.4_chromosome_5	10468887	1	1.07E-28	19:A>G	19	1	0.666667	0.781609	0.218391	0.333333	0.448276	0.444444	0.341393	0.392918	23.66216	23.23256	1
100013746|F|0-62:G>A-62:G>A	TGCAGAAACAAACAGAAATCATTTCATTCTAGGTGCACTCTCTGCTTACAGTCAGTATTACCGTGTTCA	TGCAGAAACAAACAGAAATCATTTCATTCTAGGTGCACTCTCTGCTTACAGTCAGTATTACCGTGTTCA	NC_006098.4_chromosome_11	18753767	1	1.07E-28	62:G>A	62	0.965517	1	0.011905	0.988095	0	0.011905	0	0.023526	0.011763	7.30841	6	1
100013747|F|0-21:C>G-21:C>G	TGCAGAAACAAAGGAAAAGAGCCACTTACCCTCAGAAGGTCATAGGTAGGCATAGGTCTCCAGCAAGAC	TGCAGAAACAAAGGAAAAGAGCCACTTACCCTCAGAAGGTCATAGGTAGGCATAGGTCTCCAGCAAGAC		0	0	999	21:C>G	21	0.724138	0.698413	0.444444	0.555556	0.301587	0.142857	0.421265	0.493827	0.457546	3.13208	3.03226	0.95
100013751|F|0-68:A>C-68:A>C	TGCAGAAACAAATTATCAAAAAGAAATGCTTCATGAGCATCAATCACAATTCACCGAGTGAGTGAGCTA	TGCAGAAACAAATTATCAAAAAGAAATGCTTCATGAGCATCAATCACAATTCACCGAGTGAGTGAGCTA	NC_006127.4_chromosome_Z	657050	1	3.85E-28	68:A>C	68	0.988506	0.011628	0.988372	0.011628	0.988372	0	0.022985	0.022985	0.022985	7	5.17757	1
100013754|F|0-8:C>T-8:C>T	TGCAGAAACAAGAGGATGGCCTTGCTTCTCATATTTCTAATCCATACTTCATATTGGATCAGAATATCT	TGCAGAAACAAGAGGATGGCCTTGCTTCTCATATTTCTAATCCATACTTCATATTGGATCAGAATATCT	NC_006093.4_chromosome_6	2201603	1	1.07E-28	8:C>T	8	0.988506	0.953488	0.488372	0.511628	0.046512	0.44186	0.088697	0.49973	0.294213	15.21905	12.62963	1
100013757|F|0-58:G>A-58:G>A	TGCAGAAACAATTCTTCTGATTAGAGGCAGAGAGAAAATATCACCCTGAGTGGAGGCTGAGATTCAAGA	TGCAGAAACAATTCTTCTGATTAGAGGCAGAGAGAAAATATCACCCTGAGTGGAGGCTGAGATTCAAGA	NC_006090.4_chromosome_3	65236984	1	1.07E-28	58:G>A	58	0.988506	1	0.05814	0.94186	0	0.05814	0	0.109519	0.054759	9.41284	4.83333	1
100013761|F|0-15:T>C-15:T>C	TGCAGAAACACAGCATGTCTTTGGCCCTACGTGACTTACCAAGCACCACAAAGTCAGTGACACAGCAGA	TGCAGAAACACAGCATGTCTTTGGCCCTACGTGACTTACCAAGCACCACAAAGTCAGTGACACAGCAGA	NC_006092.4_chromosome_5	40245236	1	1.07E-28	15:T>C	15	0.827586	0.958333	0.166667	0.833333	0.041667	0.125	0.079861	0.277778	0.178819	4.25	3.05882	0.923077
100013763|F|0-29:G>A-29:G>A	TGCAGAAACACCCGCAGAGCAGGAAGAGAGAGGGGATGGGGTGACACCAGCGCTTCCCACCTCACACAA	TGCAGAAACACCCGCAGAGCAGGAAGAGAGAGGGGATGGGGTGACACCAGCGCTTCCCACCTCACACAA	NC_006094.4_chromosome_7	23381822	1	1.07E-28	29:G>A	29	0.965517	0.869048	0.357143	0.642857	0.130952	0.22619	0.227608	0.459184	0.343396	8	5.43902	0.95
100013766|F|0-29:G>A-29:G>A	TGCAGAAACACGCTTTCCGTAATGTAGAGGGACCTCAGTGGAATATGATGTGAAATAGAATCTCATTCC	TGCAGAAACACGCTTTCCGTAATGTAGAGGGACCTCAGTGGAATATGATGTGAAATAGAATCTCATTCC	NC_006092.4_chromosome_5	8583767	1	4.98E-27	29:G>A	29	0.988506	0.848837	0.593023	0.406977	0.151163	0.44186	0.256625	0.482693	0.369659	8.33333	6.1129	0.928571
100013767|F|0-66:T>C-66:T>C	TGCAGAAACACTGTCTTATGAGCTCTGTGATATCCCTGGATGCTCCAACTTACTACTCATACTGCATTG	TGCAGAAACACTGTCTTATGAGCTCTGTGATATCCCTGGATGCTCCAACTTACTACTCATACTGCATTG	NC_006127.4_chromosome_Z	4443632	1	4.98E-27	66:T>C	66	0.724138	0.015873	0.984127	0.015873	0.984127	0	0.031242	0.031242	0.031242	7	5.57333	1
100013768|F|0-61:C>G-61:C>G	TGCAGAAACACTTGCGGAGGCTGGGAACAGGGCTGGGCTGCTCCAAAAGTGCTGTTACTCACCCTGCGA	TGCAGAAACACTTGCGGAGGCTGGGAACAGGGCTGGGCTGCTCCAAAAGTGCTGTTACTCACCCTGCGA	NC_006105.4_chromosome_18	4753759	1	1.07E-28	61:C>G	61	1	0.977011	0.091954	0.908046	0.022989	0.068966	0.04492	0.166997	0.105959	22.45872	16.11111	1
100013769|F|0-10:G>A-10:G>A	TGCAGAAACAGAAGGGAAAGACACAGCTATCTACTAACAGCGAAATATTAGCTGCCATGAAGATGGGCC	TGCAGAAACAGAAGGGAAAGACACAGCTATCTACTAACAGCGAAATATTAGCTGCCATGAAGATGGGCC	NC_006093.4_chromosome_6	26096750	1	1.07E-28	10:G>A	10	1	0.988506	0.034483	0.965517	0.011494	0.022989	0.022724	0.066587	0.044656	6.00917	6	1
100013771|F|0-65:A>G-65:A>G	TGCAGAAACAGATGTTAATCAAAGGATTAAGTATACCAATGTATTAGGTTTCCAAACTCAGAGGGACTG	TGCAGAAACAGATGTTAATCAAAGGATTAAGTATACCAATGTATTAGGTTTCCAAACTCAGAGGGACTG	NC_006089.4_chromosome_2	19902654	1	1.07E-28	65:A>G	65	0.954023	1	0.012048	0.987952	0	0.012048	0	0.023806	0.011903	9.15238	9	1
100013774|F|0-46:T>C-46:T>C	TGCAGAAACAGCTGTATTGACAACTCCTTTAGTCTGCTTGGAGTAATAATAATAGCAATTCAGAATGTT	TGCAGAAACAGCTGTATTGACAACTCCTTTAGTCTGCTTGGAGTAATAATAATAGCAATTCAGAATGTT	NC_006104.4_chromosome_17	9391550	1	1.07E-28	46:T>C	46	1	0.977011	0.137931	0.862069	0.022989	0.114943	0.04492	0.237812	0.141366	7.24771	6.07143	1
100013775|F|0-32:C>A-32:C>A	TGCAGAAACAGGAGCCCTGGTGTCTGACATGGCCAGAATCCTTTCTCTGCTGGCAGTGAGGAAATCTCT	TGCAGAAACAGGAGCCCTGGTGTCTGACATGGCCAGAATCCTTTCTCTGCTGGCAGTGAGGAAATCTCT	NC_006107.4_chromosome_20	7378301	1	1.07E-28	32:C>A	32	0.988506	0.895349	0.325581	0.674419	0.104651	0.22093	0.187399	0.439156	0.313277	4.51087	3.20588	0.925
100013778|F|0-11:T>C-11:T>C	TGCAGAAACAGTGTTTTAGACTGTCCTCTTCTGATTTGTAGGCATATTAGCATTTCTGAGAAGATGAAA	TGCAGAAACAGTGTTTTAGACTGTCCTCTTCTGATTTGTAGGCATATTAGCATTTCTGAGAAGATGAAA	NC_006090.4_chromosome_3	16845367	1	1.38E-27	11:T>C	11	0.83908	0.945205	0.164384	0.835616	0.054795	0.109589	0.103584	0.274723	0.189154	7.55682	5.33333	1
100013780|F|0-45:T>C-45:T>C	TGCAGAAACAGTTTTACTAAAGGCTTCAAAACCCAAGCACTTCCATCAGTTCCTTAGGAAGCTTATTCC	TGCAGAAACAGTTTTACTAAAGGCTTCAAAACCCAAGCACTTCCATCAGTTCCTTAGGAAGCTTATTCC	NC_006097.4_chromosome_10	2433059	1	1.07E-28	45:T>C	45	0.885057	0.909091	0.194805	0.805195	0.090909	0.103896	0.165289	0.313712	0.239501	4.77907	3.11765	1
100013781|F|0-42:C>A-42:C>A	TGCAGAAACAGTTTTTATATACATCCAGCTCTCAGAGAGCCGCTGAAAGGGTGAGGACATGGCCAGGAG	TGCAGAAACAGTTTTTATATACATCCAGCTCTCAGAGAGCCGCTGAAAGGGTGAGGACATGGCCAGGAG	NC_006088.4_chromosome_1	90798861	1	1.07E-28	42:C>A	42	0.988506	0.976744	0.104651	0.895349	0.023256	0.081395	0.04543	0.187399	0.116414	19.62037	16.44444	1
100013782|F|0-45:A>G-45:A>G	TGCAGAAACATAAATCTTAATGCAACCATGGTGTTATCAACTTGCATTATTAAATACTGACTCATGACT	TGCAGAAACATAAATCTTAATGCAACCATGGTGTTATCAACTTGCATTATTAAATACTGACTCATGACT	NC_006091.4_chromosome_4	21539904	1	1.07E-28	45:A>G	45	1	0.965517	0.091954	0.908046	0.034483	0.057471	0.066587	0.166997	0.116792	6.22857	3.5	0.977273
100013785|F|0-64:C>T-64:C>T	TGCAGAAACATGGCACGATTCCTTTCATTTTTTGAAATACTCTGTGTTATTGTTGGCGAGGCAACGGAG	TGCAGAAACATGGCACGATTCCTTTCATTTTTTGAAATACTCTGTGTTATTGTTGGCGAGGCAACGGAG	NC_006111.4_chromosome_24	280279	1	1.07E-28	64:C>T	64	0.942529	0.97561	0.036585	0.963415	0.02439	0.012195	0.047591	0.070494	0.059042	3.38542	2.75	0.966667
100013786|F|0-6:T>A-6:T>A	TGCAGATACATTAACATCAGCTCACAGTGAGAAGACCACCCTAGGACAAGCCACTGCCAAAGTTCTCTT	TGCAGATACATTAACATCAGCTCACAGTGAGAAGACCACCCTAGGACAAGCCACTGCCAAAGTTCTCTT	NC_006091.4_chromosome_4	41197786	1	2.99E-24	6:T>A	6	0.942529	0.256098	0.939024	0.060976	0.743902	0.195122	0.381023	0.114515	0.247769	3.78571	3.4433	0.95
100013788|F|0-32:A>G-32:A>G	TGCAGAAACATTCCAACTGACGTCCTTCAACCATACGTATTAGAAAAGAAAGCACTATATCTCTGAGAA	TGCAGAAACATTCCAACTGACGTCCTTCAACCATACGTATTAGAAAAGAAAGCACTATATCTCTGAGAA	NC_006089.4_chromosome_2	126578121	1	1.07E-28	32:A>G	32	0.977011	0.976471	0.094118	0.905882	0.023529	0.070588	0.045952	0.170519	0.108235	7.29126	3.88889	1
100013789|F|0-55:A>G-55:A>G	TGCAGAAACATTCCTTTCTGTCTTTACAACTCTTACAAACTTTTTGGGCTTGTGAATTCAGCAAACGCA	TGCAGAAACATTCCTTTCTGTCTTTACAACTCTTACAAACTTTTTGGGCTTGTGAATTCAGCAAACGCA	NC_006090.4_chromosome_3	34725141	1	1.07E-28	55:A>G	55	0.91954	1	0.0125	0.9875	0	0.0125	0	0.024687	0.012344	3.59794	3	1
100013790|F|0-23:T>G-23:T>G	TGCAGAAACATTGTTGACAAACCTAAATGCAACTGCTTCTACTACTACTACTAGAATTTGAAGGTACTG	TGCAGAAACATTGTTGACAAACCTAAATGCAACTGCTTCTACTACTACTACTAGAATTTGAAGGTACTG	NC_006090.4_chromosome_3	89319943	1	1.07E-28	23:T>G	23	0.965517	0.940476	0.309524	0.690476	0.059524	0.25	0.111961	0.427438	0.2697	5.45361	4.35484	0.947368
100013799|F|0-29:T>A-29:T>A	TGCAGAAACCAGCATAAAAATGGAAATAATACAGACTTGAACAAAAGTGTTTTTCTAACATCCAGATAG	TGCAGAAACCAGCATAAAAATGGAAATAATACAGACTTGAACAAAAGTGTTTTTCTAACATCCAGATAG	NC_006091.4_chromosome_4	28703609	1	1.07E-28	29:T>A	29	1	0.91954	0.413793	0.586207	0.08046	0.333333	0.147972	0.485137	0.316554	5.37	4.08511	1
100013803|F|0-57:A>C-57:A>C	TGCAGAAACCCACAGGATTTCATTCCATGTCATTCTATGTGTAAGAACAGGTTAGACAGAAGTCCTGAG	TGCAGAAACCCACAGGATTTCATTCCATGTCATTCTATGTGTAAGAACAGGTTAGACAGAAGTCCTGAG	NC_006088.4_chromosome_1	130420524	1	1.07E-28	57:A>C	57	0.988506	0.662791	0.767442	0.232558	0.337209	0.430233	0.446998	0.35695	0.401974	5.26866	4.91566	0.928571
100013805|F|0-20:G>A-20:G>A	TGCAGAAACCCGACGCACACGCATTGTTTCAATTTAACATGGTGATAGGAATGGAATCGAACGTGAGGA	TGCAGAAACCCGACGCACACGCATTGTTTCAATTTAACATGGTGATAGGAATGGAATCGAACGTGAGGA	NC_006100.4_chromosome_13	10956283	1	1.07E-28	20:G>A	20	0.91954	0.9875	0.075	0.925	0.0125	0.0625	0.024687	0.13875	0.081719	3.61616	2.66667	0.973684
100013806|F|0-37:C>T-37:C>T	TGCAGAAACCCTGTCAAAGAAAAAACCAAGGCTTTGACGTTGCTCTACCAATAAAAACACAAGAACAGT	TGCAGAAACCCTGTCAAAGAAAAAACCAAGGCTTTGACGTTGCTCTACCAATAAAAACACAAGAACAGT	NC_006092.4_chromosome_5	14564627	1	1.07E-28	37:C>T	37	1	1	0.172414	0.827586	0	0.172414	0	0.285375	0.142687	7.30909	4.5	0.977273
100013807|F|0-10:G>A-10:G>A	TGCAGAAACCGAAAGGCGAATCTAAGGTGGATGGCCAGGAATTCCTTGTGAGAGGTAAAAGGAAATGCA	TGCAGAAACCGAAAGGCGAATCTAAGGTGGATGGCCAGGAATTCCTTGTGAGAGGTAAAAGGAAATGCA	NC_006094.4_chromosome_7	22055527	1	1.07E-28	10:G>A	10	0.988506	1	0.023256	0.976744	0	0.023256	0	0.04543	0.022715	13.21818	7.5	1
100013811|F|0-51:C>T-51:C>T	TGCAGAAACCTGAATAAGCATAGAAGTGGATTACAGGTTGTATGAACATTACGCCAGTAACTCACTCAC	TGCAGAAACCTGAATAAGCATAGAAGTGGATTACAGGTTGTATGAACATTACGCCAGTAACTCACTCAC	NC_006091.4_chromosome_4	15033693	1	1.07E-28	51:C>T	51	0.862069	0.946667	0.106667	0.893333	0.053333	0.053333	0.100978	0.190578	0.145778	3.44444	2.5	0.954545
100013817|F|0-9:C>T-9:C>T	TGCAGAAACCTTGCTGCCTTCAAATCAGATGTGCCTAATAGGGGGCAGGCATGAAGGGAACCAATAATT	TGCAGAAACCTTGCTGCCTTCAAATCAGATGTGCCTAATAGGGGGCAGGCATGAAGGGAACCAATAATT	NC_006102.4_chromosome_15	2274691	1	1.07E-28	9:C>T	9	1	1	0.011494	0.988506	0	0.011494	0	0.022724	0.011362	9.35455	3	1
100013818|F|0-17:A>G-17:A>G	TGCAGAAACCTTGCTTTATGTCCAGAACAGGCAGCACAAAAATGCTTGTAATAGGATGAATGCATGAGA	TGCAGAAACCTTGCTTTATGTCCAGAACAGGCAGCACAAAAATGCTTGTAATAGGATGAATGCATGAGA	NC_006091.4_chromosome_4	5099230	1	4.98E-27	17:A>G	17	0.91954	0.9625	0.1125	0.8875	0.0375	0.075	0.072187	0.199688	0.135937	7.92553	4.5	0.972222
100013821|F|0-15:T>G-15:T>G	TGCAGAAACGCAATGTGATTTTTTTCCCCGTGGAACTGCTAATCTCTCAAGCTGGTTTTATTTACGTGT	TGCAGAAACGCAATGTGATTTTTTTCCCCGTGGAACTGCTAATCTCTCAAGCTGGTTTTATTTACGTGT	NT_459684.1_chromosome_3 chr3random_Scaffold22434	273	2	1.07E-28	15:T>G	15	1	0.931034	0.551724	0.448276	0.068966	0.482759	0.128419	0.494649	0.311534	9.55238	7.40984	0.954545
100013823|F|0-7:G>A-7:G>A	TGCAGAAGCGGAACAGGTTTTGTGTCCTGAGGATGGCAGCAAGGCTGGTTCATTCAGGAAAGGCAAGCA	TGCAGAAGCGGAACAGGTTTTGTGTCCTGAGGATGGCAGCAAGGCTGGTTCATTCAGGAAAGGCAAGCA	NC_006127.4_chromosome_Z	19538566	1	1.07E-28	7:G>A	7	1	0.54023	0.528736	0.471264	0.45977	0.068966	0.496763	0.498349	0.497556	14.9	12.23729	1
100013824|F|0-9:A>G-9:A>G	TGCAGAAACAGAGCTGAGAAAAAGCCAACATCTGTGATCCCTGCTGGGGAGCTGAGCACCTGCTCAGGA	TGCAGAAACAGAGCTGAGAAAAAGCCAACATCTGTGATCCCTGCTGGGGAGCTGAGCACCTGCTCAGGA	NC_006095.4_chromosome_8	21622572	1	4.98E-27	9:A>G	9	1	0.678161	0.689655	0.310345	0.321839	0.367816	0.436517	0.428062	0.43229	9.39437	8.36364	0.954545
100013826|F|0-67:T>A-67:T>A	TGCAGAAACGTAAATACTGCAGCTGGGCTTCTGCAGATTATTCTTTAGAGTCCATTTAGGATGGTGATG	TGCAGAAACGTAAATACTGCAGCTGGGCTTCTGCAGATTATTCTTTAGAGTCCATTTAGGATGGTGATG	NC_006089.4_chromosome_2	61111836	1	1.07E-28	67:T>A	67	0.885057	0.948052	0.103896	0.896104	0.051948	0.051948	0.098499	0.186203	0.142351	3.27778	2.54545	0.970588
100013827|F|0-34:G>T-34:G>T	TGCAGAAACGTTAACAACTTATTTTTCCCTTATTGGAAATCTGTGTTCTTAAACTGTTAAATACCAAAT	TGCAGAAACGTTAACAACTTATTTTTCCCTTATTGGAAATCTGTGTTCTTAAACTGTTAAATACCAAAT	NC_006097.4_chromosome_10	6554509	1	4.98E-27	34:G>T	34	0.988506	0.988372	0.046512	0.953488	0.011628	0.034884	0.022985	0.088697	0.055841	20.26606	6.8	1
100013829|F|0-52:T>C-52:T>C	TGCAGAAACTAACAGAGCACCCTACTCCTGCTTTCCCTCTCCTGCGTTTAGCTGGGCAAAATCCTGGCT	TGCAGAAACTAACAGAGCACCCTACTCCTGCTTTCCCTCTCCTGCGTTTAGCTGGGCAAAATCCTGGCT	NC_006093.4_chromosome_6	22746593	1	1.07E-28	52:T>C	52	0.609195	0.09434	0.90566	0.09434	0.90566	0	0.170879	0.170879	0.170879	4.8	3.19298	1
100013835|F|0-7:A>G-7:A>G	TGCAGAAACTACTAGCAGGGTAAGGAATACGTACTTAGAACTTGTAGAACAGCAGCAGCAAGATGCTTG	TGCAGAAACTACTAGCAGGGTAAGGAATACGTACTTAGAACTTGTAGAACAGCAGCAGCAAGATGCTTG	NC_006091.4_chromosome_4	37971170	1	1.07E-28	7:A>G	7	1	1	0.08046	0.91954	0	0.08046	0	0.147972	0.073986	11.43119	5.5	0.928571
100013840|F|0-63:G>A-63:G>A	TGCAGAAACTCAGAGAGCCCCCAGCGCTCTTTATACAGAGAAGCAGGTAGGACATCTCCATCCGCAGCC	TGCAGAAACTCAGAGAGCCCCCAGCGCTCTTTATACAGAGAAGCAGGTAGGACATCTCCATCCGCAGCC	NC_006098.4_chromosome_11	2497647	1	1.07E-28	63:G>A	63	0.965517	0.988095	0.02381	0.97619	0.011905	0.011905	0.023526	0.046485	0.035006	4.06863	3.33333	1
100013841|F|0-53:G>A-53:G>A	TGCAGAAACTCAGCAGCCAGGCATCACCTCCCATCAAGGCTTCATCCCCCTCCGTATGCATGTGGTACC	TGCAGAAACTCAGCAGCCAGGCATCACCTCCCATCAAGGCTTCATCCCCCTCCGTATGCATGTGGTACC	NC_006108.4_chromosome_21	958720	1	1.07E-28	53:G>A	53	0.988506	0.988372	0.186047	0.813953	0.011628	0.174419	0.022985	0.302866	0.162926	5.93458	4.22222	0.97619
100013844|F|0-42:G>A-42:G>A	TGCAGAAACTCGCTTCAGAAGACCTCTGTTTTTGTGGCTTCTGTTTTGAAGAACAAAGCTATTGCTCCA	TGCAGAAACTCGCTTCAGAAGACCTCTGTTTTTGTGGCTTCTGTTTTGAAGAACAAAGCTATTGCTCCA	NC_006091.4_chromosome_4	63602514	1	1.07E-28	42:G>A	42	0.908046	0.78481	0.518987	0.481013	0.21519	0.303797	0.337766	0.499279	0.418523	4.14286	3.52	1
100013846|F|0-54:C>T-54:C>T	TGCAGAAACTGACGTGGTTGGAACTTCCAGCAGCATTGGAGTTGTGTCAGTTTTCCTCTTAGAGAATAC	TGCAGAAACTGACGTGGTTGGAACTTCCAGCAGCATTGGAGTTGTGTCAGTTTTCCTCTTAGAGAATAC	NC_006127.4_chromosome_Z	81347281	1	4.98E-27	54:C>T	54	0.965517	1	0.011905	0.988095	0	0.011905	0	0.023526	0.011763	4.5566	3	1
100013850|F|0-36:C>T-36:C>T	TGCAGAAACTGCATACAGCATTATGAGAGTAACTAACAAACTGGAAATGTTATTAAAACCCCCAAGATG	TGCAGAAACTGCATACAGCATTATGAGAGTAACTAACAAACTGGAAATGTTATTAAAACCCCCAAGATG	NC_006093.4_chromosome_6	4668922	1	1.07E-28	36:C>T	36	0.977011	0.941176	0.117647	0.882353	0.058824	0.058824	0.110727	0.207612	0.15917	5.49	3.18182	0.973684
100013856|F|0-49:G>C-49:G>C	TGCAGAAACTTCAGAGATGGTGCAGCTTACTCACCACCCATTATTTCAGGCTTTTCCTGAAGATGTAAT	TGCAGAAACTTCAGAGATGGTGCAGCTTACTCACCACCCATTATTTCAGGCTTTTCCTGAAGATGTAAT	NC_006090.4_chromosome_3	96016685	1	1.07E-28	49:G>C	49	0.942529	0.97561	0.085366	0.914634	0.02439	0.060976	0.047591	0.156157	0.101874	4.91919	4	0.944444
100013857|F|0-11:T>C-11:T>C	TGCAGAAACTTTTGTTCCCAATACTCCTATATGTAGCTTTATCGCGTTCAGTTGCCATAAGGAAATCCT	TGCAGAAACTTTTGTTCCCAATACTCCTATATGTAGCTTTATCGCGTTCAGTTGCCATAAGGAAATCCT	NC_006091.4_chromosome_4	16799515	1	4.98E-27	11:T>C	11	0.873563	0.039474	0.973684	0.026316	0.960526	0.013158	0.075831	0.051247	0.063539	3	2.57303	1
100013859|F|0-23:G>C-23:G>C	TGCAGAAACTTGTGAACATTCATGTATCTGTTTGCACTGTAACCTCCTCTCTCACTGTGCAGGACAACA	TGCAGAAACTTGTGAACATTCATGTATCTGTTTGCACTGTAACCTCCTCTCTCACTGTGCAGGACAACA	NC_006089.4_chromosome_2	14458136	1	4.98E-27	23:G>C	23	0.988506	0.906977	0.627907	0.372093	0.093023	0.534884	0.16874	0.46728	0.31801	21.2449	14.5493	1
100013860|F|0-8:C>G-8:C>G	TGCAGAAACTTGTTTTAGGCAGCAAACAAAGTGTATTTGTCTGGATGAAACTCCATTCTGTTCAGTAGT	TGCAGAAACTTGTTTTAGGCAGCAAACAAAGTGTATTTGTCTGGATGAAACTCCATTCTGTTCAGTAGT	NC_006091.4_chromosome_4	87271804	1	1.07E-28	8:C>G	8	0.781609	0.970588	0.058824	0.941176	0.029412	0.029412	0.057093	0.110727	0.08391	11.28395	9.5	1
100013870|F|0-33:A>T-33:A>T	TGCAGAAAGAAAAGACTCTTGAGTACGAAGTCTAGGATAAAAATCTATCTATAACTGGTTAAAGGCATC	TGCAGAAAGAAAAGACTCTTGAGTACGAAGTCTAGGATAAAAATCTATCTATAACTGGTTAAAGGCATC	NC_006090.4_chromosome_3	55531293	1	1.07E-28	33:A>T	33	1	0.965517	0.344828	0.655172	0.034483	0.310345	0.066587	0.451843	0.259215	17.00943	11.23684	0.977273
100013877|F|0-22:C>T-22:C>T	TGCAGAAAGAAATTGAAGTACTCAGGCAAGAAGAAAAAGAAAAAGGTACTCTTGAACAAGAAATTCAAG	TGCAGAAAGAAATTGAAGTACTCAGGCAAGAAGAAAAAGAAAAAGGTACTCTTGAACAAGAAATTCAAG	NC_006089.4_chromosome_2	22464250	1	4.98E-27	22:C>T	22	0.988506	0.418605	0.860465	0.139535	0.581395	0.27907	0.48675	0.24013	0.36344	7.75556	3.72632	1
100013879|F|0-13:T>C-13:T>C	TGCAGAAAGAACATAGGGAAGCACTTGCTGTTATTAAGGATGGCTACACTCTGGAAGACACTGCAATGG	TGCAGAAAGAACATAGGGAAGCACTTGCTGTTATTAAGGATGGCTACACTCTGGAAGACACTGCAATGG	NC_006100.4_chromosome_13	10395947	1	4.98E-27	13:T>C	13	1	0.770115	0.701149	0.298851	0.229885	0.471264	0.354076	0.419078	0.386577	7.14286	5.67532	0.97619
100013880|F|0-48:T>C-48:T>C	TGCAGAAAGAACCAGAACAAAATCTCTTGTTTTTTCTTTGATCTCTTCTCTGGTTAGAAAGGGTAGAAA	TGCAGAAAGAACCAGAACAAAATCTCTTGTTTTTTCTTTGATCTCTTCTCTGGTTAGAAAGGGTAGAAA	NC_006091.4_chromosome_4	43714444	1	1.07E-28	48:T>C	48	0.908046	1	0.037975	0.962025	0	0.037975	0	0.073065	0.036533	3.63636	2.5	1
100013886|F|0-42:C>T-42:C>T	TGCAGAAAGAATGAAGTTTCCCATTCCAGAACAACATCAACACCACCTTGCCTCCCTGAAGAAATTTGG	TGCAGAAAGAATGAAGTTTCCCATTCCAGAACAACATCAACACCACCTTGCCTCCCTGAAGAAATTTGG	NC_006089.4_chromosome_2	32562688	1	1.07E-28	42:C>T	42	1	0.988506	0.057471	0.942529	0.011494	0.045977	0.022724	0.108337	0.06553	11.63551	5.875	0.975
100013887|F|0-13:C>A-13:C>A	TGCAGAAAGAATTCTCCCTTGAGATATTTCTAGTCTGGGAAAGTTCTCAGCCAAGGGTTTGTTGTATTG	TGCAGAAAGAATTCTCCCTTGAGATATTTCTAGTCTGGGAAAGTTCTCAGCCAAGGGTTTGTTGTATTG	NC_006094.4_chromosome_7	22000175	1	1.07E-28	13:C>A	13	0.862069	0.986667	0.04	0.96	0.013333	0.026667	0.026311	0.0768	0.051556	4.68085	3.33333	0.972222
100013888|F|0-68:G>A-68:G>A	TGCAGAAAGAATTTAATCACATCACCTAAGAAGAGTAGATTGTGTTTTTCCACTGATGCTGTTTGCCCG	TGCAGAAAGAATTTAATCACATCACCTAAGAAGAGTAGATTGTGTTTTTCCACTGATGCTGTTTGCCCG	NC_006090.4_chromosome_3	93213871	1	3.85E-28	68:G>A	68	0.988506	0.895349	0.534884	0.465116	0.104651	0.430233	0.187399	0.497566	0.342482	9.04167	5.8	0.909091
100013891|F|0-15:C>A-15:C>A	TGCAGAAAGACACCACCTGCCCAAAACCACTCATCAGAGACAGGGCACAGGCTGTCAGCATGAGATCGG	TGCAGAAAGACACCACCTGCCCAAAACCACTCATCAGAGACAGGGCACAGGCTGTCAGCATG	NC_006088.4_chromosome_1	177328092	1	7.16E-25	15:C>A	15	0.988506	0.988372	0.046512	0.953488	0.011628	0.034884	0.022985	0.088697	0.055841	4.83495	3.25	1
100013892|F|0-6:G>A-6:G>A	TGCAGAGAGACACCCTCACCTCCACTGCCAGCCCTTAAATGAGGGCTGGGGAGGATCCTGGCTCCACCC	TGCAGAGAGACACCCTCACCTCCACTGCCAGCCCTTAAATGAGGGCTGGGGAGGATCCTGGCTCCACCC	NC_006105.4_chromosome_18	10199160	2	1.07E-28	6:G>A	6	0.988506	0.755814	0.674419	0.325581	0.244186	0.430233	0.369118	0.439156	0.404137	6.38462	5.36986	0.947368
100013894|F|0-27:A>G-27:A>G	TGCAGAAAGACTACCTGCTGGTGTCCTACCTCCAGGGAGTGCAGTGTGCATCTCCAAGGCCACAAGCAT	TGCAGAAAGACTACCTGCTGGTGTCCTACCTCCAGGGAGTGCAGTGTGCATCTCCAAGGCCACAAGCAT	NC_006100.4_chromosome_13	12911902	1	1.07E-28	27:A>G	27	0.977011	0.858824	0.447059	0.552941	0.141176	0.305882	0.242491	0.494394	0.368443	4.24419	3.69767	0.9
100013895|F|0-37:G>T-37:G>T	TGCAGAAAGACTTAAACAGCAGATGTGAGTACAGTGAGATAGTGGGTGATGCATTTCTGCAGTGGGTCA	TGCAGAAAGACTTAAACAGCAGATGTGAGTACAGTGAGATAGTGGGTGATGCATTTCTGCAGTGGGTCA	NC_006097.4_chromosome_10	5383006	1	1.07E-28	37:G>T	37	0.896552	0.948718	0.089744	0.910256	0.051282	0.038462	0.097304	0.163379	0.130342	3.08046	2.75	1
100013900|F|0-49:A>G-49:A>G	TGCAGAAAGAGCACTGAGCAGGTGGAGGAAAGAAGGAAAATAGGCCTTCATGGGCATGATGAAGTTGTA	TGCAGAAAGAGCACTGAGCAGGTGGAGGAAAGAAGGAAAATAGGCCTTCATGGGCATGATGAAGTTGTA	NC_006127.4_chromosome_Z	6783645	1	4.98E-27	49:A>G	49	0.931034	0.049383	0.962963	0.037037	0.950617	0.012346	0.093888	0.071331	0.082609	3.75	2.88372	1
100013905|F|0-32:T>G-32:T>G	TGCAGAAAGAGCTGTCCCACTCCACATCTCTGTCTGGACACTCTGAAATAAAGCAAATGGTATATGACT	TGCAGAAAGAGCTGTCCCACTCCACATCTCTGTCTGGACACTCTGAAATAAAGCAAATGGTATATGACT	NC_006127.4_chromosome_Z	4141018	1	1.07E-28	32:T>G	32	1	0.908046	0.103448	0.896552	0.091954	0.011494	0.166997	0.185493	0.176245	8.19192	5.33333	1
100013906|F|0-13:T>C-13:T>C	TGCAGAAAGAGCTTGTGATGAAACAGAAACAGGTTGCAGTAGGAGAGCTTCTAGCAAAGAGAAAAAGCA	TGCAGAAAGAGCTTGTGATGAAACAGAAACAGGTTGCAGTAGGAGAGCTTCTAGCAAAGAGAAAAAGCA	NC_006088.4_chromosome_1	186506602	1	1.07E-28	13:T>C	13	1	0.988506	0.183908	0.816092	0.011494	0.172414	0.022724	0.300172	0.161448	43.87273	22.7619	1
100013907|F|0-55:G>A-55:G>A	TGCAGAAAGAGGAAGCAATAGATCTAGTAAATACTGGCAATGAAAGTGATGCCAAGCTCCAAGACTCTC	TGCAGAAAGAGGAAGCAATAGATCTAGTAAATACTGGCAATGAAAGTGATGCCAAGCTCCAAGACTCTC	NC_006089.4_chromosome_2	8860146	1	1.07E-28	55:G>A	55	1	1	0.08046	0.91954	0	0.08046	0	0.147972	0.073986	7.13636	3.14286	1
100013915|F|0-23:G>C-23:G>C	TGCAGAAAGATGTGCAGAACAAAGTGGCATTGTGTTTCAGGTGTGGAAGAAATTGAATTCATGCAACTC	TGCAGAAAGATGTGCAGAACAAAGTGGCATTGTGTTTCAGGTGTGGAAGAAATTGAATTCATGCAACTC	NC_006127.4_chromosome_Z	780961	1	1.07E-28	23:G>C	23	0.988506	0.825581	0.197674	0.802326	0.174419	0.023256	0.287994	0.317198	0.302596	6.98837	6.4	1
100013918|F|0-56:T>C-56:T>C	TGCAGAAAGATTTGAATCTTGCTTGACCTACCTTTCCAATTATAGAATCAGATCTGTGTGCATGAGATC	TGCAGAAAGATTTGAATCTTGCTTGACCTACCTTTCCAATTATAGAATCAGATCTGTGTGCATG		0	0	999	56:T>C	56	0.896552	0.987179	0.051282	0.948718	0.012821	0.038462	0.025312	0.097304	0.061308	14.91919	6.83333	1
100013919|F|0-57:A>G-57:A>G	TGCAGAAAGCAAAGAGCAGCTTTAACACTTCTCTTAGGAGGACCTACAGTGCAAGCGAGTGGCATGAGA	TGCAGAAAGCAAAGAGCAGCTTTAACACTTCTCTTAGGAGGACCTACAGTGCAAGCGAGTGGCATGAGA	NC_006097.4_chromosome_10	18181112	1	2.31E-25	57:A>G	57	1	0.321839	0.942529	0.057471	0.678161	0.264368	0.436517	0.108337	0.272427	7.45714	6.98058	0.909091
100013920|F|0-14:A>G-14:A>G	TGCAGAAAGCAAATAAAACATGTTCTGGAAAATAGAAAATTGACTTCTTCCAAATCAGGAGAGTGTGCA	TGCAGAAAGCAAATAAAACATGTTCTGGAAAATAGAAAATTGACTTCTTCCAAATCAGGAGAGTGTGCA	NC_006090.4_chromosome_3	86953934	1	1.07E-28	14:A>G	14	0.977011	0.976471	0.164706	0.835294	0.023529	0.141176	0.045952	0.275156	0.160554	5.54286	3.8125	1
100013922|F|0-11:T>A-11:T>A	TGCAGAAAGCATCTCTACAGAGCTTGACTGGCAGGAAGGAGAAGAAGGTGCTAGACAACAGGCTGATTT	TGCAGAAAGCATCTCTACAGAGCTTGACTGGCAGGAAGGAGAAGAAGGTGCTAGACAACAGGCTGATTT	NC_006089.4_chromosome_2	29209011	1	1.07E-28	11:T>A	11	1	0.873563	0.689655	0.310345	0.126437	0.563218	0.220901	0.428062	0.324481	8.87368	7.01333	0.977273
100013926|F|0-43:C>T-43:C>T	TGCAGAAAGCAAGTACGGGCACACTCCTGTTCTTCTTGGATGACAGCTGTAACTTCTTAAAAAGGCTTT	TGCAGAAAGCAAGTACGGGCACACTCCTGTTCTTCTTGGATGACAGCTGTAACTTCTTAAAAAGGCTTT	NC_006088.4_chromosome_1	123797229	1	1.07E-28	43:C>T	43	1	0.770115	0.609195	0.390805	0.229885	0.37931	0.354076	0.476153	0.415114	5.31765	4.74194	0.928571
100013928|F|0-20:G>A-20:G>A	TGCAGAAAGCACTGCCAAACGTGCACTGCTTTTATCCAGTTCCATCAATAAGGCTCTTCCCAAAGCGCC	TGCAGAAAGCACTGCCAAACGTGCACTGCTTTTATCCAGTTCCATCAATAAGGCTCTTCCCAAAGCGCC	NC_006109.4_chromosome_22	2514238	1	1.07E-28	20:G>A	20	0.988506	0.965116	0.267442	0.732558	0.034884	0.232558	0.067334	0.391833	0.229584	14.91509	8.19355	0.977273
100013930|F|0-55:G>A-55:G>A	TGCAGAAAGCAGAGAATGTCACAGCTGAATGTTCTGCTTTGTGACTTTTGGATAAGAAGACATGACAGA	TGCAGAAAGCAGAGAATGTCACAGCTGAATGTTCTGCTTTGTGACTTTTGGATAAGAAGACATGACAGA	NC_006102.4_chromosome_15	1710695	1	1.07E-28	55:G>A	55	0.988506	1	0.081395	0.918605	0	0.081395	0	0.14954	0.07477	7.70093	3.875	1
100013936|F|0-67:A>G-67:A>G	TGCAGAAAGCAGTATGCAGGAGGATAAGAAGACAAAGTATATGGAGTGAGAAAGAGTGAGTGAGTGAAC	TGCAGAAAGCAGTATGCAGGAGGATAAGAAGACAAAGTATATGGAGTGAGAAAGAGTGAGTGAGTGAAC	NC_006092.4_chromosome_5	28414816	1	2.99E-24	67:A>G	67	0.942529	1	0.036585	0.963415	0	0.036585	0	0.070494	0.035247	5.45192	2.66667	1
100013938|F|0-49:C>T-49:C>T	TGCAGAAAGCATGATAACACCCACTAGGAAGCAATGGGGAAAAAGCACACTGTGTTGCATTTTCTTATA	TGCAGAAAGCATGATAACACCCACTAGGAAGCAATGGGGAAAAAGCACACTGTGTTGCATTTTCTTATA	NC_006093.4_chromosome_6	35297082	1	1.07E-28	49:C>T	49	0.954023	0.927711	0.313253	0.686747	0.072289	0.240964	0.134127	0.430251	0.282189	5.80208	4.24242	0.904762
100013945|F|0-56:T>C-56:T>C	TGCAGAAAGCCACTAGGACTTCCTGGCCGCTCCAAACCTTCCCTGAGCAGCAGAAATATTGTAAAGAGC	TGCAGAAAGCCACTAGGACTTCCTGGCCGCTCCAAACCTTCCCTGAGCAGCAGAAATATTGTAAAGAGC	NC_006090.4_chromosome_3	46094107	1	4.98E-27	56:T>C	56	1	0.954023	0.436782	0.563218	0.045977	0.390805	0.087726	0.492007	0.289867	7.24272	5.40426	0.97619
100013948|F|0-15:C>T-15:C>T	TGCAGAAAGCCTGCCCATGTTAGCTCATGCTTTTAGACAGTGCATGGGAGGAGGCAGGAGACAGAAGAG	TGCAGAAAGCCTGCCCATGTTAGCTCATGCTTTTAGACAGTGCATGGGAGGAGGCAGGAGACAGAAGAG	NC_006088.4_chromosome_1	137060410	1	1.07E-28	15:C>T	15	0.965517	0.97619	0.095238	0.904762	0.02381	0.071429	0.046485	0.172336	0.10941	7.67647	7.18182	0.973684
100013949|F|0-68:C>T-68:C>T	TGCAGAAAGCCTGCTGAGCTGGGTGGGTTGGAAATCCTATTCACCAGCTCCTCTCCTCTCGACAGGATC	TGCAGAAAGCCTGCTGAGCTGGGTGGGTTGGAAATCCTATTCACCAGCTCCTCTCCTCTCGACAGGATC	NC_006093.4_chromosome_6	32326704	1	1.07E-28	68:C>T	68	0.988506	1	0.046512	0.953488	0	0.046512	0	0.088697	0.044348	5.64486	3.25	1
100013950|F|0-42:A>G-42:A>G	TGCAGAAAGCCTTAATGAACTACTTACCCACCTGACCTAGACACCTCCCAACACTAACAGCATGAGATC	TGCAGAAAGCCTTAATGAACTACTTACCCACCTGACCTAGACACCTCCCAACACTAACAGCATG	NC_006093.4_chromosome_6	11633403	1	5.84E-26	42:A>G	42	0.988506	0.988372	0.244186	0.755814	0.011628	0.232558	0.022985	0.369118	0.196052	11.2844	6.30769	1
100013952|F|0-27:T>C-27:T>C	TGCAGAAAGCTACATCTAGTGGGCTTTTCTTACATGCATAGTTTGGGAATAAGTAGTGAAAGTTCACTG	TGCAGAAAGCTACATCTAGTGGGCTTTTCTTACATGCATAGTTTGGGAATAAGTAGTGAAAGTTCACTG	NC_006091.4_chromosome_4	76822395	1	1.07E-28	27:T>C	27	0.988506	1	0.116279	0.883721	0	0.116279	0	0.205516	0.102758	8.13636	4.71429	1
100013953|F|0-63:A>G-63:A>G	TGCAGAAAGCTAGGGTTACTCTGATTTTTCTAAATTGTGTTTAGGGATAATTAATACTTCAAGAAAAGT	TGCAGAAAGCTAGGGTTACTCTGATTTTTCTAAATTGTGTTTAGGGATAATTAATACTTCAAGAAAAGT	NT_459679.1_chromosome_3 chr3random_Scaffold22388	963	2	1.07E-28	63:A>G	63	0.873563	0.973684	0.078947	0.921053	0.026316	0.052632	0.051247	0.145429	0.098338	3.05814	2.71429	0.961538
100013955|F|0-49:T>A-49:T>A	TGCAGAAAGCTCATTGCACCAAAGATTCATTGGTGAGTCATTCTGTGAATCCCAATAAACACTGTGCCC	TGCAGAAAGCTCATTGCACCAAAGATTCATTGGTGAGTCATTCTGTGAATCCCAATAAACACTGTGCCC	NC_006088.4_chromosome_1	130682972	1	4.98E-27	49:T>A	49	0.988506	0.755814	0.616279	0.383721	0.244186	0.372093	0.369118	0.472958	0.421038	6.34118	6.15385	0.952381
100013960|F|0-44:C>T-44:C>T	TGCAGAAAGCTGGGGTGGGGGCACACAAGAAAGTGTCTATCACACACCTTACTGTGTGCATGAGATCGG	TGCAGAAAGCTGGGGTGGGGGCACACAAGAAAGTGTCTATCACACACCTTACTGTGTGCATG	NC_006088.4_chromosome_1	53490834	1	7.16E-25	44:C>T	44	0.977011	1	0.023529	0.976471	0	0.023529	0	0.045952	0.022976	5.63366	4.33333	1
100013961|F|0-23:G>T-23:G>T	TGCAGAAAGCTGTGCCCCCCAAGGTTGGGTGCTGCGCCCTGGGTTCCTCCTCACATGGATGCATCAATG	TGCAGAAAGCTGTGCCCCCCAAGGTTGGGTGCTGCGCCCTGGGTTCCTCCTCACATGGATGCATCAATG	NC_006095.4_chromosome_8	890100	1	1.07E-28	23:G>T	23	0.965517	1	0.011905	0.988095	0	0.011905	0	0.023526	0.011763	5.35577	4	1
100013968|F|0-52:C>T-52:C>T	TGCAGAAAGGAGCGTGAGAGGTATGGAAGAGGGAACAGGCTCCCAAAGGAGTCGAGAAAAGTACTGCTG	TGCAGAAAGGAGCGTGAGAGGTATGGAAGAGGGAACAGGCTCCCAAAGGAGTCGAGAAAAGTACTGCTG	NC_006089.4_chromosome_2	68469879	1	1.07E-28	52:C>T	52	0.977011	0.988235	0.047059	0.952941	0.011765	0.035294	0.023253	0.089689	0.056471	5.1165	3.25	0.947368
100013974|F|0-30:G>T-30:G>T	TGCAGAAAGGCAATTCTCCATACATGTAGAGGGTCAAATCCATTTCTATTCATTCTTTTTTATTTTTTT	TGCAGAAAGGCAATTCTCCATACATGTAGAGGGTCAAATCCATTTCTATTCATTCTTTTTTATTTTTTT	NC_006105.4_chromosome_18	7618763	1	1.07E-28	30:G>T	30	0.977011	1	0.035294	0.964706	0	0.035294	0	0.068097	0.034048	6.55556	4	1
100013978|F|0-46:C>T-46:C>T	TGCAGAAAGGCTGGAGCACAAGCCTGATTGTAACCTTGCTCCTCAACACTACCTCCTCAGCACAGGCCA	TGCAGAAAGGCTGGAGCACAAGCCTGATTGTAACCTTGCTCCTCAACACTACCTCCTCAGCACAGGCCA	NC_006092.4_chromosome_5	9901585	1	1.07E-28	46:C>T	46	0.965517	0.952381	0.202381	0.797619	0.047619	0.154762	0.090703	0.322846	0.206774	9.24	4.10526	0.975
100013983|F|0-56:C>T-56:C>T	TGCAGAAAGGGATCGTCCCCTGCAACTTCCTTGAGCCCATGGAGCTCCAGCACAAGCTGCACGTCCAGG	TGCAGAAAGGGATCGTCCCCTGCAACTTCCTTGAGCCCATGGAGCTCCAGCACAAGCTGCACGTCCAGG	NC_006095.4_chromosome_8	7641889	1	1.07E-28	56:C>T	56	0.954023	1	0.012048	0.987952	0	0.012048	0	0.023806	0.011903	5.17822	5	1
100013984|F|0-59:T>C-59:T>C	TGCAGAAAGGGATTAGCAATCCCCTACATTTTTCTTTCAGTGAAGTCATTTCTCCGTCCTCTACAACTG	TGCAGAAAGGGATTAGCAATCCCCTACATTTTTCTTTCAGTGAAGTCATTTCTCCGTCCTCTACAACTG	NC_006088.4_chromosome_1	15146821	1	1.07E-28	59:T>C	59	1	1	0.103448	0.896552	0	0.103448	0	0.185493	0.092747	30.10811	9.41667	0.954545
100013986|F|0-36:A>G-36:A>G	TGCAGAAAGGGCAGGACTGAGTCCCAGACAAGGCACACTGCAAACCAAGCACTAGCTCTGTCCCATCTC	TGCAGAAAGGGCAGGACTGAGTCCCAGACAAGGCACACTGCAAACCAAGCACTAGCTCTGTCCCATCTC	NC_006100.4_chromosome_13	17976181	1	1.07E-28	36:A>G	36	1	0.954023	0.310345	0.689655	0.045977	0.264368	0.087726	0.428062	0.257894	6.26733	3.79412	0.95
100013988|F|0-12:G>A-12:G>A	TGCAGAAAGGTAGAAAACTGGTTACTGGTGCTGGGACCTGTGCAAAGTATTTAAAACAGAAATTTAGGG	TGCAGAAAGGTAGAAAACTGGTTACTGGTGCTGGGACCTGTGCAAAGTATTTAAAACAGAAATTTAGGG	NC_006094.4_chromosome_7	16108010	1	1.07E-28	12:G>A	12	0.988506	1	0.162791	0.837209	0	0.162791	0	0.27258	0.13629	5.25243	3.33333	0.888889
100013989|F|0-66:G>A-66:G>A	TGCAGAAAGGTAGAAGCTTAGCCTCTTCCCATCCCTTGTCTTCATGTCCATGAGCCCATTGCCTTCGAG	TGCAGAAAGGTAGAAGCTTAGCCTCTTCCCATCCCTTGTCTTCATGTCCATGAGCCCATTGCCTTCGAG	NC_006089.4_chromosome_2	30701246	1	1.07E-28	66:G>A	66	0.954023	0.975904	0.096386	0.903614	0.024096	0.072289	0.047031	0.174191	0.110611	4.56566	3.1	1
100013992|F|0-10:T>C-10:T>C	TGCAGAAAGGTATTTTGTCATCATTAGAATTAAAATCTAAGCTTCATTACATTATTTCCTCATAGCATG	TGCAGAAAGGTATTTTGTCATCATTAGAATTAAAATCTAAGCTTCATTACATTATTTCCTCATAGCATG	NC_006088.4_chromosome_1	91101216	1	4.98E-27	10:T>C	10	1	0.850575	0.701149	0.298851	0.149425	0.551724	0.254195	0.419078	0.336636	20.92553	18.51948	1
100014007|F|0-48:G>A-48:G>A	TGCAGAAAGTACAGCCATTGTACTTGTTAGCTAATTTACAGTAAACACGTCCTCTTAATTGCATCATAG	TGCAGAAAGTACAGCCATTGTACTTGTTAGCTAATTTACAGTAAACACGTCCTCTTAATTGCATCATAG	NC_006089.4_chromosome_2	58690840	1	1.07E-28	48:G>A	48	1	1	0.045977	0.954023	0	0.045977	0	0.087726	0.043863	10.69369	4.4	1
100014008|F|0-46:C>A-46:C>A	TGCAGAAAGTACGGATGGTTGGGGCAGCATCACTGTACTTGCTACACCCAGTGGTTTGCATGAGATCGG	TGCAGAAAGTACGGATGGTTGGGGCAGCATCACTGTACTTGCTACACCCAGTGGTTTGCATG	NC_006092.4_chromosome_5	46093652	1	3.33E-23	46:C>A	46	0.816092	0.915493	0.169014	0.830986	0.084507	0.084507	0.154731	0.280897	0.217814	3.67568	2.93333	0.916667
100014009|F|0-35:A>G-35:A>G	TGCAGAAAGTAGAAAAAAATGGCCATAAAGCAGAGATGTATCACCTGTCCCAAGAATAAATCTCTGGGC	TGCAGAAAGTAGAAAAAAATGGCCATAAAGCAGAGATGTATCACCTGTCCCAAGAATAAATCTCTGGGC	NC_006096.4_chromosome_9	23655551	1	4.98E-27	35:A>G	35	1	0.988506	0.241379	0.758621	0.011494	0.229885	0.022724	0.366231	0.194477	10.94495	4.84	0.952381
100014010|F|0-11:G>A-11:G>A	TGCAGAAAGTAGAGACTCATTACGCCTTGGTCCCTTTCAAAGATGACCAAGGGATTTAGGCATGAGATC	TGCAGAAAGTAGAGACTCATTACGCCTTGGTCCCTTTCAAAGATGACCAAGGGATTTAGGCATG	NC_006088.4_chromosome_1	190594137	1	5.84E-26	11:G>A	11	0.988506	1	0.011628	0.988372	0	0.011628	0	0.022985	0.011493	10.49074	8	1
100014024|F|0-66:C>T-66:C>T	TGCAGAAAGTGCAGGTGATACGAGTTTAGCTGTCAGAGAGAAAGTTGGCATTCAGTAAGCAGACAGCAG	TGCAGAAAGTGCAGGTGATACGAGTTTAGCTGTCAGAGAGAAAGTTGGCATTCAGTAAGCAGACAGCAG	NC_006090.4_chromosome_3	36833287	1	4.98E-27	66:C>T	66	0.988506	0.72093	0.697674	0.302326	0.27907	0.418605	0.40238	0.42185	0.412115	13.79747	12.96203	1
100014026|F|0-16:G>C-16:G>C	TGCAGAAAGTGGAGCTGCTTTATAGCCAGCAGCAGGTTGGGAGGGCAGCACGAACAGCTGCACTGACAG	TGCAGAAAGTGGAGCTGCTTTATAGCCAGCAGCAGGTTGGGAGGGCAGCACGAACAGCTGCACTGACAG	NC_006127.4_chromosome_Z	443137	1	4.98E-27	16:G>C	16	0.862069	0.6	0.453333	0.546667	0.4	0.053333	0.48	0.495644	0.487822	3.74545	3.02564	1
100014029|F|0-47:A>G-47:A>G	TGCAGAAAGTTACCTTAATGAAAAGCAAGGCTGATGTTTTAAAATGAAACTTCCTAACAACTGCCTTGC	TGCAGAAAGTTACCTTAATGAAAAGCAAGGCTGATGTTTTAAAATGAAACTTCCTAACAACTGCCTTGC	NC_006090.4_chromosome_3	58201736	1	1.79E-26	47:A>G	47	0.885057	0.974026	0.077922	0.922078	0.025974	0.051948	0.050599	0.1437	0.09715	3.98889	3.14286	0.875
100014033|F|0-53:C>T-53:C>T	TGCAGAAAGTTGCAAGTTACTTAGCTGTCCTGGGGTTCATGCTCAAAAAATGCCTGTGGGAGCTGACTG	TGCAGAAAGTTGCAAGTTACTTAGCTGTCCTGGGGTTCATGCTCAAAAAATGCCTGTGGGAGCTGACTG	NC_006088.4_chromosome_1	177290619	1	1.07E-28	53:C>T	53	1	1	0.068966	0.931034	0	0.068966	0	0.128419	0.064209	6.41284	3.375	1
100014036|F|0-49:C>T-49:C>T	TGCAGAAAGTTTCATTTGTTTATTTTTAGACATGATCTGCTCTCCTTCCCAGTTTGAATTTCAGAAGTA	TGCAGAAAGTTTCATTTGTTTATTTTTAGACATGATCTGCTCTCCTTCCCAGTTTGAATTTCAGAAGTA	NC_006091.4_chromosome_4	24169916	1	1.07E-28	49:C>T	49	0.988506	1	0.011628	0.988372	0	0.011628	0	0.022985	0.011493	9.75455	4	1
100014039|F|0-32:T>C-32:T>C	TGCAGAAATAAAATTCCATTAGATGAAGTTTCTGCTAGCTTGCAGTTTTGTGGAGCACGGCGGGATGCA	TGCAGAAATAAAATTCCATTAGATGAAGTTTCTGCTAGCTTGCAGTTTTGTGGAGCACGGCGGGATGCA	NC_006089.4_chromosome_2	4103795	1	1.38E-27	32:T>C	32	0.609195	0.679245	0.45283	0.54717	0.320755	0.132075	0.435742	0.49555	0.465646	30.22727	29.25	1
100014041|F|0-49:C>G-49:C>G	TGCAGAAATAAAGCAAGATTACCAAAGCAACTGTTCAACACTGGTAGTTCTAGTATCAGTCTGATGGTT	TGCAGAAATAAAGCAAGATTACCAAAGCAACTGTTCAACACTGGTAGTTCTAGTATCAGTCTGATGGTT	NC_006127.4_chromosome_Z	17895066	1	4.98E-27	49:C>G	49	0.988506	0.488372	0.55814	0.44186	0.511628	0.046512	0.49973	0.49324	0.496485	11.46296	10.08333	1
100014044|F|0-31:C>G-31:C>G	TGCAGAAATAAATAGCATGAGGGGATGGGAACATGATGTGGATGACTGCAAGGAGACACCATAACAGAT	TGCAGAAATAAATAGCATGAGGGGATGGGAACATGATGTGGATGACTGCAAGGAGACACCATAACAGAT	NC_006095.4_chromosome_8	22182072	1	4.98E-27	31:C>G	31	0.965517	0.630952	0.630952	0.369048	0.369048	0.261905	0.465703	0.465703	0.465703	2.86885	2.83871	0.928571
100014047|F|0-52:G>A-52:G>A	TGCAGAAATAACTCCTTCTAAGTGCTGGCGTTAGGGTGCATCAGCAGGACACGTGTCCCTCGGGTGATG	TGCAGAAATAACTCCTTCTAAGTGCTGGCGTTAGGGTGCATCAGCAGGACACGTGTCCCTCGGGTGATG	NC_006111.4_chromosome_24	1901464	1	1.07E-28	52:G>A	52	0.988506	1	0.034884	0.965116	0	0.034884	0	0.067334	0.033667	7.75926	3.5	1
100014048|F|0-43:A>G-43:A>G	TGCAGAAATAACTGCACAGGTGTTCCACAAAACAGAGATTCACACAAGGAAGTTAATGCATTAGGATTG	TGCAGAAATAACTGCACAGGTGTTCCACAAAACAGAGATTCACACAAGGAAGTTAATGCATTAGGATTG	NC_006089.4_chromosome_2	69697197	1	1.07E-28	43:A>G	43	0.988506	0.790698	0.662791	0.337209	0.209302	0.453488	0.33099	0.446998	0.388994	5.47727	4.57971	1
100014050|F|0-67:T>A-67:T>A	TGCAGAAATAAGAAGGGTAAAAATATGACACCATTGCATTGCTTTTATGTATACTTTTTAATGGTAGTT	TGCAGAAATAAGAAGGGTAAAAATATGACACCATTGCATTGCTTTTATGTATACTTTTTAATGGTAGTT	NC_006102.4_chromosome_15	5448471	1	1.07E-28	67:T>A	67	0.735632	0.765625	0.296875	0.703125	0.234375	0.0625	0.358887	0.41748	0.388184	10.45	6.8	1
100014054|F|0-11:T>C-11:T>C	TGCAGAAATAATAGTACAATAAGACTACAGTGTTTCATAGAAGATCTTCTTGACATTTCTTCTGGAGAC	TGCAGAAATAATAGTACAATAAGACTACAGTGTTTCATAGAAGATCTTCTTGACATTTCTTCTGGAGAC	NC_006088.4_chromosome_1	155139634	1	1.07E-28	11:T>C	11	0.793103	0.869565	0.231884	0.768116	0.130435	0.101449	0.226843	0.356228	0.291535	12.10811	9.44444	1
100014056|F|0-33:A>G-33:A>G	TGCAGAAATAATGGGGACAAGGAAGTAACGCACAGGGACTTGGAGAGAATAGAAATGCAGTCCGAAAAT	TGCAGAAATAATGGGGACAAGGAAGTAACGCACAGGGACTTGGAGAGAATAGAAATGCAGTCCGAAAAT	NC_006089.4_chromosome_2	91164942	1	3.85E-28	33:A>G	33	0.827586	0.458333	0.680556	0.319444	0.541667	0.138889	0.496528	0.434799	0.465664	3.41026	3.07018	0.916667
100014057|F|0-46:C>T-46:C>T	TGCAGAAATAATTACAGAGAACTTGGTGATCTGTGACTGTGGCACTCCAACACATACAGCTTTAACCAG	TGCAGAAATAATTACAGAGAACTTGGTGATCTGTGACTGTGGCACTCCAACACATACAGCTTTAACCAG	NC_006088.4_chromosome_1	186167733	1	1.07E-28	46:C>T	46	0.988506	0.872093	0.581395	0.418605	0.127907	0.453488	0.223094	0.48675	0.354922	4.90526	3.8	0.931818
100014061|F|0-20:A>C-20:A>C	TGCAGAAATACAACTCATTTATTACTCTTAAGTCTTAAACAACTCTCTTGTGAACTATTTATGATGACT	TGCAGAAATACAACTCATTTATTACTCTTAAGTCTTAAACAACTCTCTTGTGAACTATTTATGATGACT	NC_006091.4_chromosome_4	75376995	1	4.98E-27	20:A>C	20	0.977011	0.870588	0.623529	0.376471	0.129412	0.494118	0.225329	0.469481	0.347405	4.81522	4.23333	0.921053
100014062|F|0-29:C>T-29:C>T	TGCAGAAATACAAGTTTCTACTGTTGTGACGAGTTGAACTTAGAGAGGACGCATCACTTCTGTGCTGCA	TGCAGAAATACAAGTTTCTACTGTTGTGACGAGTTGAACTTAGAGAGGACGCATCACTTCTGTGCTGCA	NC_006091.4_chromosome_4	85747222	1	1.07E-28	29:C>T	29	0.655172	0.807018	0.263158	0.736842	0.192982	0.070175	0.31148	0.387812	0.349646	2.77586	2.61111	0.961538
100014065|F|0-12:C>A-12:C>A	TGCAGAAATACACATTGATCCTTTAATCCTCAGGGAAGCATCAGGAACGGCTTCCTCCTAGAAAGAACT	TGCAGAAATACACATTGATCCTTTAATCCTCAGGGAAGCATCAGGAACGGCTTCCTCCTAGAAAGAACT	NC_006092.4_chromosome_5	13175589	1	1.07E-28	12:C>A	12	0.988506	0.965116	0.255814	0.744186	0.034884	0.22093	0.067334	0.380746	0.22404	8.16346	6.86207	0.977273
100014067|F|0-30:A>G-30:A>G	TGCAGAAATACAGGTCCACATTCAACAGAAAGAATATCTCAAAAGCTTTCTGATCGTAACAAGGTTAAG	TGCAGAAATACAGGTCCACATTCAACAGAAAGAATATCTCAAAAGCTTTCTGATCGTAACAAGGTTAAG	NC_006127.4_chromosome_Z	71798472	1	1.07E-28	30:A>G	30	0.793103	0.463768	0.565217	0.434783	0.536232	0.028986	0.497375	0.491493	0.494434	3.38462	2.67391	1
100014068|F|0-48:T>C-48:T>C	TGCAGAAATACCATCATTTATGTATCTTGAAATTGCTAGGCAATCCTCTAAACATTCAATCCACCTTAC	TGCAGAAATACCATCATTTATGTATCTTGAAATTGCTAGGCAATCCTCTAAACATTCAATCCACCTTAC	NC_006089.4_chromosome_2	13037109	1	4.98E-27	48:T>C	48	1	0.954023	0.310345	0.689655	0.045977	0.264368	0.087726	0.428062	0.257894	26.36449	15.53333	1
100014071|F|0-27:C>T-27:C>T	TGCAGAAATACCTTGCCCCAGAGCAGCCAGAAGTGTCCTGACTGGCTGTACTTGAGCTGTGCACTGGGG	TGCAGAAATACCTTGCCCCAGAGCAGCCAGAAGTGTCCTGACTGGCTGTACTTGAGCTGTGCACTGGGG	NC_006127.4_chromosome_Z	78869478	1	4.98E-27	27:C>T	27	0.873563	0.157895	0.842105	0.157895	0.842105	0	0.265928	0.265928	0.265928	3	2.97368	1
100014072|F|0-11:G>A-11:G>A	TGCAGAAATACGTAACGGTGAATTGCAGAGTGTTTTAATTTTTACGTTCTTTTCTACTCCTGAAAATGA	TGCAGAAATACGTAACGGTGAATTGCAGAGTGTTTTAATTTTTACGTTCTTTTCTACTCCTGAAAATGA	NC_006088.4_chromosome_1	38399281	1	1.07E-28	11:G>A	11	0.908046	1	0.012658	0.987342	0	0.012658	0	0.024996	0.012498	3.85567	2.5	1
100014073|F|0-10:C>T-10:C>T	TGCAGAAATACGTAGGCCCTTCCAAAAGTAATGCCTTCTATTTATTTCCATGGAAACTACAACAAAGAG	TGCAGAAATACGTAGGCCCTTCCAAAAGTAATGCCTTCTATTTATTTCCATGGAAACTACAACAAAGAG	NT_456590.1_chromosome_1 chr1random_Scaffold9604	1406	4	1.07E-28	10:C>T	10	0.954023	0.987952	0.084337	0.915663	0.012048	0.072289	0.023806	0.154449	0.089128	4.14851	3	0.973684
100014075|F|0-9:A>G-9:A>G	TGCAGAAATACTCCAGAGATCTGGTTAAGATAGAGCAGTCTATCCTTGCAGTAGGATGGAAAAATTCAA	TGCAGAAATACTCCAGAGATCTGGTTAAGATAGAGCAGTCTATCCTTGCAGTAGGATGGAAAAATTCAA	NC_006090.4_chromosome_3	81393273	1	1.07E-28	9:A>G	9	0.965517	1	0.02381	0.97619	0	0.02381	0	0.046485	0.023243	11.34259	4	1
100014076|F|0-24:C>T-24:C>T	TGCAGAAATACTGCTCATGATGCGCTGGCTGCATAAGTATCCAGAGAGTGCCAAGCCCAGTGCAGGCTG	TGCAGAAATACTGCTCATGATGCGCTGGCTGCATAAGTATCCAGAGAGTGCCAAGCCCAGTGCAGGCTG	NC_006092.4_chromosome_5	17774279	1	1.07E-28	24:C>T	24	1	1	0.022989	0.977011	0	0.022989	0	0.04492	0.02246	11.72072	9	1
100014077|F|0-59:C>T-59:C>T	TGCAGAAATACTGTGAGCACCTTTTCCACCTGAACTGCTTGGCTGTAAGGGATCTGCTTCGATCCAGCA	TGCAGAAATACTGTGAGCACCTTTTCCACCTGAACTGCTTGGCTGTAAGGGATCTGCTTCGATCCAGCA	NC_006089.4_chromosome_2	4762458	1	1.07E-28	59:C>T	59	0.988506	0.988372	0.046512	0.953488	0.011628	0.034884	0.022985	0.088697	0.055841	9.36697	3.75	1
100014078|F|0-53:T>A-53:T>A	TGCAGAAATACTGTTTTTCACTTTTTCACAGGAGGTACTGCTTAATTTAGGCTTTCTTATGCTGTCCAC	TGCAGAAATACTGTTTTTCACTTTTTCACAGGAGGTACTGCTTAATTTAGGCTTTCTTATGCTGTCCAC	NC_006092.4_chromosome_5	49099505	1	1.07E-28	53:T>A	53	1	1	0.011494	0.988506	0	0.011494	0	0.022724	0.011362	12.59091	5.5	1
100014079|F|0-28:A>C-28:A>C	TGCAGAAATACTTCTACATTACTTGTGCAAAAATATTCACTGGTCAGGGAAAAAAAAGATGTTGATATC	TGCAGAAATACTTCTACATTACTTGTGCAAAAATATTCACTGGTCAGGGAAAAAAAAGATGTTGATATC	NC_006088.4_chromosome_1	20770819	1	1.07E-28	28:A>C	28	0.977011	1	0.011765	0.988235	0	0.011765	0	0.023253	0.011626	20.45872	14	1
100014081|F|0-60:G>A-60:G>A	TGCAGAAATACTTCTGTAAATTAGTAAGCAAATTTACAGTAGAATGAGAGGCACAGGCGCGAGAAACAC	TGCAGAAATACTTCTGTAAATTAGTAAGCAAATTTACAGTAGAATGAGAGGCACAGGCGCGAGAAACAC	NC_006088.4_chromosome_1	44681168	1	1.07E-28	60:G>A	60	1	1	0.137931	0.862069	0	0.137931	0	0.237812	0.118906	39.43243	17.88235	1
100014082|F|0-62:A>G-62:A>G	TGCAGAAATACTTTTGGCATCTGTTGTTGATATAGAAGGAGGGGAGATATAGTCTGAGTAGGATGGGAA	TGCAGAAATACTTTTGGCATCTGTTGTTGATATAGAAGGAGGGGAGATATAGTCTGAGTAGGATGGGAA	NC_006092.4_chromosome_5	48778632	1	1.07E-28	62:A>G	62	0.988506	1	0.139535	0.860465	0	0.139535	0	0.24013	0.120065	12.78182	6	0.977273
100014083|F|0-66:A>C-66:A>C	TGCAGAAATAGAAGAGTTTGCTTTTCTCAGGAGCACATCTAGCCCATAGAAATTACTAAAGAAATGACT	TGCAGAAATAGAAGAGTTTGCTTTTCTCAGGAGCACATCTAGCCCATAGAAATTACTAAAGAAATGACT	NC_006089.4_chromosome_2	3123352	1	1.07E-28	66:A>C	66	0.988506	0.965116	0.27907	0.72093	0.034884	0.244186	0.067334	0.40238	0.234857	5.85149	3.56667	0.973684
100014086|F|0-28:G>A-28:G>A	TGCAGAAATAGAGATGTAAAAAGCACCCGGAAATGAGAATTGCATCAGCTAGCACATCCCTCCACCCCA	TGCAGAAATAGAGATGTAAAAAGCACCCGGAAATGAGAATTGCATCAGCTAGCACATCCCTCCACCCCA	NC_006092.4_chromosome_5	12552215	1	1.07E-28	28:G>A	28	1	1	0.08046	0.91954	0	0.08046	0	0.147972	0.073986	9.18018	4.55556	1
100014090|F|0-47:G>T-47:G>T	TGCAGAAATAGCAGGAGGTGAGGGGGATGTATGGATTCCCATTTAACGTCTGAGATCCTTAGCTCAGTG	TGCAGAAATAGCAGGAGGTGAGGGGGATGTATGGATTCCCATTTAACGTCTGAGATCCTTAGCTCAGTG	NC_006095.4_chromosome_8	17164882	1	4.98E-27	47:G>T	47	0.908046	0.759494	0.56962	0.43038	0.240506	0.329114	0.365326	0.490306	0.427816	4.11842	3.14815	0.944444
100014091|F|0-37:G>A-37:G>A	TGCAGAAATAGCTCTTTGTATGACTACCTCACAGCTGGCATCCACCTGTGCTATTCCATTTGCTCGGCT	TGCAGAAATAGCTCTTTGTATGACTACCTCACAGCTGGCATCCACCTGTGCTATTCCATTTGCTCGGCT	NC_006090.4_chromosome_3	9632591	1	1.07E-28	37:G>A	37	1	1	0.011494	0.988506	0	0.011494	0	0.022724	0.011362	10.13514	6	1
100014097|F|0-13:T>G-13:T>G	TGCAGAAATATAATTGGACTGAGGGCTTGTTTTCTCCTTTTGTTGTGTGTAGATGGAAGCTTAGCTCCT	TGCAGAAATATAATTGGACTGAGGGCTTGTTTTCTCCTTTTGTTGTGTGTAGATGGAAGCTTAGCTCCT	NC_006088.4_chromosome_1	105574782	1	1.07E-28	13:T>G	13	1	0.988506	0.126437	0.873563	0.011494	0.114943	0.022724	0.220901	0.121813	36.1	18.61538	1
100014099|F|0-13:C>T-13:C>T	TGCAGAAATATAGCCAATATTTCTCCATGGAAAAAAAAATCTTTCTTTTTCCCCCCGTTTTAGAAAAGT	TGCAGAAATATAGCCAATATTTCTCCATGGAAAAAAAAATCTTTCTTTTTCCCCCCGTTTTAGAAAAGT	NC_006089.4_chromosome_2	85814132	1	1.38E-27	13:C>T	13	0.954023	0.963855	0.228916	0.771084	0.036145	0.192771	0.069676	0.353027	0.211351	7.92079	6.40909	0.97619
100014105|F|0-18:A>C-18:A>C	TGCAGAAATATCCTTAGAAGTAAGTCAGCATTCAGGCCTATGCCTTCTGTTGTTCTGCACACTAGGAGG	TGCAGAAATATCCTTAGAAGTAAGTCAGCATTCAGGCCTATGCCTTCTGTTGTTCTGCACACTAGGAGG	NC_006088.4_chromosome_1	186609368	1	1.07E-28	18:A>C	18	1	1	0.034483	0.965517	0	0.034483	0	0.066587	0.033294	22.27027	9.33333	1
100014112|F|0-25:A>C-25:A>C	TGCAGAAATATTTGAGCCTATTTCAAAGATCACAGTGATCATGGAATATTTGCATATAAAGAAGCAGTC	TGCAGAAATATTTGAGCCTATTTCAAAGATCACAGTGATCATGGAATATTTGCATATAAAGAAGCAGTC	NC_006089.4_chromosome_2	110621849	1	2.31E-25	25:A>C	25	0.988506	1	0.081395	0.918605	0	0.081395	0	0.14954	0.07477	11.30909	5.11111	0.977273
100014115|F|0-34:T>C-34:T>C	TGCAGAAATCAAGCATTTTGTGACTCTAGCTTCATGGCCTAACAAGTGGCAAGTTTTCAATCAGAAATA	TGCAGAAATCAAGCATTTTGTGACTCTAGCTTCATGGCCTAACAAGTGGCAAGTTTTCAATCAGAAATA		0	0	999	34:T>C	34	0.747126	0.938462	0.076923	0.923077	0.061538	0.015385	0.115503	0.142012	0.128757	29.69512	25.8	1
100014116|F|0-11:A>T-11:A>T	TGCAGAAATCAATTTTTTCTAAGCCATCACCACAAAGAGTGAAATGCATTCATTATGACAGTGTGCTTG	TGCAGAAATCAATTTTTTCTAAGCCATCACCACAAAGAGTGAAATGCATTCATTATGACAGTGTGCTTG	NC_006088.4_chromosome_1	135916079	1	1.07E-28	11:A>T	11	1	0.977011	0.298851	0.701149	0.022989	0.275862	0.04492	0.419078	0.231999	20.30841	13.26471	1
100014119|F|0-23:A>G-23:A>G	TGCAGAAATCACATTTACTGAGGATGTGATTGCATTTACCCACTGAGGATGCCAGGGCAGGACATAGGA	TGCAGAAATCACATTTACTGAGGATGTGATTGCATTTACCCACTGAGGATGCCAGGGCAGGACATAGGA	NC_006113.4_chromosome_26	5009121	1	4.98E-27	23:A>G	23	0.942529	0.914634	0.292683	0.707317	0.085366	0.207317	0.156157	0.414039	0.285098	4.09574	2.82143	0.947368
100014120|F|0-46:C>A-46:C>A	TGCAGAAATCAGAAGCGTTAATGAGGAAATAGTTATGACAGATCTCCTTCAGCAAAGCTGCAAGTGCCA	TGCAGAAATCAGAAGCGTTAATGAGGAAATAGTTATGACAGATCTCCTTCAGCAAAGCTGCAAGTGCCA	NT_460898.1_chromosome_6 chr6random_Scaffold9339	7358	2	1.07E-28	46:C>A	46	0.988506	1	0.011628	0.988372	0	0.011628	0	0.022985	0.011493	7.75701	2.5	1
100014121|F|0-31:G>A-31:G>A	TGCAGAAATCATCACTGCTGTTCAAGTTGCTGTTAGTGAAGAACCGTAGCAAAGAGGTTTTGAACAAGG	TGCAGAAATCATCACTGCTGTTCAAGTTGCTGTTAGTGAAGAACCGTAGCAAAGAGGTTTTGAACAAGG	NC_006088.4_chromosome_1	59150657	1	1.07E-28	31:G>A	31	0.988506	1	0.081395	0.918605	0	0.081395	0	0.14954	0.07477	7.57273	4	1
100014122|F|0-17:C>T-17:C>T	TGCAGAAATCATCATGACGGGACTAATGTTGGAGCAGTTGGGGATGTTTGGTCGTTGTCTGGACAGAAG	TGCAGAAATCATCATGACGGGACTAATGTTGGAGCAGTTGGGGATGTTTGGTCGTTGTCTGGACAGAAG	NC_006105.4_chromosome_18	5020590	1	1.07E-28	17:C>T	17	0.724138	0.952381	0.095238	0.904762	0.047619	0.047619	0.090703	0.172336	0.131519	7.35135	4.7	0.966667
100014125|F|0-32:T>C-32:T>C	TGCAGAAATCATCTTTAAAAGTGAATTGGAAATGGGGGATGGTACAGAGGGTGGTACAAAAATGTTGCA	TGCAGAAATCATCTTTAAAAGTGAATTGGAAATGGGGGATGGTACAGAGGGTGGTACAAAAATGTTGCA	NC_006089.4_chromosome_2	117801470	1	1.07E-28	32:T>C	32	0.827586	0.902778	0.305556	0.694444	0.097222	0.208333	0.17554	0.424383	0.299961	6.61728	5.13333	1
100014127|F|0-57:T>C-57:T>C	TGCAGAAATCATGAATTACATTTATTCTCTCATATATACAGTGAGGCAGAAATATGATATTTTCAGATT	TGCAGAAATCATGAATTACATTTATTCTCTCATATATACAGTGAGGCAGAAATATGATATTTTCAGATT	NC_006088.4_chromosome_1	143375169	1	1.07E-28	57:T>C	57	1	0.942529	0.413793	0.586207	0.057471	0.356322	0.108337	0.485137	0.296737	17.75962	12	1
100014129|F|0-21:C>T-21:C>T	TGCAGAAATCATGTGTTGTATCGCATGAAACCAAATACAGAAGCTTAGTTTTATATAACTAGCATGAGA	TGCAGAAATCATGTGTTGTATCGCATGAAACCAAATACAGAAGCTTAGTTTTATATAACTAGCATGAGA	NC_006102.4_chromosome_15	1266710	1	4.98E-27	21:C>T	21	0.965517	1	0.02381	0.97619	0	0.02381	0	0.046485	0.023243	6.79808	5	1
100014130|F|0-21:A>G-21:A>G	TGCAGAAATCATTAAAATGAAATCCTTGACTTGTCTTCAGGTCTTTGAAGGTATGGAGAGGCAGGCTTG	TGCAGAAATCATTAAAATGAAATCCTTGACTTGTCTTCAGGTCTTTGAAGGTATGGAGAGGCAGGCTTG	NC_006094.4_chromosome_7	31666108	1	1.07E-28	21:A>G	21	0.896552	0.897436	0.294872	0.705128	0.102564	0.192308	0.184089	0.415845	0.299967	4.14118	3	0.96875
100014131|F|0-28:A>G-28:A>G	TGCAGAAATCATTGCCAGCTGAGCACTCAGAATTGCTCAGTCTCACCTTGAAATGGCACATGAAAACTC	TGCAGAAATCATTGCCAGCTGAGCACTCAGAATTGCTCAGTCTCACCTTGAAATGGCACATGAAAACTC	NC_006094.4_chromosome_7	816234	1	2.31E-25	28:A>G	28	1	0.574713	0.781609	0.218391	0.425287	0.356322	0.488836	0.341393	0.415114	22.20635	20.91954	1
100014134|F|0-43:A>C-43:A>C	TGCAGAAATCCAACCCTGCTTGAGGAACCACTGTGAGACTGCAAGAATAGCAAGAATAGCCTACTTCCA	TGCAGAAATCCAACCCTGCTTGAGGAACCACTGTGAGACTGCAAGAATAGCAAGAATAGCCTACTTCCA	NC_006089.4_chromosome_2	63945698	1	1.07E-28	43:A>C	43	1	0.977011	0.149425	0.850575	0.022989	0.126437	0.04492	0.254195	0.149557	13.01835	7.63158	1
100014138|F|0-56:A>G-56:A>G	TGCAGAAATCCTGTGACATTCAGAACTCTGTCGTAGAGAAAATTAATCTTCATTTGAGGAACAAGGAAG	TGCAGAAATCCTGTGACATTCAGAACTCTGTCGTAGAGAAAATTAATCTTCATTTGAGGAACAAGGAAG	NC_006089.4_chromosome_2	84820841	1	1.07E-28	56:A>G	56	0.988506	1	0.034884	0.965116	0	0.034884	0	0.067334	0.033667	10.43119	5.33333	1
100014140|F|0-39:A>G-39:A>G	TGCAGAAATCTCACATGGATGCTTTAATTTCCTCTTTGCAGAGTGGTGAAATACTCTCCTCTATATCTT	TGCAGAAATCTCACATGGATGCTTTAATTTCCTCTTTGCAGAGTGGTGAAATACTCTCCTCTATATCTT	NC_006091.4_chromosome_4	29100542	1	1.07E-28	39:A>G	39	1	1	0.011494	0.988506	0	0.011494	0	0.022724	0.011362	8.85321	8	1
100014141|F|0-14:C>A-14:C>A	TGCAGAAATCTGAACAAGATAACAGTTTTCTTCCACTTCTCTTTAAAGGCTCAAGAGGTTCACCTGGCA	TGCAGAAATCTGAACAAGATAACAGTTTTCTTCCACTTCTCTTTAAAGGCTCAAGAGGTTCACCTGGCA	NC_006088.4_chromosome_1	139036471	1	1.07E-28	14:C>A	14	1	1	0.022989	0.977011	0	0.022989	0	0.04492	0.02246	15.91818	6.5	1
100014146|F|0-53:T>C-53:T>C	TGCAGAAATCTGGGCTCTGGGCAGCCTGGTCTGGTGGTTGGTGACCCTGCACATAACAGGGGGTTGAAA	TGCAGAAATCTGGGCTCTGGGCAGCCTGGTCTGGTGGTTGGTGACCCTGCACATAACAGGGGGTTGAAA	NC_006092.4_chromosome_5	59167290	2	1.07E-28	53:T>C	53	0.885057	0.922078	0.142857	0.857143	0.077922	0.064935	0.1437	0.244898	0.194299	2.66667	2.66667	0.909091
100014148|F|0-41:T>C-41:T>C	TGCAGAAATCTGTCTTGCCCTTGGATTTCTCTGAACAACTATACATTTTGTTTGATCTTTCATTTTGCA	TGCAGAAATCTGTCTTGCCCTTGGATTTCTCTGAACAACTATACATTTTGTTTGATCTTTCATTTTGCA	NC_006088.4_chromosome_1	33040915	1	1.07E-28	41:T>C	41	0.988506	0.94186	0.325581	0.674419	0.05814	0.267442	0.109519	0.439156	0.274337	4.7451	3.41176	0.928571
100014151|F|0-55:C>T-55:C>T	TGCAGAAATCTTTGCACTAACAAGAGCTGACTTGCAGAAATTAAATGTTTGGTTCCTCCCTAACTTTAT	TGCAGAAATCTTTGCACTAACAAGAGCTGACTTGCAGAAATTAAATGTTTGGTTCCTCCCTAACTTTAT	NC_006098.4_chromosome_11	8046173	1	1.07E-28	55:C>T	55	0.908046	0.835443	0.35443	0.64557	0.164557	0.189873	0.274956	0.457619	0.366287	6.39286	5.05714	0.975
100014154|F|0-10:A>T-10:A>T	TGCAGAAATGAACTCCGTTAGTGGGCTAGTAGGCTGAAGTACATCCACATTCTTAGTACAACAAGCCTC	TGCAGAAATGAACTCCGTTAGTGGGCTAGTAGGCTGAAGTACATCCACATTCTTAGTACAACAAGCCTC	NC_006094.4_chromosome_7	2647793	1	1.07E-28	10:A>T	10	0.827586	0.819444	0.430556	0.569444	0.180556	0.25	0.29591	0.490355	0.393133	5.21918	3.88571	0.933333
100014158|F|0-18:A>T-18:A>T	TGCAGAAATGAATGTCATAAAGAATAGTCTTCTTGCATGTTAACTTGTTTGCTAGAGCCTATGGGAATA	TGCAGAAATGAATGTCATAAAGAATAGTCTTCTTGCATGTTAACTTGTTTGCTAGAGCCTATGGGAATA	NC_006100.4_chromosome_13	15021604	1	1.07E-28	18:A>T	18	1	1	0.229885	0.770115	0	0.229885	0	0.354076	0.177038	11.58559	6.95652	1
100014161|F|0-11:C>A-11:C>A	TGCAGAAATGACAGTTCTGGTTTGTATTTTTGTATGTTTACATTTTGTTTGTATGTTTAAAGCAGGCAT	TGCAGAAATGACAGTTCTGGTTTGTATTTTTGTATGTTTACATTTTGTTTGTATGTTTAAAGCAGGCAT	NC_006091.4_chromosome_4	65828297	1	1.07E-28	11:C>A	11	1	1	0.034483	0.965517	0	0.034483	0	0.066587	0.033294	7.46789	4.75	1
100014163|F|0-64:C>A-64:C>A	TGCAGAAATGACTGGGTTTTAATGTAGCAACTTACAGTAATAAGGTTATAACAGCTCTTTCCAACACCT	TGCAGAAATGACTGGGTTTTAATGTAGCAACTTACAGTAATAAGGTTATAACAGCTCTTTCCAACACCT	NC_006089.4_chromosome_2	103381548	1	1.07E-28	64:C>A	64	0.850575	0.959459	0.081081	0.918919	0.040541	0.040541	0.077794	0.149014	0.113404	3.8022	3.22222	1
100014164|F|0-32:T>C-32:T>C	TGCAGAAATGAGCATGGCTGGGGCTCAGGCCCTGCAGCCCCTTCTGGTCCCATGTCCTCTTGGCAGGTA	TGCAGAAATGAGCATGGCTGGGGCTCAGGCCCTGCAGCCCCTTCTGGTCCCATGTCCTCTTGGCAGGTA	NC_006113.4_chromosome_26	4692718	1	1.07E-28	32:T>C	32	1	1	0.022989	0.977011	0	0.022989	0	0.04492	0.02246	8.20909	3.33333	1
100014165|F|0-39:T>G-39:T>G	TGCAGAAATGAGCTCTACTACCACCTTCTCTGAAAATAATGCAGCAGCTACAAGTATTAGGAGGGGAAA	TGCAGAAATGAGCTCTACTACCACCTTCTCTGAAAATAATGCAGCAGCTACAAGTATTAGGAGGGGAAA	NC_006089.4_chromosome_2	142202082	1	1.07E-28	39:T>G	39	0.988506	1	0.023256	0.976744	0	0.023256	0	0.04543	0.022715	11.01818	3	1
100014166|F|0-51:C>A-51:C>A	TGCAGAAATGAGTCTTTTGGCACATGATCAAGATACAGTAGGTGTCTTGTGCAATGTTTTTAGAAGGCA	TGCAGAAATGAGTCTTTTGGCACATGATCAAGATACAGTAGGTGTCTTGTGCAATGTTTTTAGAAGGCA	NC_006127.4_chromosome_Z	27123831	1	1.07E-28	51:C>A	51	0.965517	0.988095	0.011905	0.988095	0.011905	0	0.023526	0.023526	0.023526	4.09901	3	1
100014167|F|0-64:C>T-64:C>T	TGCAGAAATGATGCTCACGCAGTGATGAAACTCTTCATTTGAGCTCTTCTCACTTTGTGACATGCATTT	TGCAGAAATGATGCTCACGCAGTGATGAAACTCTTCATTTGAGCTCTTCTCACTTTGTGACATGCATTT	NC_006089.4_chromosome_2	104161318	1	1.07E-28	64:C>T	64	0.965517	1	0.142857	0.857143	0	0.142857	0	0.244898	0.122449	6.50943	4.66667	0.97619
100014168|F|0-9:T>G-9:T>G	TGCAGAAATTATGCTTGTATTGCATTTATGTCTTTTACAACACCATGTCAGTTTTGTTCTCTCTCTCAT	TGCAGAAATTATGCTTGTATTGCATTTATGTCTTTTACAACACCATGTCAGTTTTGTTCTCTCTCTCAT	NC_006089.4_chromosome_2	108088644	1	4.98E-27	9:T>G	9	0.862069	0.013333	1	0	0.986667	0.013333	0.026311	0	0.013156	3	2.51724	1
100014175|F|0-20:C>A-20:C>A	TGCAGAAATGCAGCAGTCAGCGGCTTCTACTGGCACTGCACCCAAAGAAGTGGAAGAAGAGTTTCTTTA	TGCAGAAATGCAGCAGTCAGCGGCTTCTACTGGCACTGCACCCAAAGAAGTGGAAGAAGAGTTTCTTTA	NC_006101.4_chromosome_14	8729148	1	1.07E-28	20:C>A	20	0.988506	0.976744	0.104651	0.895349	0.023256	0.081395	0.04543	0.187399	0.116414	11.24074	7.81818	1
100014178|F|0-46:T>G-46:T>G	TGCAGAAATGCATGTAGCTCTGGGAGCCTGACAGTGGCTTTGATGGTAAACTCTCGGGGACTTTTTGGG	TGCAGAAATGCATGTAGCTCTGGGAGCCTGACAGTGGCTTTGATGGTAAACTCTCGGGGACTTTTTGGG	NC_006113.4_chromosome_26	1503055	1	1.07E-28	46:T>G	46	0.954023	0.987952	0.204819	0.795181	0.012048	0.192771	0.023806	0.325737	0.174771	8.85437	4.7	1
100014181|F|0-64:T>C-64:T>C	TGCAGAAATGCCAGCTTGGATGTGCAGCTGGCCTTGGAGAGCATTGTCATCCCACAGATGTGTCTATAG	TGCAGAAATGCCAGCTTGGATGTGCAGCTGGCCTTGGAGAGCATTGTCATCCCACAGATGTGTCTATAG	NC_006094.4_chromosome_7	2821375	1	4.98E-27	64:T>C	64	0.747126	0.015385	1	0	0.984615	0.015385	0.030296	0	0.015148	7	2.54321	1
100014183|F|0-19:G>A-19:G>A	TGCAGAAATGCTAAGCCATGGCCTGAACCAGTGATTAAGCACCTGGTGGGAATGTAGGGCCAACCCGGG	TGCAGAAATGCTAAGCCATGGCCTGAACCAGTGATTAAGCACCTGGTGGGAATGTAGGGCCAACCCGGG	NC_006091.4_chromosome_4	35861725	2	2.31E-25	19:G>A	19	0.505747	0.272727	0.727273	0.272727	0.727273	0	0.396694	0.396694	0.396694	4.8125	4.7619	1
100014186|F|0-49:A>T-49:A>T	TGCAGAAATGCTCTTAAATAGGTTTGACATATCTGGAATGGCTGTTCTCAGTTCATGGTGTAAAACTGT	TGCAGAAATGCTCTTAAATAGGTTTGACATATCTGGAATGGCTGTTCTCAGTTCATGGTGTAAAACTGT	NC_006094.4_chromosome_7	14620866	1	4.98E-27	49:A>T	49	0.988506	0.965116	0.418605	0.581395	0.034884	0.383721	0.067334	0.48675	0.277042	12.90654	7.44186	1
100014187|F|0-16:T>A-16:T>A	TGCAGAAATGCTGATATCACGTGCAGATCTCTCTGCTGCCATGGTTACTGCCTGCTGCAGTGCATGAGA	TGCAGAAATGCTGATATCACGTGCAGATCTCTCTGCTGCCATGGTTACTGCCTGCTGCAGTGCATGAGA	NC_006098.4_chromosome_11	523195	1	4.98E-27	16:T>A	16	0.896552	0.910256	0.25641	0.74359	0.089744	0.166667	0.163379	0.381328	0.272354	3.70115	3	0.933333
100014192|F|0-14:C>T-14:C>T	TGCAGAAATGGAAACTCAAGTAAGCTCTAAGTCAATCAGAAGTGACTGAAAACTGCTTTGGTCCAAATA	TGCAGAAATGGAAACTCAAGTAAGCTCTAAGTCAATCAGAAGTGACTGAAAACTGCTTTGGTCCAAATA	NC_006098.4_chromosome_11	16122751	1	1.07E-28	14:C>T	14	1	1	0.045977	0.954023	0	0.045977	0	0.087726	0.043863	10.79279	7.16667	1
100014193|F|0-54:A>G-54:A>G	TGCAGAAATGGAAATTCTGTTGCACTGAACTTGATATTAATTTTACAAAACATAAAGCATATATACCAT	TGCAGAAATGGAAATTCTGTTGCACTGAACTTGATATTAATTTTACAAAACATAAAGCATATATACCAT	NC_006092.4_chromosome_5	17674875	1	1.07E-28	54:A>G	54	0.977011	0.988235	0.176471	0.823529	0.011765	0.164706	0.023253	0.290657	0.156955	13.68224	7.11765	1
100014194|F|0-62:T>G-62:T>G	TGCAGAAATGGATCAAAAATGAAAAGAACATAAATGCATGGCCTACAACACTCATTTTTTGTTCTCTAT	TGCAGAAATGGATCAAAAATGAAAAGAACATAAATGCATGGCCTACAACACTCATTTTTTGTTCTCTAT	NC_006090.4_chromosome_3	105098490	1	4.98E-27	62:T>G	62	0.977011	0.976471	0.070588	0.929412	0.023529	0.047059	0.045952	0.131211	0.088581	4.75472	3.28571	0.954545
100014195|F|0-29:C>T-29:C>T	TGCAGAAATGGCTGATTGCTCCCACTGCTCCTCTTTGCAGCTGATTTAGAGAGGGAAAGCGAAAGAGTA	TGCAGAAATGGCTGATTGCTCCCACTGCTCCTCTTTGCAGCTGATTTAGAGAGGGAAAGCGAAAGAGTA	NC_006093.4_chromosome_6	3071132	1	1.07E-28	29:C>T	29	0.942529	0.939024	0.317073	0.682927	0.060976	0.256098	0.114515	0.433076	0.273795	3.37079	2.66667	0.916667
100014196|F|0-38:C>T-38:C>T	TGCAGAAATGGGATCTCCTAGCCCACAGAGCTCAAACCCCAGCTTTTGCAGGTATCATCTTGTATGTAC	TGCAGAAATGGGATCTCCTAGCCCACAGAGCTCAAACCCCAGCTTTTGCAGGTATCATCTTGTATGTAC	NC_006091.4_chromosome_4	51428800	1	1.07E-28	38:C>T	38	1	1	0.068966	0.931034	0	0.068966	0	0.128419	0.064209	15.40541	6.16667	0.977273
100014197|F|0-40:G>C-40:G>C	TGCAGAAATGGGATGGAAGCAGAGCAGAGCTGGCTGAGCAGGGCTGTGCGTGCCCGTCACACGGCTTTG	TGCAGAAATGGGATGGAAGCAGAGCAGAGCTGGCTGAGCAGGGCTGTGCGTGCCCGTCACACGGCTTTG	NC_006098.4_chromosome_11	19765119	1	1.07E-28	40:G>C	40	0.988506	1	0.046512	0.953488	0	0.046512	0	0.088697	0.044348	13.52727	8	1
100014199|F|0-16:A>T-16:A>T	TGCAGAAATGGTGACTAAAAGTAAGCAACTTTCATCTCCTTACATGCATATGTGCCCTGCGCAGCCAAG	TGCAGAAATGGTGACTAAAAGTAAGCAACTTTCATCTCCTTACATGCATATGTGCCCTGCGCAGCCAAG	NC_006091.4_chromosome_4	8071281	1	1.07E-28	16:A>T	16	0.988506	0.744186	0.604651	0.395349	0.255814	0.348837	0.380746	0.478096	0.429421	4.475	3.60317	0.973684
100014200|F|0-56:G>T-56:G>T	TGCAGAAATGGTGGTAGGTCAGATCCTTTTCCTTGGGATCTTTTTGTTAGTCCAGAGCTGCCATACTTC	TGCAGAAATGGTGGTAGGTCAGATCCTTTTCCTTGGGATCTTTTTGTTAGTCCAGAGCTGCCATACTTC	NC_006094.4_chromosome_7	11721700	1	4.98E-27	56:G>T	56	1	0.954023	0.298851	0.701149	0.045977	0.252874	0.087726	0.419078	0.253402	14.16038	9.52941	1
100014201|F|0-58:C>T-58:C>T	TGCAGAAATGGTGTCCGCTTGGTTAATGCCAAGCAGGGCACAGGGACACTCTTTCCGCCTGGAGGCAGC	TGCAGAAATGGTGTCCGCTTGGTTAATGCCAAGCAGGGCACAGGGACACTCTTTCCGCCTGGAGGCAGC	NC_006127.4_chromosome_Z	41382545	1	1.07E-28	58:C>T	58	0.862069	0.96	0.053333	0.946667	0.04	0.013333	0.0768	0.100978	0.088889	2.95238	2.6	1
100014202|F|0-14:T>C-14:T>C	TGCAGAAATGGTTTTCCATTTTTGGAAACCCAAAAACCCAACCAATGTTTTTTCCAATGGTTGGGAATG	TGCAGAAATGGTTTTCCATTTTTGGAAACCCAAAAACCCAACCAATGTTTTTTCCAATGGTTGGGAATG	NC_006092.4_chromosome_5	25419539	1	2.31E-25	14:T>C	14	0.816092	0.690141	0.464789	0.535211	0.309859	0.15493	0.427693	0.49752	0.462607	6.29508	5.51163	0.972222
100014206|F|0-24:A>G-24:A>G	TGCAGAAATGTAGGTTGAGAGTCAATGTAACAGCTCTGTGCTAATGGATCTAGATCAGAAGATAAAACT	TGCAGAAATGTAGGTTGAGAGTCAATGTAACAGCTCTGTGCTAATGGATCTAGATCAGAAGATAAAACT	NC_006096.4_chromosome_9	17112798	1	4.98E-27	24:A>G	24	1	0.988506	0.275862	0.724138	0.011494	0.264368	0.022724	0.399524	0.211124	22.33945	13.13793	1
100014207|F|0-58:C>G-58:C>G	TGCAGAAATGTATATCTGAAGGAATGCACAAAATCCATATGCTGCAAATGCTTTTAAGCGTACACAAAC	TGCAGAAATGTATATCTGAAGGAATGCACAAAATCCATATGCTGCAAATGCTTTTAAGCGTACACAAAC	NC_006089.4_chromosome_2	56800767	1	1.07E-28	58:C>G	58	0.91954	0.95	0.275	0.725	0.05	0.225	0.095	0.39875	0.246875	10.91837	7.16667	1
100014209|F|0-67:A>G-67:A>G	TGCAGAAATGTGCACATCTGGGATATATGGTGCATTATCATTTAAACTTCCTGCTCTCACTCTGACTAA	TGCAGAAATGTGCACATCTGGGATATATGGTGCATTATCATTTAAACTTCCTGCTCTCACTCTGACTAA	NC_006127.4_chromosome_Z	36051860	1	1.07E-28	67:A>G	67	0.954023	0.951807	0.048193	0.951807	0.048193	0	0.09174	0.09174	0.09174	5.75	5.33333	1
100014214|F|0-18:G>C-18:G>C	TGCAGAAATGTTGAAAATGAAGTTAGAACAAATAAGTAAATTTGAAAGAAAGTTACATTCACTAGTATA	TGCAGAAATGTTGAAAATGAAGTTAGAACAAATAAGTAAATTTGAAAGAAAGTTACATTCACTAGTATA	NC_006090.4_chromosome_3	27426613	1	1.07E-28	18:G>C	18	1	1	0.022989	0.977011	0	0.022989	0	0.04492	0.02246	46.4955	26	1
100014218|F|0-47:G>T-47:G>T	TGCAGAAATTAAAGGAAACATTCCTCTTTAATTTCCAGCAGACAGATGGGTGTTTGCACAGCCTGCCAC	TGCAGAAATTAAAGGAAACATTCCTCTTTAATTTCCAGCAGACAGATGGGTGTTTGCACAGCCTGCCAC	NC_006106.4_chromosome_19	7177393	1	1.07E-28	47:G>T	47	0.988506	1	0.104651	0.895349	0	0.104651	0	0.187399	0.093699	8.03636	3.2	0.954545
100014220|F|0-36:T>C-36:T>C	TGCAGAAATTACACAGAAGCACTTTTAGAGTTTCTATAGAAAGCCCTATAAGCCACCACTGGTTTATCT	TGCAGAAATTACACAGAAGCACTTTTAGAGTTTCTATAGAAAGCCCTATAAGCCACCACTGGTTTATCT		0	0	999	36:T>C	36	0.954023	0.807229	0.457831	0.542169	0.192771	0.26506	0.311221	0.496444	0.403832	4.31325	3.86957	0.925
100014226|F|0-10:T>A-10:T>A	TGCAGAAATTTTTTAAAGGGACACTCAAGTGTTCACACTTCCTGAATAGATCAGCATTTGGATGCTGCA	TGCAGAAATTTTTTAAAGGGACACTCAAGTGTTCACACTTCCTGAATAGATCAGCATTTGGATGCTGCA	NC_006093.4_chromosome_6	591758	1	4.98E-27	10:T>A	10	0.816092	0.774648	0.28169	0.71831	0.225352	0.056338	0.349137	0.404682	0.376909	7.5493	4.27273	1
100014227|F|0-25:T>G-25:T>G	TGCAGAAATTCAACAGCTCTCAGCTTCTGCCACTCACGAAGGAAATGTTTTGACTTGAGCCATCCAGCC	TGCAGAAATTCAACAGCTCTCAGCTTCTGCCACTCACGAAGGAAATGTTTTGACTTGAGCCATCCAGCC	NC_006088.4_chromosome_1	64502517	1	4.98E-27	25:T>G	25	1	0.724138	0.747126	0.252874	0.275862	0.471264	0.399524	0.377857	0.388691	6.4557	6.39024	0.952381
100014233|F|0-32:T>A-32:T>A	TGCAGAAATTCTCATGGTCACTCTCCTCTCCCTCCATGCCCATTTCTCTGCTCTTGCCATCTCCCCTGC	TGCAGAAATTCTCATGGTCACTCTCCTCTCCCTCCATGCCCATTTCTCTGCTCTTGCCATCTCCCCTGC	NC_006090.4_chromosome_3	79305168	1	1.07E-28	32:T>A	32	0.586207	0.960784	0.058824	0.941176	0.039216	0.019608	0.075356	0.110727	0.093041	8.87931	4.75	1
100014234|F|0-12:G>A-12:G>A	TGCAGAAATTCTGAATGACCACAGTTTGTTCATAATCAAACTACTTCAGTTCCTTTTGTTTTTTTAAAA	TGCAGAAATTCTGAATGACCACAGTTTGTTCATAATCAAACTACTTCAGTTCCTTTTGTTTTTTTAAAA	NC_006100.4_chromosome_13	14295781	1	1.07E-28	12:G>A	12	0.988506	0.965116	0.197674	0.802326	0.034884	0.162791	0.067334	0.317198	0.192266	4.97115	3.21053	0.928571
100014236|F|0-38:T>C-38:T>C	TGCAGAAATTCTTCTGTTTTCTGAAATATCATATTGATTTTTTGTTATTGATTCATCAGTAAACTCATC	TGCAGAAATTCTTCTGTTTTCTGAAATATCATATTGATTTTTTGTTATTGATTCATCAGTAAACTCATC	NC_006099.4_chromosome_12	14341760	1	1.07E-28	38:T>C	38	1	1	0.045977	0.954023	0	0.045977	0	0.087726	0.043863	38.98198	24.75	1
100014238|F|0-36:G>T-36:G>T	TGCAGAAATTCTTGAATTCTCATTTTTTATTTTCATGGATAGCAGTAATGCAGTCCCAGGAGCATGAGA	TGCAGAAATTCTTGAATTCTCATTTTTTATTTTCATGGATAGCAGTAATGCAGTCCCAGGAGCATGAGA	NC_006088.4_chromosome_1	177431226	1	4.98E-27	36:G>T	36	1	0.988506	0.298851	0.701149	0.011494	0.287356	0.022724	0.419078	0.220901	13.44545	7.29032	1
100014241|F|0-35:T>C-35:T>C	TGCAGAAATTGATGCTTGCTAAAACAAAATCAAAGTATTCTTTTGTCTCCTTTGGTCATTACAGTAAGC	TGCAGAAATTGATGCTTGCTAAAACAAAATCAAAGTATTCTTTTGTCTCCTTTGGTCATTACAGTAAGC	NC_006089.4_chromosome_2	125659429	1	1.07E-28	35:T>C	35	1	1	0.022989	0.977011	0	0.022989	0	0.04492	0.02246	10.69091	7.5	1
100014243|F|0-46:T>C-46:T>C	TGCAGAAATTGCAGTTTCAGGTTTTGTTCAGCAATTACATAATGTTTCATCATCTAGATGTACTAAACA	TGCAGAAATTGCAGTTTCAGGTTTTGTTCAGCAATTACATAATGTTTCATCATCTAGATGTACTAAACA	NC_006096.4_chromosome_9	8164086	1	4.98E-27	46:T>C	46	0.977011	0.011765	1	0	0.988235	0.011765	0.023253	0	0.011626	5	4.2243	1
100014244|F|0-11:C>T-11:C>T	TGCAGAAATTGCGTCTTATAAATTAAAGATCAATTTGCCAAAGAACAACACAAATGTGAAATGATTTCT	TGCAGAAATTGCGTCTTATAAATTAAAGATCAATTTGCCAAAGAACAACACAAATGTGAAATGATTTCT	NC_006088.4_chromosome_1	113542388	1	1.07E-28	11:C>T	11	0.988506	0.988372	0.05814	0.94186	0.011628	0.046512	0.022985	0.109519	0.066252	12	7.16667	1
100014246|F|0-47:C>T-47:C>T	TGCAGAAATTGTCCCTGTGGTGTACAGATAGGCCCATTCATTATGCCCCTTGGAAGTAAGGGATCGGGA	TGCAGAAATTGTCCCTGTGGTGTACAGATAGGCCCATTCATTATGCCCCTTGGAAGTAAGGGATCGGGA	NC_006096.4_chromosome_9	3997483	1	1.07E-28	47:C>T	47	0.988506	1	0.151163	0.848837	0	0.151163	0	0.256625	0.128313	13.47706	6.88235	0.977273
100014250|F|0-48:C>G-48:C>G	TGCAGAAATTTCTTTTTTATCCCCAATCTGAAGGGCGAAATTACAGCACGGCACCTCAATTCTGCATGA	TGCAGAAATTTCTTTTTTATCCCCAATCTGAAGGGCGAAATTACAGCACGGCACCTCAATTCTGCATGA	NC_006111.4_chromosome_24	1861808	1	3.85E-28	48:C>G	48	0.954023	0.987952	0.048193	0.951807	0.012048	0.036145	0.023806	0.09174	0.057773	7.64151	4.66667	1
100014251|F|0-9:T>C-9:T>C	TGCAGAAATTTGACAAAAATCTGAACTGCTTCCCCTCCTCCTCAGTCCAGGTACCTGTGCATGAGATCG	TGCAGAAATTTGACAAAAATCTGAACTGCTTCCCCTCCTCCTCAGTCCAGGTACCTGTGCATG	NC_006095.4_chromosome_8	23839832	1	2.05E-25	9:T>C	9	0.988506	0.988372	0.104651	0.895349	0.011628	0.093023	0.022985	0.187399	0.105192	20.76147	10.1	1
100014254|F|0-61:G>T-61:G>T	TGCAGAAATTTTACCAGAAGATATTTCCAGCCAGTGTTTCTCCTCCTCTTCATAATGTTCTGAACCCAA	TGCAGAAATTTTACCAGAAGATATTTCCAGCCAGTGTTTCTCCTCCTCTTCATAATGTTCTGAACCCAA	NC_006089.4_chromosome_2	22916078	1	1.07E-28	61:G>T	61	0.862069	0.626667	0.586667	0.413333	0.373333	0.213333	0.467911	0.484978	0.476444	4.81667	4.35088	0.947368
100014255|F|0-33:T>C-33:T>C	TGCAGAAATTTTAGGTGGCTCCTGCAAACTCTTTGCAAAGGAATAAAACAATCTGCTGCATGGGAAGGC	TGCAGAAATTTTAGGTGGCTCCTGCAAACTCTTTGCAAAGGAATAAAACAATCTGCTGCATGGGAAGGC	NC_006088.4_chromosome_1	22522562	1	1.07E-28	33:T>C	33	0.885057	0.961039	0.090909	0.909091	0.038961	0.051948	0.074886	0.165289	0.120088	3.62637	3.42857	1
100014260|F|0-45:A>T-45:A>T	TGCAGAACAAAAATAATTAGTTTACTGTAGGTAGGAAACTAGTGCATAATACAAACAGTATGGTTGCAT	TGCAGAACAAAAATAATTAGTTTACTGTAGGTAGGAAACTAGTGCATAATACAAACAGTATGGTTGCAT	NC_006091.4_chromosome_4	34499947	1	1.07E-28	45:A>T	45	0.988506	1	0.023256	0.976744	0	0.023256	0	0.04543	0.022715	6.44954	2.5	1
100014264|F|0-61:A>G-61:A>G	TGCAGAACAAAACTGTCCTAAACATATGATCTGTGGATGAAATAAAACAAAATCTGTGCAGAAAAAAAA	TGCAGAACAAAACTGTCCTAAACATATGATCTGTGGATGAAATAAAACAAAATCTGTGCAGAAAAAAAA	NC_006100.4_chromosome_13	11687286	1	1.07E-28	61:A>G	61	0.666667	0.913793	0.12069	0.87931	0.086207	0.034483	0.157551	0.212247	0.184899	3.84848	2.77778	1
100014266|F|0-21:C>T-21:C>T	TGCAGAACAAAATGAGGTGATCTTGAACTCTTATGTTACAGAGCAGAAATCTCTACAGAATCAGGGAAT	TGCAGAACAAAATGAGGTGATCTTGAACTCTTATGTTACAGAGCAGAAATCTCTACAGAATCAGGGAAT	NC_006092.4_chromosome_5	51843810	1	4.98E-27	21:C>T	21	0.931034	0.814815	0.567901	0.432099	0.185185	0.382716	0.301783	0.490779	0.396281	17.59302	16.85965	1
100014267|F|0-20:T>C-20:T>C	TGCAGAACAAAATGTAGGAATGACTACCTTACCCAGCAAGATCTAGTGCTCTGATGTCATTGCTGATGC	TGCAGAACAAAATGTAGGAATGACTACCTTACCCAGCAAGATCTAGTGCTCTGATGTCATTGCTGATGC	NC_006088.4_chromosome_1	35120671	1	1.07E-28	20:T>C	20	0.931034	0.975309	0.111111	0.888889	0.024691	0.08642	0.048163	0.197531	0.122847	3.88776	3	1
100014268|F|0-33:C>T-33:C>T	TGCAGAACAAAATTATATTGTATTGAGGAGCTACTTGAATTTTCAAAGATAGTTGAAATTGCATGAGAT	TGCAGAACAAAATTATATTGTATTGAGGAGCTACTTGAATTTTCAAAGATAGTTGAAATTGCATG	NC_006088.4_chromosome_1	143284065	1	1.66E-26	33:C>T	33	1	0.770115	0.655172	0.344828	0.229885	0.425287	0.354076	0.451843	0.402959	27.94186	25.62162	1
100014269|F|0-19:G>A-19:G>A	TGCAGAACAAAATTATCCCGTTGCAGGAGTGTTTATATTCAGCTCTGCACCAAACAAGTTGCAGCACCT	TGCAGAACAAAATTATCCCGTTGCAGGAGTGTTTATATTCAGCTCTGCACCAAACAAGTTGCAGCACCT	NC_006091.4_chromosome_4	49734606	1	1.07E-28	19:G>A	19	1	1	0.022989	0.977011	0	0.022989	0	0.04492	0.02246	13.53153	4.25	1
100014273|F|0-34:C>T-34:C>T	TGCAGAACAAACATAATGCTCAACACTGGGTGAGCGGCTAGGTGAACAGGGGTGAAACTTGCATGAGAT	TGCAGAACAAACATAATGCTCAACACTGGGTGAGCGGCTAGGTGAACAGGGGTGAAACTTGCATG	NC_006092.4_chromosome_5	12231745	1	1.66E-26	34:C>T	34	0.758621	0.893939	0.166667	0.833333	0.106061	0.060606	0.189624	0.277778	0.233701	4.20896	2.92308	1
100014276|F|0-36:T>C-36:T>C	TGCAGAACAAACTGGAAAAAAAAATTCTCCCTGATTTACTTTGTTATAAATGCACTTTTTCTTACTTGC	TGCAGAACAAACTGGAAAAAAAAATTCTCCCTGATTTACTTTGTTATAAATGCACTTTTTCTTACTTGC	NC_006089.4_chromosome_2	80692638	1	1.07E-28	36:T>C	36	0.988506	0.988372	0.127907	0.872093	0.011628	0.116279	0.022985	0.223094	0.123039	12.13761	6.09091	1
100014281|F|0-62:G>A-62:G>A	TGCAGAACAAAGGTGTGTCGAAGGTAATGACACTTGAGCTATGGCTGCAGCATTCTAATGACGGGACAT	TGCAGAACAAAGGTGTGTCGAAGGTAATGACACTTGAGCTATGGCTGCAGCATTCTAATGACGGGACAT	NC_006089.4_chromosome_2	137614508	1	1.07E-28	62:G>A	62	0.988506	1	0.011628	0.988372	0	0.011628	0	0.022985	0.011493	4.14423	3	1
100014282|F|0-48:T>A-48:T>A	TGCAGAACAAAGTTAAAGGTTTAGAAACCACCTTTTGGGGCTCGAGATTAAGCTTTCAAGTGCCTTTTA	TGCAGAACAAAGTTAAAGGTTTAGAAACCACCTTTTGGGGCTCGAGATTAAGCTTTCAAGTGCCTTTTA	NC_006088.4_chromosome_1	118732810	1	1.07E-28	48:T>A	48	1	1	0.252874	0.747126	0	0.252874	0	0.377857	0.188929	31.96396	19.48148	1
100014285|F|0-17:T>C-17:T>C	TGCAGAACAACACAACATAATTCACTCTTTGTTATAACAAAACAGGCACGTGAACAGAAATACAAAGCA	TGCAGAACAACACAACATAATTCACTCTTTGTTATAACAAAACAGGCACGTGAACAGAAATACAAAGCA	NC_006106.4_chromosome_19	8550819	1	1.07E-28	17:T>C	17	0.988506	0.988372	0.197674	0.802326	0.011628	0.186047	0.022985	0.317198	0.170092	10.36697	4.86364	0.977273
100014286|F|0-49:C>T-49:C>T	TGCAGAACAACACTCCCTCCTCACTCATTTCCTACAGTACACGTGTACTCGTGGTCCTCCCCACCCAGA	TGCAGAACAACACTCCCTCCTCACTCATTTCCTACAGTACACGTGTACTCGTGGTCCTCCCCACCCAGA	NC_006089.4_chromosome_2	37316486	1	1.07E-28	49:C>T	49	0.988506	0.906977	0.290698	0.709302	0.093023	0.197674	0.16874	0.412385	0.290562	6.56	4.17857	1
100014287|F|0-25:G>A-25:G>A	TGCAGAACAACAGAATGAGCCCTCAGTGCCACCTGAAAGGAGGTGTCCAGATAGGATATCACAGCTCAT	TGCAGAACAACAGAATGAGCCCTCAGTGCCACCTGAAAGGAGGTGTCCAGATAGGATATCACAGCTCAT	NC_006110.4_chromosome_23	357783	1	4.98E-27	25:G>A	25	1	0.678161	0.666667	0.333333	0.321839	0.344828	0.436517	0.444444	0.440481	15.43836	14.55405	0.931818
100014288|F|0-21:T>C-21:T>C	TGCAGAACAACAGTGACTGGGTCCATACAATGCCAGGCAGCACTGCCAGTTGTTGTGCTCTACAGTCTC	TGCAGAACAACAGTGACTGGGTCCATACAATGCCAGGCAGCACTGCCAGTTGTTGTGCTCTACAGTCTC	NC_006089.4_chromosome_2	22586657	1	4.98E-27	21:T>C	21	0.965517	0.011905	0.988095	0.011905	0.988095	0	0.023526	0.023526	0.023526	6	5.49057	1
100014290|F|0-58:C>G-58:C>G	TGCAGAACAACATGGTGTCTGAGGTAGGAGCAGTTCTGACGGGCATCTGTTGGCTGTCCAACTTGCGGT	TGCAGAACAACATGGTGTCTGAGGTAGGAGCAGTTCTGACGGGCATCTGTTGGCTGTCCAACTTGCGGT	NC_006090.4_chromosome_3	38643744	1	1.07E-28	58:C>G	58	0.988506	0.988372	0.151163	0.848837	0.011628	0.139535	0.022985	0.256625	0.139805	6.39048	4.77778	0.973684
100014293|F|0-65:C>G-65:C>G	TGCAGAACAACGGACCAAATGGATCAATGAGCACAAGGGGAAATGGCAGCAAACCAGAGTCGCAGCCCA	TGCAGAACAACGGACCAAATGGATCAATGAGCACAAGGGGAAATGGCAGCAAACCAGAGTCGCAGCCCA	NC_006088.4_chromosome_1	106066543	1	1.07E-28	65:C>G	65	0.988506	0.976744	0.418605	0.581395	0.023256	0.395349	0.04543	0.48675	0.26609	12.16822	7.32558	0.977273
100014296|F|0-50:A>G-50:A>G	TGCAGAACAACTGGCCATGGCTATTGCCTCACAGCAGCAGGTCTGAAACCAGCAAGCAGTCTGTAATGC	TGCAGAACAACTGGCCATGGCTATTGCCTCACAGCAGCAGGTCTGAAACCAGCAAGCAGTCTGTAATGC	NC_006110.4_chromosome_23	2093848	1	1.07E-28	50:A>G	50	0.988506	0.965116	0.174419	0.825581	0.034884	0.139535	0.067334	0.287994	0.177664	6.32381	3.68421	1
100014300|F|0-38:G>A-38:G>A	TGCAGAACAAGACACTTCCCCTCTGCACTTATTCACTCGGATGAGCACTGAAATAATTTAAACGTCAGC	TGCAGAACAAGACACTTCCCCTCTGCACTTATTCACTCGGATGAGCACTGAAATAATTTAAACGTCAGC	NC_006093.4_chromosome_6	23327257	1	4.98E-27	38:G>A	38	1	0.816092	0.597701	0.402299	0.183908	0.413793	0.300172	0.480909	0.39054	14.73118	12.7377	0.977273
100014303|F|0-16:A>G-16:A>G	TGCAGAACAAGCCAGTACCTGACCTACCCCTAGAAAGTGACTGAAACACACCTGCAAACTGCTAGCAAT	TGCAGAACAAGCCAGTACCTGACCTACCCCTAGAAAGTGACTGAAACACACCTGCAAACTGCTAGCAAT	NC_006091.4_chromosome_4	66037649	1	4.98E-27	16:A>G	16	0.965517	0.75	0.666667	0.333333	0.25	0.416667	0.375	0.444444	0.409722	4.20779	3.82609	0.95
100014304|F|0-65:C>T-65:C>T	TGCAGAACAAGTGGTACTGGGCTCAGATGAACTTTTTTTTGTGAGTTGAATACTTCTGCATATTGCAAG	TGCAGAACAAGTGGTACTGGGCTCAGATGAACTTTTTTTTGTGAGTTGAATACTTCTGCATATTGCAAG	NC_006089.4_chromosome_2	83599506	1	1.07E-28	65:C>T	65	0.850575	0.945946	0.081081	0.918919	0.054054	0.027027	0.102264	0.149014	0.125639	5.02273	3.42857	1
100014306|F|0-67:G>A-67:G>A	TGCAGAACAAGTTTCGTTCTGGAATGCAGCACAGTTTGAATATGCTCTCAAATGGATGCTCTTTTCCGG	TGCAGAACAAGTTTCGTTCTGGAATGCAGCACAGTTTGAATATGCTCTCAAATGGATGCTCTTTTCCGG	NC_006096.4_chromosome_9	6998412	1	1.07E-28	67:G>A	67	1	1	0.045977	0.954023	0	0.045977	0	0.087726	0.043863	9.17273	7	1
100014310|F|0-9:A>T-9:A>T	TGCAGAACAATCTCCAGGACCATCTAATTAGTGGGGGGCTGTGTCTAGCAAATGCCAAGAAGAGCCAGT	TGCAGAACAATCTCCAGGACCATCTAATTAGTGGGGGGCTGTGTCTAGCAAATGCCAAGAAGAGCCAGT	NC_006088.4_chromosome_1	185808582	1	1.07E-28	9:A>T	9	0.977011	1	0.082353	0.917647	0	0.082353	0	0.151142	0.075571	5.32407	4.44444	0.954545
100014311|F|0-50:A>C-50:A>C	TGCAGAACAATGCTTCTGTCCCATTTCTACTTTGACCTCACCTAACCACAAGCCAGCTGCCTTCCTCCC	TGCAGAACAATGCTTCTGTCCCATTTCTACTTTGACCTCACCTAACCACAAGCCAGCTGCCTTCCTCCC	NC_006091.4_chromosome_4	15713614	1	4.98E-27	50:A>C	50	0.747126	0.646154	0.538462	0.461538	0.353846	0.184615	0.457278	0.497041	0.47716	3.37736	2.80952	0.961538
100014313|F|0-14:T>C-14:T>C	TGCAGAACAATGTTTTTGTCATCTCCTTTCACCCCTCATCTCCCAAGACCTACCTGTGGCAAAGCAAGT	TGCAGAACAATGTTTTTGTCATCTCCTTTCACCCCTCATCTCCCAAGACCTACCTGTGGCAAAGCAAGT	NC_006089.4_chromosome_2	99158556	1	4.98E-27	14:T>C	14	0.977011	0.764706	0.705882	0.294118	0.235294	0.470588	0.359862	0.415225	0.387543	4.0875	3.94203	0.944444
100014314|F|0-67:A>G-67:A>G	TGCAGAACAATTTCTGCCCATTTGGGTAGAAAATGTTCTCCCCCAGGTACTGCAAACAAGGACAAACAT	TGCAGAACAATTTCTGCCCATTTGGGTAGAAAATGTTCTCCCCCAGGTACTGCAAACAAGGACAAACAT	NC_006127.4_chromosome_Z	78883115	1	1.07E-28	67:A>G	67	0.988506	0.953488	0.05814	0.94186	0.046512	0.011628	0.088697	0.109519	0.099108	20.01905	14.83333	1
100014315|F|0-21:G>A-21:G>A	TGCAGAACACAACCCAATGAGGTAATGCCATATTACCTAGTGGTTGGAGGACCAGACATGAAAGACTTT	TGCAGAACACAACCCAATGAGGTAATGCCATATTACCTAGTGGTTGGAGGACCAGACATGAAAGACTTT	NC_006091.4_chromosome_4	81430267	1	4.98E-27	21:G>A	21	1	0.862069	0.609195	0.390805	0.137931	0.471264	0.237812	0.476153	0.356982	5.87912	5.47692	0.886364
100014316|F|0-19:T>C-19:T>C	TGCAGAACACAAGCAAAGTTTATATGTCTACTTTCCCTTCTTGCTTCTGGCCAGAGAATTTACCTTTTA	TGCAGAACACAAGCAAAGTTTATATGTCTACTTTCCCTTCTTGCTTCTGGCCAGAGAATTTACCTTTTA	NC_006089.4_chromosome_2	57467219	1	1.07E-28	19:T>C	19	0.977011	0.623529	0.670588	0.329412	0.376471	0.294118	0.469481	0.441799	0.45564	3.26984	3.15942	0.911765
100014318|F|0-38:A>G-38:A>G	TGCAGAACACACACATGCAAGTTACACAGTTGGACCACAGCAGCACACGTTTCTCTTTCCCGTCCAAAG	TGCAGAACACACACATGCAAGTTACACAGTTGGACCACAGCAGCACACGTTTCTCTTTCCCGTCCAAAG	NT_460501.1_chromosome_5 chr5random_Scaffold8451	4305	2	1.07E-28	38:A>G	38	0.873563	0.776316	0.486842	0.513158	0.223684	0.263158	0.347299	0.499654	0.423476	4.76712	4.33333	0.911765
100014319|F|0-57:G>A-57:G>A	TGCAGAACACACCACCAAAAGCTGCTGCCGAGCAAAGGACAGCATTGAGATGTAACCGATAATTAAGAC	TGCAGAACACACCACCAAAAGCTGCTGCCGAGCAAAGGACAGCATTGAGATGTAACCGATAATTAAGAC	NC_006104.4_chromosome_17	792751	1	1.07E-28	57:G>A	57	0.965517	0.892857	0.464286	0.535714	0.107143	0.357143	0.191327	0.497449	0.344388	3.97778	2.80435	0.921053
100014320|F|0-18:C>T-18:C>T	TGCAGAACACACTAGTGCCAGAGAGAAGGTTCAGTGGTGAGCTGTTGCCTGGGTAAACATGCACTCGTT	TGCAGAACACACTAGTGCCAGAGAGAAGGTTCAGTGGTGAGCTGTTGCCTGGGTAAACATGCACTCGTT	NC_006097.4_chromosome_10	9105739	1	1.07E-28	18:C>T	18	0.988506	1	0.011628	0.988372	0	0.011628	0	0.022985	0.011493	24.56364	16	1
100014322|F|0-33:T>C-33:T>C	TGCAGAACACAGAGACAAATGCTCTACGAGCTGTGTGTGATGCAGGGCTTAGGGAGAGGAAGCAGCACT	TGCAGAACACAGAGACAAATGCTCTACGAGCTGTGTGTGATGCAGGGCTTAGGGAGAGGAAGCAGCACT	NC_006094.4_chromosome_7	298875	1	1.07E-28	33:T>C	33	1	1	0.022989	0.977011	0	0.022989	0	0.04492	0.02246	10.4955	3.33333	1
100014331|F|0-28:G>A-28:G>A	TGCAGAACACCAGCTACTGCAAAAAACCGCAGCACATCTGTGCAAAGTTATAAACAGAATGCTAAATAG	TGCAGAACACCAGCTACTGCAAAAAACCGCAGCACATCTGTGCAAAGTTATAAACAGAATGCTAAATAG	NC_006098.4_chromosome_11	9734751	1	1.07E-28	28:G>A	28	1	1	0.045977	0.954023	0	0.045977	0	0.087726	0.043863	5.74074	5	1
100014334|F|0-59:G>A-59:G>A	TGCAGAACACCCCACAGTTCAGGGTTTATCCCCACGACATTCAAGTAGCTGGAGAGCTGGGCATGAGAT	TGCAGAACACCCCACAGTTCAGGGTTTATCCCCACGACATTCAAGTAGCTGGAGAGCTGGGCATG	NC_006107.4_chromosome_20	6627776	1	1.66E-26	59:G>A	59	1	1	0.068966	0.931034	0	0.068966	0	0.128419	0.064209	21.40541	20.33333	1
100014336|F|0-27:C>T-27:C>T	TGCAGAACACCCTCTCTTCACACATGACATATCCAGAGATGTTTTTAGGTATTACCTGACACAGATTGT	TGCAGAACACCCTCTCTTCACACATGACATATCCAGAGATGTTTTTAGGTATTACCTGACACAGATTGT	NC_006098.4_chromosome_11	10037062	1	4.98E-27	27:C>T	27	0.988506	0.372093	0.906977	0.093023	0.627907	0.27907	0.46728	0.16874	0.31801	4.21053	4.05319	0.972222
100014338|F|0-33:C>A-33:C>A	TGCAGAACACCTCAAATCTCACCCAAAATTCATCATTTCCTACGTTGCAGAAATGCTCTTTGGGCTGGT	TGCAGAACACCTCAAATCTCACCCAAAATTCATCATTTCCTACGTTGCAGAAATGCTCTTTGGGCTGGT	NC_006108.4_chromosome_21	129554	1	1.07E-28	33:C>A	33	1	1	0.011494	0.988506	0	0.011494	0	0.022724	0.011362	23.88288	12	1
100014347|F|0-9:G>C-9:G>C	TGCAGAACAGTACTTTTCAACATTTTCACAACCATTAGCTATATGCTTTTGCAAACGATGATCAAGAGC	TGCAGAACAGTACTTTTCAACATTTTCACAACCATTAGCTATATGCTTTTGCAAACGATGATCAAGAGC	NC_006089.4_chromosome_2	71711478	1	1.07E-28	9:G>C	9	0.988506	0.976744	0.186047	0.813953	0.023256	0.162791	0.04543	0.302866	0.174148	11.69444	7.52632	0.977273
100014348|F|0-56:T>C-56:T>C	TGCAGAACACTATCCATAGCAAAGACTCATTATTCATTTTTCTCAGATTTGCCTCTTCTACCTCCTGGC	TGCAGAACACTATCCATAGCAAAGACTCATTATTCATTTTTCTCAGATTTGCCTCTTCTACCTCCTGGC	NC_006097.4_chromosome_10	2873724	1	4.98E-27	56:T>C	56	0.977011	0.905882	0.270588	0.729412	0.094118	0.176471	0.170519	0.39474	0.28263	4.39583	3.7037	0.95
100014349|F|0-55:T>C-55:T>C	TGCAGAACACTATCTGCCACTGCTCCACAGCTTTATCCAGCACATGGAGCTCCTGTAATTCCCATTTGT	TGCAGAACACTATCTGCCACTGCTCCACAGCTTTATCCAGCACATGGAGCTCCTGTAATTCCCATTTGT	NC_006088.4_chromosome_1	155875751	1	1.07E-28	55:T>C	55	0.977011	0.941176	0.2	0.8	0.058824	0.141176	0.110727	0.32	0.215363	9.47573	8.35	1
100014350|F|0-32:A>C-32:A>C	TGCAGAACACTATTTTTCAACACATTCACCATAATTAGCTACGTATTTTTGCCAACTACAAACATGAGC	TGCAGAACACTATTTTTCAACACATTCACCATAATTAGCTACGTATTTTTGCCAACTACAAACATGAGC	NC_006088.4_chromosome_1	186011335	1	1.07E-28	32:A>C	32	0.988506	0.77907	0.453488	0.546512	0.22093	0.232558	0.34424	0.495673	0.419957	10.22222	8.43137	1
100014357|F|0-6:A>G-6:A>G	TGCAGAACACTGTTTATACAGAATTTATGTTAATACAGAAAGCAGAATATAGCACAACTGCTGTTCATT	TGCAGAACACTGTTTATACAGAATTTATGTTAATACAGAAAGCAGAATATAGCACAACTGCTGTTCATT	NC_006089.4_chromosome_2	59328883	1	2.99E-24	6:A>G	6	0.850575	0.824324	0.310811	0.689189	0.175676	0.135135	0.289627	0.428415	0.359021	3.90667	2.8125	0.947368
100014358|F|0-19:G>A-19:G>A	TGCAGAACACTGTTTGCACGAAGGGCTAGTGGTGCCAGCATAAGCCATAAAGGCAGTCTTAGAGCTTTG	TGCAGAACACTGTTTGCACGAAGGGCTAGTGGTGCCAGCATAAGCCATAAAGGCAGTCTTAGAGCTTTG	NC_006102.4_chromosome_15	213247	1	1.07E-28	19:G>A	19	1	0.965517	0.321839	0.678161	0.034483	0.287356	0.066587	0.436517	0.251552	19.71296	14.25714	1
100014359|F|0-22:T>A-22:T>A	TGCAGAACACTGTTTTTCAACATACTCACCACCATTACCTATACATTTTCACCAGCAAAGGCCTGCATG	TGCAGAACACTGTTTTTCAACATACTCACCACCATTACCTATACATTTTCACCAGCAAAGGCCTGCATG	NC_006090.4_chromosome_3	101390183	1	1.07E-28	22:T>A	22	0.988506	1	0.209302	0.790698	0	0.209302	0	0.33099	0.165495	12.23853	10.17391	0.977273
100014362|F|0-41:A>G-41:A>G	TGCAGAACACTTATTCTGGATTTTGCTACGCCAACACTTGGAAAAAAAAATAGAAGGGGGAGTATAAAG	TGCAGAACACTTATTCTGGATTTTGCTACGCCAACACTTGGAAAAAAAAATAGAAGGGGGAGTATAAAG	NC_006089.4_chromosome_2	97343222	1	1.07E-28	41:A>G	41	0.896552	0.948718	0.217949	0.782051	0.051282	0.166667	0.097304	0.340894	0.219099	3.23913	2.65	0.970588
100014364|F|0-48:A>G-48:A>G	TGCAGAACACTTCCTAGTGCAGTCTTAGTCATAACTCTCACTGCTTTAAAACGTACATGTGAGCACAAG	TGCAGAACACTTCCTAGTGCAGTCTTAGTCATAACTCTCACTGCTTTAAAACGTACATGTGAGCACAAG	NC_006093.4_chromosome_6	23589514	1	1.07E-28	48:A>G	48	0.793103	0.797101	0.376812	0.623188	0.202899	0.173913	0.323461	0.469649	0.396555	16.75	15.90909	1
100014366|F|0-38:C>A-38:C>A	TGCAGAACACTTTTTCAACATAGTAATCACCATTAGTTCTGCATTTTCACCAGCAATGAACAAGAGCCT	TGCAGAACACTTTTTCAACATAGTAATCACCATTAGTTCTGCATTTTCACCAGCAATGAACAAGAGCCT	NC_006092.4_chromosome_5	17270154	4	1.07E-28	38:C>A	38	0.988506	0.976744	0.27907	0.72093	0.023256	0.255814	0.04543	0.40238	0.223905	11.33645	6.55172	1
100014367|F|0-43:A>G-43:A>G	TGCAGAACAGAAAATGAAAGGGAATTCAAAGAGAATGAAGGGTACAGCACAGGGGAAAGCTACTTAGTA	TGCAGAACAGAAAATGAAAGGGAATTCAAAGAGAATGAAGGGTACAGCACAGGGGAAAGCTACTTAGTA	NC_006127.4_chromosome_Z	21812062	1	1.07E-28	43:A>G	43	0.965517	0.27381	0.75	0.25	0.72619	0.02381	0.397676	0.375	0.386338	4.92593	3.88312	1
100014368|F|0-15:G>T-15:G>T	TGCAGAACAGAAACAGCCCAGAGGTCTGATGGAAGGAAGACCAGAAAAAGCTACTGACATCTGGAAAAA	TGCAGAACAGAAACAGCCCAGAGGTCTGATGGAAGGAAGACCAGAAAAAGCTACTGACATCTGGAAAAA	NC_006089.4_chromosome_2	6488540	1	1.07E-28	15:G>T	15	1	0.91954	0.229885	0.770115	0.08046	0.149425	0.147972	0.354076	0.251024	4.80808	2.52	0.975
100014369|F|0-59:C>T-59:C>T	TGCAGAACAGAAAGACAAATCCTAAATCTGCAATACAGCAGGTATTCTTCTGTTTAGGCCTGTTGGTGC	TGCAGAACAGAAAGACAAATCCTAAATCTGCAATACAGCAGGTATTCTTCTGTTTAGGCCTGTTGGTGC	NC_006088.4_chromosome_1	85334165	1	1.07E-28	59:C>T	59	1	1	0.114943	0.885057	0	0.114943	0	0.203461	0.101731	6.83636	4.76923	0.977273
100014372|F|0-19:A>G-19:A>G	TGCAGAACAGAAGAGATCAATCGAGCAGGCTTTACATCAGACTGGATCCTTGCCTGACACTGTGAACTG	TGCAGAACAGAAGAGATCAATCGAGCAGGCTTTACATCAGACTGGATCCTTGCCTGACACTGTGAACTG		0	0	999	19:A>G	19	0.988506	0.872093	0.430233	0.569767	0.127907	0.302326	0.223094	0.490265	0.356679	4.46809	3.09091	0.904762
100014375|F|0-39:G>A-39:G>A	TGCAGAACAGAAGTAGGCAACTGAATGTGAGATGAGTGTGAAGGAGGGAAATGTCACTTTTCCAGAGAA	TGCAGAACAGAAGTAGGCAACTGAATGTGAGATGAGTGTGAAGGAGGGAAATGTCACTTTTCCAGAGAA	NC_006090.4_chromosome_3	4472123	1	1.07E-28	39:G>A	39	0.988506	1	0.139535	0.860465	0	0.139535	0	0.24013	0.120065	11.38182	6.06667	0.977273
100014376|F|0-39:A>G-39:A>G	TGCAGAACAGAAGTCGGTGTCCATGCACTGTACCAGACCATGATCTGTAGGTTTTGCACTCTCCCTGCC	TGCAGAACAGAAGTCGGTGTCCATGCACTGTACCAGACCATGATCTGTAGGTTTTGCACTCTCCCTGCC	NC_006088.4_chromosome_1	4297948	1	1.07E-28	39:A>G	39	0.988506	1	0.011628	0.988372	0	0.011628	0	0.022985	0.011493	7.20183	4	1
100014381|F|0-30:T>C-30:T>C	TGCAGAACAGACACGGTAGGTACAGTTTTTTCTTTTTCTTATTTTCTTATTTAAAAGGTATTTTATTAA	TGCAGAACAGACACGGTAGGTACAGTTTTTTCTTTTTCTTATTTTCTTATTTAAAAGGTATTTTATTAA		0	0	999	30:T>C	30	1	0.965517	0.241379	0.758621	0.034483	0.206897	0.066587	0.366231	0.216409	5.75238	4	0.952381
100014383|F|0-32:G>A-32:G>A	TGCAGAACAGACCCAAAACTGACCAAAGGGATGTTCTATACCAAGTGGTGTCATTCCCAGCAAGAAAAG	TGCAGAACAGACCCAAAACTGACCAAAGGGATGTTCTATACCAAGTGGTGTCATTCCCAGCAAGAAAAG	NC_006088.4_chromosome_1	137812182	1	1.07E-28	32:G>A	32	0.954023	1	0.012048	0.987952	0	0.012048	0	0.023806	0.011903	26.09524	20	1
100014385|F|0-11:C>T-11:C>T	TGCAGAACAGACGGGGGACACTATACTTGTCAGACACAGAATGCTAAGACTTGAAAACATGATCTATGT	TGCAGAACAGACGGGGGACACTATACTTGTCAGACACAGAATGCTAAGACTTGAAAACATGATCTATGT	NT_463578.1_chromosome_Z chrZrandom_Scaffold253	280915	2	1.07E-28	11:C>T	11	0.793103	0.956522	0.072464	0.927536	0.043478	0.028986	0.083176	0.134426	0.108801	5.57831	5.5	1
100014388|F|0-55:G>A-55:G>A	TGCAGAACAGAGCCTGGCCACTCATGTGAGGAGCCCAGAGAAGGGAAGGGCACACGGCCACTGCTTGGT	TGCAGAACAGAGCCTGGCCACTCATGTGAGGAGCCCAGAGAAGGGAAGGGCACACGGCCACTGCTTGGT	NC_006107.4_chromosome_20	736119	1	1.07E-28	55:G>A	55	0.988506	0.906977	0.5	0.5	0.093023	0.406977	0.16874	0.5	0.33437	7.91837	6.75472	0.952381
100014391|F|0-50:A>G-50:A>G	TGCAGAACAGAGGGCTCAGAGGACACTGGGACCTGAGCCTTCCTGAAACGAATGCCTCTGAATGTAGGG	TGCAGAACAGAGGGCTCAGAGGACACTGGGACCTGAGCCTTCCTGAAACGAATGCCTCTGAATGTAGGG	NC_006105.4_chromosome_18	8970822	1	4.98E-27	50:A>G	50	1	0.724138	0.747126	0.252874	0.275862	0.471264	0.399524	0.377857	0.388691	8.07895	7.84146	0.931818
100014393|F|0-40:A>G-40:A>G	TGCAGAACAGATGAGCGACACTGTGTTATCCCCAGGAAACAGAAGATTGCTCCATCTTGCCCAGGAAGA	TGCAGAACAGATGAGCGACACTGTGTTATCCCCAGGAAACAGAAGATTGCTCCATCTTGCCCAGGAAGA	NC_006105.4_chromosome_18	11021391	1	4.98E-27	40:A>G	40	0.988506	0.883721	0.534884	0.465116	0.116279	0.418605	0.205516	0.497566	0.351541	9.41414	8.39286	0.954545
100014395|F|0-53:G>A-53:G>A	TGCAGAACAGCAAGTTCCTCTTTCACAACAGCCAGTTGCTGAAAGGAGGCAGCGCAGCTTGGCAGCTGG	TGCAGAACAGCAAGTTCCTCTTTCACAACAGCCAGTTGCTGAAAGGAGGCAGCGCAGCTTGGCAGCTGG	NC_006089.4_chromosome_2	67228805	1	4.98E-27	53:G>A	53	0.666667	0.672414	0.431034	0.568966	0.327586	0.103448	0.440547	0.490488	0.465517	3.32609	2.72414	0.888889
100014396|F|0-5:T>A-5:T>A	TGCAGTACAGCAATAACAGTATTTATCCGAGTCAGAAGAGTTTTGTAAGAATAAATCCATAAATCATTG	TGCAGTACAGCAATAACAGTATTTATCCGAGTCAGAAGAGTTTTGTAAGAATAAATCCATAAATCATTG	NC_006092.4_chromosome_5	49324507	1	4.98E-27	5:T>A	5	0.988506	0.093023	0.988372	0.011628	0.906977	0.081395	0.16874	0.022985	0.095863	10.72727	9.69811	1
100014402|F|0-7:T>C-7:T>C	TGCAGAATAGCCATAAGCCCACCTCTTCTATATGCGTCTTCACTTGTGTGAATTTTAACTAAAAAAATT	TGCAGAATAGCCATAAGCCCACCTCTTCTATATGCGTCTTCACTTGTGTGAATTTTAACTAAAAAAATT	NC_006089.4_chromosome_2	140461564	1	4.98E-27	7:T>C	7	0.988506	0.662791	0.77907	0.22093	0.337209	0.44186	0.446998	0.34424	0.395619	13.4	11.67416	0.977273
100014404|F|0-40:A>G-40:A>G	TGCAGAACAGCCTTTAATTCATTGCAGCCCCGGATGGCAGAGTTTGCTGACTGCTCAGGCAGGAATACA	TGCAGAACAGCCTTTAATTCATTGCAGCCCCGGATGGCAGAGTTTGCTGACTGCTCAGGCAGGAATACA	NC_006098.4_chromosome_11	17639461	1	1.07E-28	40:A>G	40	1	1	0.045977	0.954023	0	0.045977	0	0.087726	0.043863	11.78378	6.5	1
100014405|F|0-48:G>A-48:G>A	TGCAGAACAGCTAACAATGGTCTCATCTGTGTTCCCAGTGGGAGTTGTGTACTGTGTGATCCTGAAGCA	TGCAGAACAGCTAACAATGGTCTCATCTGTGTTCCCAGTGGGAGTTGTGTACTGTGTGATCCTGAAGCA	NC_006089.4_chromosome_2	139999058	1	1.07E-28	48:G>A	48	1	0.931034	0.310345	0.689655	0.068966	0.241379	0.128419	0.428062	0.27824	19.14286	15.39394	1
100014408|F|0-7:T>C-7:T>C	TGCAGAATAGCTCTGGGTTGCACAGTGCTTGCACAAGGAGTTCTGCCAGTGCTGCCATTGTCCCTCCTG	TGCAGAATAGCTCTGGGTTGCACAGTGCTTGCACAAGGAGTTCTGCCAGTGCTGCCATTGTCCCTCCTG	NC_006095.4_chromosome_8	20682480	1	2.31E-25	7:T>C	7	0.988506	0.55814	0.837209	0.162791	0.44186	0.395349	0.49324	0.27258	0.38291	4.67742	4.64773	0.931818
100014420|F|0-21:A>G-21:A>G	TGCAGAACAGGCTGACCAGAGAGGTTATGGAATCTCCTTCTCCAAGAGATATTCAAGATCTGTCTGGAC	TGCAGAACAGGCTGACCAGAGAGGTTATGGAATCTCCTTCTCCAAGAGATATTCAAGATCTGTCTGGAC	NC_006127.4_chromosome_Z	38082316	1	4.98E-27	21:A>G	21	0.988506	0.616279	0.406977	0.593023	0.383721	0.023256	0.472958	0.482693	0.477826	9.53623	8.97619	1
100014421|F|0-49:G>T-49:G>T	TGCAGAACAGGGAAAGCACCAGCTTTTCACACTTCTGTAGAAACCAAATGTGAAATACATTTTAATTCA	TGCAGAACAGGGAAAGCACCAGCTTTTCACACTTCTGTAGAAACCAAATGTGAAATACATTTTAATTCA	NC_006092.4_chromosome_5	9776098	1	4.98E-27	49:G>T	49	0.988506	0.662791	0.732558	0.267442	0.337209	0.395349	0.446998	0.391833	0.419416	10.45714	10.04938	1
100014425|F|0-39:G>A-39:G>A	TGCAGAACAGGTGCTGATTGGAGCAGGGTAGGTAATTACGTGCAGCTCCGTAGTATGAGAGGCAAATAA	TGCAGAACAGGTGCTGATTGGAGCAGGGTAGGTAATTACGTGCAGCTCCGTAGTATGAGAGGCAAATAA	NC_006107.4_chromosome_20	12700080	1	1.07E-28	39:G>A	39	1	0.988506	0.103448	0.896552	0.011494	0.091954	0.022724	0.185493	0.104109	9.11818	6.44444	1
100014432|F|0-40:T>C-40:T>C	TGCAGAACAGTGCCTCAGCGTTAGGACGTCACCACATCGGTTTCCTATTCAGCCTCCGAGAGATGCGAA	TGCAGAACAGTGCCTCAGCGTTAGGACGTCACCACATCGGTTTCCTATTCAGCCTCCGAGAGATGCGAA	NC_006089.4_chromosome_2	40926547	2	1.07E-28	40:T>C	40	0.942529	1	0.04878	0.95122	0	0.04878	0	0.092802	0.046401	5.26214	4.2	1
100014436|F|0-49:G>A-49:G>A	TGCAGAACAGTTGGGCACTTCTTACAAGTCACGAACCACAGGAAAATACGTAAGTTTAGTTACTTATGC	TGCAGAACAGTTGGGCACTTCTTACAAGTCACGAACCACAGGAAAATACGTAAGTTTAGTTACTTATGC	NC_006127.4_chromosome_Z	71764638	1	1.07E-28	49:G>A	49	0.908046	0.987342	0.025316	0.974684	0.012658	0.012658	0.024996	0.049351	0.037174	4.20408	3	1
100014437|F|0-40:T>C-40:T>C	TGCAGAACAGTTTAGCTTTGCTGAGACAGTGATCACAGTCTAGCAGAATTTCACTCTAGATTTTCTCAC	TGCAGAACAGTTTAGCTTTGCTGAGACAGTGATCACAGTCTAGCAGAATTTCACTCTAGATTTTCTCAC	NC_006089.4_chromosome_2	96833402	1	1.07E-28	40:T>C	40	0.988506	0.883721	0.372093	0.627907	0.116279	0.255814	0.205516	0.46728	0.336398	3.66667	2.73684	0.944444
100014438|F|0-32:A>T-32:A>T	TGCAGAACATAAAAAAAATGTGATCTCTCTTCACTTGAAGTTGCAGAAGCACATCATGGCTGCCCATAC	TGCAGAACATAAAAAAAATGTGATCTCTCTTCACTTGAAGTTGCAGAAGCACATCATGGCTGCCCATAC	NC_006094.4_chromosome_7	747403	1	4.98E-27	32:A>T	32	0.977011	0.988235	0.047059	0.952941	0.011765	0.035294	0.023253	0.089689	0.056471	9.58879	8	1
100014439|F|0-59:C>T-59:C>T	TGCAGAACATAACTTTTTAACTGAACTTTCCGTATTTAGTCAGAGGGTCCAAAGAGGCACGCTGGGCTT	TGCAGAACATAACTTTTTAACTGAACTTTCCGTATTTAGTCAGAGGGTCCAAAGAGGCACGCTGGGCTT	NC_006090.4_chromosome_3	38967771	1	1.07E-28	59:C>T	59	0.965517	0.988095	0.011905	0.988095	0.011905	0	0.023526	0.023526	0.023526	4.09615	4	1
100014440|F|0-10:A>G-10:A>G	TGCAGAACATAATCTATGCTGCAAGGTATCTTAACAGAGAAACCACTCAGGCTACTCCTTCTTGAAGGT	TGCAGAACATAATCTATGCTGCAAGGTATCTTAACAGAGAAACCACTCAGGCTACTCCTTCTTGAAGGT	NC_006088.4_chromosome_1	94043813	1	1.07E-28	10:A>G	10	0.988506	1	0.046512	0.953488	0	0.046512	0	0.088697	0.044348	9.57407	6.2	1
100014441|F|0-12:T>C-12:T>C	TGCAGAACATAATGAATCTACAACAATTTATGCCAATGAAGGTAGCTTGTCTTTGAAGCTCAAGGTCTC	TGCAGAACATAATGAATCTACAACAATTTATGCCAATGAAGGTAGCTTGTCTTTGAAGCTCAAGGTCTC	NC_006095.4_chromosome_8	3960111	2	1.07E-28	12:T>C	12	1	0.988506	0.218391	0.781609	0.011494	0.206897	0.022724	0.341393	0.182058	9.22222	5.64	0.954545
100014443|F|0-36:C>T-36:C>T	TGCAGAACATAGCTTAGAAAGTGCTTCTGGTGGTTTCGATTGTTCTCTTTCCTTGGGGGAAGGAAGCGA	TGCAGAACATAGCTTAGAAAGTGCTTCTGGTGGTTTCGATTGTTCTCTTTCCTTGGGGGAAGGAAGCGA	NC_006105.4_chromosome_18	3159435	1	1.07E-28	36:C>T	36	0.977011	0.941176	0.317647	0.682353	0.058824	0.258824	0.110727	0.433495	0.272111	5.07843	3.91892	1
100014444|F|0-26:C>T-26:C>T	TGCAGAACATATTCAGAAATGAGCAGCGGGCTTCAAACTTTGCTGATAAAATTAAGCTATTCAGGACTG	TGCAGAACATATTCAGAAATGAGCAGCGGGCTTCAAACTTTGCTGATAAAATTAAGCTATTCAGGACTG	NC_006099.4_chromosome_12	1744162	1	1.07E-28	26:C>T	26	1	1	0.022989	0.977011	0	0.022989	0	0.04492	0.02246	12.02703	4	1
100014446|F|0-59:T>C-59:T>C	TGCAGAACATATTTAACCATAAATCAAACACAAACTAGGAACGCATTAAGTACTGTACATATAATAGCA	TGCAGAACATATTTAACCATAAATCAAACACAAACTAGGAACGCATTAAGTACTGTACATATAATAGCA	NC_006091.4_chromosome_4	36997477	1	1.07E-28	59:T>C	59	1	1	0.16092	0.83908	0	0.16092	0	0.270049	0.135024	9.83784	5.5	0.977273
100014448|F|0-39:G>C-39:G>C	TGCAGAACATCATTCCATATTTGTCCACTTCACATCAGAGAAGAATCAACACCAATTTCCACACTGCAC	TGCAGAACATCATTCCATATTTGTCCACTTCACATCAGAGAAGAATCAACACCAATTTCCACACTGCAC	NC_006092.4_chromosome_5	24773107	1	1.07E-28	39:G>C	39	0.977011	0.952941	0.235294	0.764706	0.047059	0.188235	0.089689	0.359862	0.224775	5.85577	3.61905	0.952381
100014454|F|0-28:G>A-28:G>A	TGCAGAACATCTGTGGAGACCAAACAGTGGATGTGAGCACAGTGAGGCAGTGAGTGGTGCCTTTCAGCA	TGCAGAACATCTGTGGAGACCAAACAGTGGATGTGAGCACAGTGAGGCAGTGAGTGGTGCCTTTCAGCA	NC_006088.4_chromosome_1	21491780	41	1.07E-28	28:G>A	28	0.988506	1	0.05814	0.94186	0	0.05814	0	0.109519	0.054759	17.02727	4.4	1
100014455|F|0-49:G>A-49:G>A	TGCAGAACATCTTCAGATCCAAACAGGTGAGTCCTGAAGATCACTAACAGATTTCCCTCAGGAGTCAAA	TGCAGAACATCTTCAGATCCAAACAGGTGAGTCCTGAAGATCACTAACAGATTTCCCTCAGGAGTCAAA	NC_006091.4_chromosome_4	50028060	1	1.07E-28	49:G>A	49	1	1	0.149425	0.850575	0	0.149425	0	0.254195	0.127097	18.25455	9.64286	0.977273
100014458|F|0-37:A>T-37:A>T	TGCAGAACATGCAGTTATTGCTAAAGACTTTATTATAATATCCAGAAAAATCATTAGCAGAGTTAAAAA	TGCAGAACATGCAGTTATTGCTAAAGACTTTATTATAATATCCAGAAAAATCATTAGCAGAGTTAAAAA	NC_006094.4_chromosome_7	20039522	1	1.07E-28	37:A>T	37	0.988506	1	0.023256	0.976744	0	0.023256	0	0.04543	0.022715	8.26606	4.5	1
100014459|F|0-9:C>T-9:C>T	TGCAGAACACGCCGTCCCACTCCAGGACAGCAAATTCCACTTCAAAATACCACAAAAACGTTCCTCCAA	TGCAGAACACGCCGTCCCACTCCAGGACAGCAAATTCCACTTCAAAATACCACAAAAACGTTCCTCCAA	NC_006100.4_chromosome_13	2268245	1	2.31E-25	9:C>T	9	1	0.724138	0.793103	0.206897	0.275862	0.517241	0.399524	0.328181	0.363853	6.02632	5.55682	0.931818
100014460|F|0-19:T>C-19:T>C	TGCAGAACATGCGCCAATATGTGGAGGAGTACAAAACCAAGTAAGTGCAGAGATGGAGTGAACAGAAAG	TGCAGAACATGCGCCAATATGTGGAGGAGTACAAAACCAAGTAAGTGCAGAGATGGAGTGAACAGAAAG	NC_008465.3_chromosome_33	1222317	2	1.07E-28	19:T>C	19	0.850575	0.783784	0.391892	0.608108	0.216216	0.175676	0.338934	0.476625	0.407779	6.97403	5.8	0.947368
100014463|F|0-42:T>C-42:T>C	TGCAGAACATGGAACAGGGAGCACACTGCCATGTGTGCAGCGTGCCCTGCCCAGGTAACATCCCCTTGA	TGCAGAACATGGAACAGGGAGCACACTGCCATGTGTGCAGCGTGCCCTGCCCAGGTAACATCCCCTTGA	NC_006089.4_chromosome_2	17444502	1	4.98E-27	42:T>C	42	0.643678	0.017857	0.982143	0.017857	0.982143	0	0.035077	0.035077	0.035077	3	2.56667	1
100014465|F|0-18:T>A-18:T>A	TGCAGAACATGGCACCAGTCCCAGCATTCACCTATTTGGTGCAAAGGGGCAAAAATAATGCATTGGATT	TGCAGAACATGGCACCAGTCCCAGCATTCACCTATTTGGTGCAAAGGGGCAAAAATAATGCATTGGATT	NC_006088.4_chromosome_1	193287054	1	1.07E-28	18:T>A	18	0.988506	0.976744	0.267442	0.732558	0.023256	0.244186	0.04543	0.391833	0.218632	8.99065	7.88	1
100014467|F|0-47:A>C-47:A>C	TGCAGAACATGTATTAAAAACTGAATAACTAGTAGACTCCTTTTAATAATTTTCATCAATATTCATTTA	TGCAGAACATGTATTAAAAACTGAATAACTAGTAGACTCCTTTTAATAATTTTCATCAATATTCATTTA	NC_006093.4_chromosome_6	14182847	1	1.07E-28	47:A>C	47	0.977011	1	0.070588	0.929412	0	0.070588	0	0.131211	0.065606	4.64486	4	0.954545
100014470|F|0-35:G>T-35:G>T	TGCAGAACATTATGAGAAAGGTGTAATCTCAACTGGAACTTGCTTGAGAAGCAGTGCATGCACTCTCTG	TGCAGAACATTATGAGAAAGGTGTAATCTCAACTGGAACTTGCTTGAGAAGCAGTGCATGCACTCTCTG	NT_458051.1_chromosome_2 chr2random_Scaffold6666	1532	2	1.07E-28	35:G>T	35	0.988506	1	0.093023	0.906977	0	0.093023	0	0.16874	0.08437	6.40367	2.75	0.977273
100014471|F|0-44:G>T-44:G>T	TGCAGAACATTATTCTAATCCACCCAGAACACTTTGTCACACATGCAAACAGTCTATTTTTACAGAATC	TGCAGAACATTATTCTAATCCACCCAGAACACTTTGTCACACATGCAAACAGTCTATTTTTACAGAATC	NC_006092.4_chromosome_5	18116418	1	1.07E-28	44:G>T	44	1	0.827586	0.54023	0.45977	0.172414	0.367816	0.285375	0.496763	0.391069	10.47778	8.52542	1
100014473|F|0-18:T>C-18:T>C	TGCAGAACATTCAGCATTTGTATGGATTATATTACATTCACTCAGAGTCTGATGACAAATTGCTGTAGA	TGCAGAACATTCAGCATTTGTATGGATTATATTACATTCACTCAGAGTCTGATGACAAATTGCTGTAGA	NC_006098.4_chromosome_11	9475158	1	1.07E-28	18:T>C	18	0.988506	1	0.011628	0.988372	0	0.011628	0	0.022985	0.011493	5.38889	3	1
100014475|F|0-9:T>C-9:T>C	TGCAGAACATTGTGGTCTGTTTAAGCACACACAGATAGAGGCAGTCTGTGTGGTGTTGCATGAGATCGG	TGCAGAACATTGTGGTCTGTTTAAGCACACACAGATAGAGGCAGTCTGTGTGGTGTTGCATG	NC_006092.4_chromosome_5	37782169	1	7.16E-25	9:T>C	9	0.954023	1	0.108434	0.891566	0	0.108434	0	0.193352	0.096676	6.46602	5.18182	0.95
100014479|F|0-15:A>G-15:A>G	TGCAGAACATTTGTAACCTGTTTGCATAATGCAAAGATATTAATTGCCAATTAGTCGTCAAGCAGGACT	TGCAGAACATTTGTAACCTGTTTGCATAATGCAAAGATATTAATTGCCAATTAGTCGTCAAGCAGGACT	NC_006092.4_chromosome_5	58178082	1	1.07E-28	15:A>G	15	0.965517	0.952381	0.214286	0.785714	0.047619	0.166667	0.090703	0.336735	0.213719	4.77451	2.54167	1
100014487|F|0-22:A>G-22:A>G	TGCAGAACCAATAGCAAATTCCATAGTGCAAAAGGGAAAAAGTGACTCTGATTCTGCTTTAAACTCCTC	TGCAGAACCAATAGCAAATTCCATAGTGCAAAAGGGAAAAAGTGACTCTGATTCTGCTTTAAACTCCTC	NC_006127.4_chromosome_Z	52533073	1	1.07E-28	22:A>G	22	0.988506	0.883721	0.139535	0.860465	0.116279	0.023256	0.205516	0.24013	0.222823	10.01031	6	1
100014489|F|0-16:G>A-16:G>A	TGCAGAACCAATCTCCGCTGCTGTGCTCCCAGGAGCTCGGTATGGTTGGAAGGAGGGATTGTGTTGAGC	TGCAGAACCAATCTCCGCTGCTGTGCTCCCAGGAGCTCGGTATGGTTGGAAGGAGGGATTGTGTTGAGC	NC_006106.4_chromosome_19	5407893	1	1.07E-28	16:G>A	16	0.965517	0.988095	0.047619	0.952381	0.011905	0.035714	0.023526	0.090703	0.057115	4.09901	2.5	1
100014490|F|0-27:A>C-27:A>C	TGCAGAACCAATTAGCAAAAAAGAAAAATCACACATAGCACAGCTATGCTGTGAAATTCACATTTCTGC	TGCAGAACCAATTAGCAAAAAAGAAAAATCACACATAGCACAGCTATGCTGTGAAATTCACATTTCTGC	NC_006110.4_chromosome_23	4057828	1	4.98E-27	27:A>C	27	1	0.873563	0.517241	0.482759	0.126437	0.390805	0.220901	0.499405	0.360153	11.70526	9.32075	0.975
100014496|F|0-28:G>C-28:G>C	TGCAGAACCACTGCTATTCCTTCTAAGGGCACTAGAAACATTGCACATTAAACAACTCCCCTCCTCAGC	TGCAGAACCACTGCTATTCCTTCTAAGGGCACTAGAAACATTGCACATTAAACAACTCCCCTCCTCAGC	NC_006093.4_chromosome_6	19235600	1	1.07E-28	28:G>C	28	0.988506	0.965116	0.337209	0.662791	0.034884	0.302326	0.067334	0.446998	0.257166	21.15094	15.17647	1
100014499|F|0-60:C>A-60:C>A	TGCAGAACCAGAAGGTCAATCTCTATGGTTTGTTATGTGCTGAAATCTAAGTAAATAATACCAGTTGCC	TGCAGAACCAGAAGGTCAATCTCTATGGTTTGTTATGTGCTGAAATCTAAGTAAATAATACCAGTTGCC	NC_006127.4_chromosome_Z	6401760	1	1.07E-28	60:C>A	60	0.954023	0.614458	0.385542	0.614458	0.385542	0	0.473799	0.473799	0.473799	4.59016	3.87805	1
100014503|F|0-23:G>A-23:G>A	TGCAGAACCAGCAAAGCAGTGCAGCATCTGTGGGGCAGATCTGCCCCTTGTGCTCTCCCAAGGCCTCTG	TGCAGAACCAGCAAAGCAGTGCAGCATCTGTGGGGCAGATCTGCCCCTTGTGCTCTCCCAAGGCCTCTG	NT_456606.1_chromosome_1 chr1random_Scaffold9804	6497	2	4.98E-27	23:G>A	23	0.988506	0.883721	0.418605	0.581395	0.116279	0.302326	0.205516	0.48675	0.346133	11.86458	10.75	0.952381
100014505|F|0-35:A>T-35:A>T	TGCAGAACCAGCCAAAGCTATTAAAAGCTTTGAAAAGCTTTTTCATTCATATTTCCTACATTATTCAAT	TGCAGAACCAGCCAAAGCTATTAAAAGCTTTGAAAAGCTTTTTCATTCATATTTCCTACATTATTCAAT	NC_006090.4_chromosome_3	77460196	1	1.79E-26	35:A>T	35	0.793103	0.898551	0.231884	0.768116	0.101449	0.130435	0.182315	0.356228	0.269271	5.29333	4.77273	0.96875
100014506|F|0-8:A>C-8:A>C	TGCAGAACAAGGGTGCTTATTAGCACCAAGCAATATCAGTAAGAGGGCAGAAAGGCAGAACTGAGTCTG	TGCAGAACAAGGGTGCTTATTAGCACCAAGCAATATCAGTAAGAGGGCAGAAAGGCAGAACTGAGTCTG	NC_006091.4_chromosome_4	9446139	1	1.07E-28	8:A>C	8	0.609195	0.075472	0.924528	0.075472	0.924528	0	0.139551	0.139551	0.139551	9.14286	7.73684	1
100014510|F|0-26:A>G-26:A>G	TGCAGAACCCAAGTCTTCATGGGACAACTAAGTGCCACTGAGATATAAATAGCATCTCTTACAATAACT	TGCAGAACCCAAGTCTTCATGGGACAACTAAGTGCCACTGAGATATAAATAGCATCTCTTACAATAACT	NC_006096.4_chromosome_9	12325580	1	1.07E-28	26:A>G	26	0.988506	1	0.011628	0.988372	0	0.011628	0	0.022985	0.011493	20.05455	11	1
100014514|F|0-51:A>G-51:A>G	TGCAGAACCCACCAGGTGCCTGGCTGAGCAACCCTGCCTTCTCTCCCGCTCACCTTGGCATGAGATCGG	TGCAGAACCCACCAGGTGCCTGGCTGAGCAACCCTGCCTTCTCTCCCGCTCACCTTGGCATG	NC_006104.4_chromosome_17	1062790	1	7.16E-25	51:A>G	51	0.988506	0.988372	0.116279	0.883721	0.011628	0.104651	0.022985	0.205516	0.114251	7.76852	3.54545	0.97619
100014515|F|0-59:T>A-59:T>A	TGCAGAACCCACTGCCTTCTGTCAGAAGGGACACTTATGGCAGTTTCCACTCATGATGGTGTGTCAGCT	TGCAGAACCCACTGCCTTCTGTCAGAAGGGACACTTATGGCAGTTTCCACTCATGATGGTGTGTCAGCT	NC_006102.4_chromosome_15	5143451	1	4.98E-27	59:T>A	59	0.735632	0.015625	0.984375	0.015625	0.984375	0	0.030762	0.030762	0.030762	6	5.25926	1
100014519|F|0-67:A>C-67:A>C	TGCAGAACCCATGGCTGCAAAGCATTAGGCTGGTAAGCTGAAAGCCCGGATAAAGCTCTGTCCCTGCAT	TGCAGAACCCATGGCTGCAAAGCATTAGGCTGGTAAGCTGAAAGCCCGGATAAAGCTCTGTCCCTGCAT	NC_006088.4_chromosome_1	109810901	1	1.07E-28	67:A>C	67	0.988506	1	0.046512	0.953488	0	0.046512	0	0.088697	0.044348	6.79091	4.8	1
100014523|F|0-34:G>A-34:G>A	TGCAGAACCCCCTGAATGTTGGTTGCCAGTAGCTGTACTTCAATTCTTAACCAGAATGCATGAGATCGG	TGCAGAACCCCCTGAATGTTGGTTGCCAGTAGCTGTACTTCAATTCTTAACCAGAATGCATG	NC_006106.4_chromosome_19	7535874	1	7.16E-25	34:G>A	34	1	0.988506	0.045977	0.954023	0.011494	0.034483	0.022724	0.087726	0.055225	13.35455	9.2	1
100014532|F|0-56:T>C-56:T>C	TGCAGAACCCTTTGACATCAAACTCAAATACAACTCAGTAGAACAAAGCTTATGTTTCTCCTGCTTTGA	TGCAGAACCCTTTGACATCAAACTCAAATACAACTCAGTAGAACAAAGCTTATGTTTCTCCTGCTTTGA	NC_006090.4_chromosome_3	100783087	1	1.07E-28	56:T>C	56	0.436782	0.894737	0.131579	0.868421	0.105263	0.026316	0.188366	0.228532	0.208449	8.19048	5.625	1
100014533|F|0-60:T>C-60:T>C	TGCAGAACCGAGAAGGTATGCTGGGACTTGAGCTGCTATTCATGCTTGTTCTTGCACATTTTTCTTAAT	TGCAGAACCGAGAAGGTATGCTGGGACTTGAGCTGCTATTCATGCTTGTTCTTGCACATTTTTCTTAAT	NC_006095.4_chromosome_8	21280957	1	1.07E-28	60:T>C	60	0.896552	0.910256	0.346154	0.653846	0.089744	0.25641	0.163379	0.452663	0.308021	3.0119	2.65625	0.923077
100014535|F|0-8:C>T-8:C>T	TGCAGAACCGGAGCAGCAATTAGTCACTTCAGCCTCTTTTACCAGCCTGAATAGAAAGATTCACCATTG	TGCAGAACCGGAGCAGCAATTAGTCACTTCAGCCTCTTTTACCAGCCTGAATAGAAAGATTCACCATTG	NC_006091.4_chromosome_4	34129598	1	1.07E-28	8:C>T	8	0.885057	0.987013	0.051948	0.948052	0.012987	0.038961	0.025637	0.098499	0.062068	3.55319	3.4	0.972222
100014542|F|0-11:C>T-11:C>T	TGCAGAACCTACCTGCCACAACACTAACCATGCTCCAAAAGGATGAAAACACAGAAGAAATGCTGTAAG	TGCAGAACCTACCTGCCACAACACTAACCATGCTCCAAAAGGATGAAAACACAGAAGAAATGCTGTAAG	NC_006091.4_chromosome_4	5159488	1	4.98E-27	11:C>T	11	0.977011	0.929412	0.482353	0.517647	0.070588	0.411765	0.131211	0.499377	0.315294	5.24742	3.82692	0.9
100014546|F|0-22:G>T-22:G>T	TGCAGAACCTCTGGAACAGGCAGCCATAAGCACCTTTCCTGAGAAGGGGATTCTGAGCTCTTGTACTCC	TGCAGAACCTCTGGAACAGGCAGCCATAAGCACCTTTCCTGAGAAGGGGATTCTGAGCTCTTGTACTCC	NC_006088.4_chromosome_1	13016085	1	4.98E-27	22:G>T	22	0.942529	0.817073	0.621951	0.378049	0.182927	0.439024	0.298929	0.470256	0.384593	3.5	3.32787	0.882353
100014548|F|0-43:C>T-43:C>T	TGCAGAACCTGAAATACTTTGCTAATCCTTTTTTTTTAGCCTACAATAAAAAAAAAGTTTTTTTGTTGT	TGCAGAACCTGAAATACTTTGCTAATCCTTTTTTTTTAGCCTACAATAAAAAAAAAGTTTTTTTGTTGT	NC_006089.4_chromosome_2	13439792	1	4.98E-27	43:C>T	43	0.666667	0.103448	0.896552	0.103448	0.896552	0	0.185493	0.185493	0.185493	4.14286	2.60317	1
100014552|F|0-56:G>C-56:G>C	TGCAGAACCTGTCTCACAGGCAGCAGTTTCTGAATGCAAGGCAGCTCAGAATGATAGAATCATTACGCT	TGCAGAACCTGTCTCACAGGCAGCAGTTTCTGAATGCAAGGCAGCTCAGAATGATAGAATCATTACGCT	NC_006090.4_chromosome_3	98321831	1	8.33E-25	56:G>C	56	0.954023	0.903614	0.240964	0.759036	0.096386	0.144578	0.174191	0.365801	0.269996	8.79167	6.82609	0.975
100014555|F|0-57:C>T-57:C>T	TGCAGAACCTTAGTCATCTTTGTGGCCCTCTGCTGGCCTCCTTCTAGGAGATTCCTGCCTTTTTAGAAC	TGCAGAACCTTAGTCATCTTTGTGGCCCTCTGCTGGCCTCCTTCTAGGAGATTCCTGCCTTTTTAGAAC	NC_006088.4_chromosome_1	162873474	1	4.98E-27	57:C>T	57	0.965517	0.619048	0.738095	0.261905	0.380952	0.357143	0.471655	0.386621	0.429138	4.25806	4.06579	0.925
100014556|F|0-40:G>A-40:G>A	TGCAGAACCTTATAGTTCTCTGTTCTCTGGTGTGAACCTCGCTGTTCTGGAGTGTTTGGTCCTGTTTGT	TGCAGAACCTTATAGTTCTCTGTTCTCTGGTGTGAACCTCGCTGTTCTGGAGTGTTTGGTCCTGTTTGT	NC_006094.4_chromosome_7	1370113	1	1.07E-28	40:G>A	40	0.643678	0.910714	0.125	0.875	0.089286	0.035714	0.162628	0.21875	0.190689	3.54098	2.71429	1
100014557|F|0-33:A>G-33:A>G	TGCAGAACCTTCAAACGCAGCATAGGAGTTGGAAGTGGATGGACTTCAGTCGCTCCAGCCTGAAGCAAG	TGCAGAACCTTCAAACGCAGCATAGGAGTTGGAAGTGGATGGACTTCAGTCGCTCCAGCCTGAAGCAAG	NC_006127.4_chromosome_Z	68421954	1	4.98E-27	33:A>G	33	0.91954	0.8125	0.2	0.8	0.1875	0.0125	0.304688	0.32	0.312344	3.10256	2.5	1
100014564|F|0-7:C>T-7:C>T	TGCAGAACGAACGAGAGCAGATCATGACTACAAATGTCTGGCTAAACCAGGTAATAGAACCCACAGAAG	TGCAGAACGAACGAGAGCAGATCATGACTACAAATGTCTGGCTAAACCAGGTAATAGAACCCACAGAAG	NC_006097.4_chromosome_10	3549339	1	1.07E-28	7:C>T	7	0.988506	1	0.034884	0.965116	0	0.034884	0	0.067334	0.033667	9.71963	3.2	1
100014565|F|0-8:A>G-8:A>G	TGCAGAACAACAGAACTGCTCCAGTTTGTCCTTGACAGGACTATCCTGCATTTTCCAGCAGCTGAATTT	TGCAGAACAACAGAACTGCTCCAGTTTGTCCTTGACAGGACTATCCTGCATTTTCCAGCAGCTGAATTT	NC_006091.4_chromosome_4	80721447	1	4.98E-27	8:A>G	8	1	0.172414	1	0	0.827586	0.172414	0.285375	0	0.142687	9	7.68224	0.975
100014570|F|0-7:T>C-7:T>C	TGCAGAATGGCTCTGCTCTGGTGCTTTGGATTTGAACCCAATTGTCCAGAGAGGGAAATGGTAGCAATA	TGCAGAATGGCTCTGCTCTGGTGCTTTGGATTTGAACCCAATTGTCCAGAGAGGGAAATGGTAGCAATA	NC_006096.4_chromosome_9	4157730	1	1.07E-28	7:T>C	7	0.908046	0.962025	0.151899	0.848101	0.037975	0.113924	0.073065	0.257651	0.165358	3.61957	2.76923	1
100014571|F|0-52:C>T-52:C>T	TGCAGAACGGCTGCCAGGACAGCCTGCATCCTCAGCTCCTGTTGGTAACCAGCGGTGGTCAGCATGAGA	TGCAGAACGGCTGCCAGGACAGCCTGCATCCTCAGCTCCTGTTGGTAACCAGCGGTGGTCAGCATGAGA	NC_006100.4_chromosome_13	6151990	1	4.98E-27	52:C>T	52	0.965517	0.952381	0.166667	0.833333	0.047619	0.119048	0.090703	0.277778	0.18424	6.19192	2.84211	0.95
100014573|F|0-8:A>G-8:A>G	TGCAGAACAGGTTTTGACAGGAAATGATGGGGAGAATATGGAGCTATGTTTCTTCATCAGTCATCTCTA	TGCAGAACAGGTTTTGACAGGAAATGATGGGGAGAATATGGAGCTATGTTTCTTCATCAGTCATCTCTA	NC_006114.4_chromosome_27	494469	1	4.98E-27	8:A>G	8	0.862069	0.08	0.973333	0.026667	0.92	0.053333	0.1472	0.051911	0.099556	3.14286	2.56977	0.923077
100014579|F|0-24:C>T-24:C>T	TGCAGAACGTTCCCTCCATAAAACCATTACTGCATTACTCAATTACTGGCTTCACTAAGCATGAGATCG	TGCAGAACGTTCCCTCCATAAAACCATTACTGCATTACTCAATTACTGGCTTCACTAAGCATG	NC_006095.4_chromosome_8	13935532	1	2.05E-25	24:C>T	24	0.988506	0.94186	0.313953	0.686047	0.05814	0.255814	0.109519	0.430773	0.270146	17.80583	12.69697	0.977273
100014580|F|0-24:T>C-24:T>C	TGCAGAACGTTTGGAGGAATGTTCTGTCAAAAGCGATGTGCTTGGCTGGCAGTGTTTTCTGCTCCTTGT	TGCAGAACGTTTGGAGGAATGTTCTGTCAAAAGCGATGTGCTTGGCTGGCAGTGTTTTCTGCTCCTTGT	NC_006088.4_chromosome_1	118210196	1	1.07E-28	24:T>C	24	0.942529	1	0.02439	0.97561	0	0.02439	0	0.047591	0.023795	3.26263	2.5	1
100014581|F|0-17:G>A-17:G>A	TGCAGAACGTTTGGGTAGCTGGCACTGCTGTGTAAGTACGCGTAGCCACACATGTTGAACATGCACGGG	TGCAGAACGTTTGGGTAGCTGGCACTGCTGTGTAAGTACGCGTAGCCACACATGTTGAACATGCACGGG	NC_006088.4_chromosome_1	66204889	1	1.07E-28	17:G>A	17	0.91954	0.975	0.15	0.85	0.025	0.125	0.04875	0.255	0.151875	3.53763	2.64286	0.933333
100014582|F|0-8:C>G-8:C>G	TGCAGAACCTTTTGGAAGGAAAGGGCTCGGCACGTTCCTGCTTTTAATAGGGAAAAAGGAGATAACAGT	TGCAGAACCTTTTGGAAGGAAAGGGCTCGGCACGTTCCTGCTTTTAATAGGGAAAAAGGAGATAACAGT	NC_006127.4_chromosome_Z	1378192	1	1.07E-28	8:C>G	8	0.965517	0.464286	0.571429	0.428571	0.535714	0.035714	0.497449	0.489796	0.493622	5.85714	4.86207	1
100014583|F|0-41:C>A-41:C>A	TGCAGAACTAAAACTTTATGCTTGGGGGTCTGAGCCCTATCCCACTGTGCTGCCGTGCAGGGAAGCACA	TGCAGAACTAAAACTTTATGCTTGGGGGTCTGAGCCCTATCCCACTGTGCTGCCGTGCAGGGAAGCACA	NC_006115.4_chromosome_28	1077178	1	1.79E-26	41:C>A	41	1	0.965517	0.206897	0.793103	0.034483	0.172414	0.066587	0.328181	0.197384	6.6381	3.54167	0.931818
100014585|F|0-36:A>C-36:A>C	TGCAGAACTAACGCATCACTTCACATTTCTCCTCAGACAAAGTAATGGACCAATGGACCAATTTCTGTG	TGCAGAACTAACGCATCACTTCACATTTCTCCTCAGACAAAGTAATGGACCAATGGACCAATTTCTGTG	NC_006106.4_chromosome_19	5464463	1	1.07E-28	36:A>C	36	0.988506	0.825581	0.697674	0.302326	0.174419	0.523256	0.287994	0.42185	0.354922	4.91011	4.20833	0.904762
100014586|F|0-18:G>A-18:G>A	TGCAGAACTAACTGAAGAGCAGACAGCAGAGTTTTTGCAGAGAGATTTGCACAGCCTGTTGGTCAGGGA	TGCAGAACTAACTGAAGAGCAGACAGCAGAGTTTTTGCAGAGAGATTTGCACAGCCTGTTGGTCAGGGA	NC_006091.4_chromosome_4	16619901	1	1.07E-28	18:G>A	18	0.827586	0.958333	0.069444	0.930556	0.041667	0.027778	0.079861	0.129244	0.104552	3.80723	2.6	1
100014591|F|0-61:A>G-61:A>G	TGCAGAACTAATTTCCATACTATCTAGAGCCCTTCATTTGCAAGCTTGGAAGTACTGAAATACCAAAGT	TGCAGAACTAATTTCCATACTATCTAGAGCCCTTCATTTGCAAGCTTGGAAGTACTGAAATACCAAAGT	NC_006095.4_chromosome_8	1674710	1	1.07E-28	61:A>G	61	0.482759	0.738095	0.428571	0.571429	0.261905	0.166667	0.386621	0.489796	0.438209	10	7.58333	1
100014592|F|0-67:T>A-67:T>A	TGCAGAACTACAGAAAGAATTCTTTCCTCCTCAGTGAAACATCGAGAAATTCAGTGACATGGTAAGTTT	TGCAGAACTACAGAAAGAATTCTTTCCTCCTCAGTGAAACATCGAGAAATTCAGTGACATGGTAAGTTT	NC_006090.4_chromosome_3	56214690	1	1.79E-26	67:T>A	67	0.666667	0.655172	0.448276	0.551724	0.344828	0.103448	0.451843	0.494649	0.473246	4.71429	4.47059	1
100014593|F|0-51:A>C-51:A>C	TGCAGAACTACCACAAGTATAAGGACTTCAATAAATGAATATAGCATTGCCAAAAACATACATCTGCCC	TGCAGAACTACCACAAGTATAAGGACTTCAATAAATGAATATAGCATTGCCAAAAACATACATCTGCCC	NC_006127.4_chromosome_Z	72453137	1	1.07E-28	51:A>C	51	0.988506	0.953488	0.05814	0.94186	0.046512	0.011628	0.088697	0.109519	0.099108	10.77885	9.5	1
100014595|F|0-41:G>A-41:G>A	TGCAGAACTACTGGTTTCTTAGGACAAGGTCCCAGCAGGGAGGGACTGAAATACCTCTAAAGAAAAATC	TGCAGAACTACTGGTTTCTTAGGACAAGGTCCCAGCAGGGAGGGACTGAAATACCTCTAAAGAAAAATC	NC_006097.4_chromosome_10	13412396	1	4.98E-27	41:G>A	41	1	0.793103	0.701149	0.298851	0.206897	0.494253	0.328181	0.419078	0.373629	7.625	6.22368	1
100014599|F|0-37:C>T-37:C>T	TGCAGAACTAGCCATTCATGATACTTATTTTTGACACCGCAGTTATGCCTCCATCTTAAAGAAAAAAAA	TGCAGAACTAGCCATTCATGATACTTATTTTTGACACCGCAGTTATGCCTCCATCTTAAAGAAAAAAAA	NC_006090.4_chromosome_3	70748954	1	4.98E-27	37:C>T	37	0.793103	0.014493	1	0	0.985507	0.014493	0.028565	0	0.014283	13	3.71264	1
100014600|F|0-47:G>A-47:G>A	TGCAGAACTATAAAAAGCTTTGCCAGTTAAAAAATACAAGGGAAGATGTTATTAAGCTGAAAATATCTA	TGCAGAACTATAAAAAGCTTTGCCAGTTAAAAAATACAAGGGAAGATGTTATTAAGCTGAAAATATCTA	NC_006088.4_chromosome_1	188924540	1	4.98E-27	47:G>A	47	1	0.034483	0.988506	0.011494	0.965517	0.022989	0.066587	0.022724	0.044656	5.33333	4.67619	1
100014601|F|0-26:A>G-26:A>G	TGCAGAACTATCTTCTTATGTATGGCAAATTTTGCAATGATGTGTGCCAAAAGCAAATGTCCACTGTAT	TGCAGAACTATCTTCTTATGTATGGCAAATTTTGCAATGATGTGTGCCAAAAGCAAATGTCCACTGTAT	NC_006101.4_chromosome_14	1348602	1	1.07E-28	26:A>G	26	0.988506	1	0.162791	0.837209	0	0.162791	0	0.27258	0.13629	10.18182	6.2	1
100014602|F|0-49:T>G-49:T>G	TGCAGAACTATTTAAAATGTTTCACAGGAGAATTTTATTTTTCATAGACTATGTAGAAAAGGTGTTTTT	TGCAGAACTATTTAAAATGTTTCACAGGAGAATTTTATTTTTCATAGACTATGTAGAAAAGGTGTTTTT	NC_006091.4_chromosome_4	40157528	1	1.07E-28	49:T>G	49	1	1	0.068966	0.931034	0	0.068966	0	0.128419	0.064209	5.80556	3.125	1
100014603|F|0-25:T>C-25:T>C	TGCAGAACTATTTAAGCTTCAAATATTGTGTAAACTGATAATTCATGCTGATTTGAAAGAAGGCTGTAA	TGCAGAACTATTTAAGCTTCAAATATTGTGTAAACTGATAATTCATGCTGATTTGAAAGAAGGCTGTAA	NC_006099.4_chromosome_12	3589932	1	1.07E-28	25:T>C	25	0.977011	0.988235	0.082353	0.917647	0.011765	0.070588	0.023253	0.151142	0.087197	9.55238	6	1
100014604|F|0-12:T>A-12:T>A	TGCAGAACTATTTGTACAGCATCTGCATTAAATAATGGAAAGCAGCTGCTTCCCGAGTGATGGACAGGC	TGCAGAACTATTTGTACAGCATCTGCATTAAATAATGGAAAGCAGCTGCTTCCCGAGTGATGGACAGGC	NC_006089.4_chromosome_2	90431042	1	1.07E-28	12:T>A	12	0.988506	1	0.034884	0.965116	0	0.034884	0	0.067334	0.033667	14.26364	7	1
100014607|F|0-7:C>T-7:C>T	TGCAGAACTCAACATAACCAGCAGGAAACTGCGTGCAGGCTAAAGCTTTTAGAGGAGACTAAATAGAGA	TGCAGAACTCAACATAACCAGCAGGAAACTGCGTGCAGGCTAAAGCTTTTAGAGGAGACTAAATAGAGA	NC_006093.4_chromosome_6	29452514	1	1.07E-28	7:C>T	7	0.988506	0.988372	0.104651	0.895349	0.011628	0.093023	0.022985	0.187399	0.105192	5.20755	2.66667	0.973684
100014609|F|0-16:C>A-16:C>A	TGCAGAACTCAAGTGTCCCATTTTTGACATCAGCAAACTTGATTTCCTGACAAGCAAGAATACAGGCAG	TGCAGAACTCAAGTGTCCCATTTTTGACATCAGCAAACTTGATTTCCTGACAAGCAAGAATACAGGCAG	NC_006092.4_chromosome_5	37458979	1	1.07E-28	16:C>A	16	0.988506	0.77907	0.802326	0.197674	0.22093	0.581395	0.34424	0.317198	0.330719	8.08333	7.80952	0.931818
100014611|F|0-5:A>G-5:A>G	TGCAGAACTCACTGAGATGGTCCAAGGGCACCAAGATCCTCCATCACTCTTCCTTCCACCCACCCCAAA	TGCAGAACTCACTGAGATGGTCCAAGGGCACCAAGATCCTCCATCACTCTTCCTTCCACCCACCCCAAA	NC_006094.4_chromosome_7	5327823	1	1.07E-28	5:A>G	5	0.988506	1	0.151163	0.848837	0	0.151163	0	0.256625	0.128313	13.32727	4.53333	0.977273
100014613|F|0-62:G>A-62:G>A	TGCAGAACTCAGACAAGCATCAGAGGAACAGGGTGTGAATAATTACTTTGATGAGAAGCTGTGTCTTGT	TGCAGAACTCAGACAAGCATCAGAGGAACAGGGTGTGAATAATTACTTTGATGAGAAGCTGTGTCTTGT	NC_006099.4_chromosome_12	325026	1	1.07E-28	62:G>A	62	0.988506	0.965116	0.162791	0.837209	0.034884	0.127907	0.067334	0.27258	0.169957	5.98095	4.3125	1
100014614|F|0-58:C>T-58:C>T	TGCAGAACTCAGCAGCAGTTTATTCCTTTCCTTTAGCAAGCCACACAGAGCAGAAGACCCCTCTCTACA	TGCAGAACTCAGCAGCAGTTTATTCCTTTCCTTTAGCAAGCCACACAGAGCAGAAGACCCCTCTCTACA	NC_006102.4_chromosome_15	10824040	1	1.07E-28	58:C>T	58	0.977011	0.941176	0.435294	0.564706	0.058824	0.376471	0.110727	0.491626	0.301176	5.23301	3.71429	0.97619
100014616|F|0-48:C>T-48:C>T	TGCAGAACTCAGGCACCTATAGCTGAATTTGGAAAATCCGTATTATGGCGCTGATAGTATCAGTGCAGC	TGCAGAACTCAGGCACCTATAGCTGAATTTGGAAAATCCGTATTATGGCGCTGATAGTATCAGTGCAGC	NC_006091.4_chromosome_4	53511286	1	4.98E-27	48:C>T	48	0.977011	1	0.058824	0.941176	0	0.058824	0	0.110727	0.055363	4.97143	2.57143	0.975
100014617|F|0-54:A>G-54:A>G	TGCAGAACTCAGGCCTCAGTTGCAACCTGCACCCAGACCTCACAAGCTGTCTACAAGGCAGGTTCCCAC	TGCAGAACTCAGGCCTCAGTTGCAACCTGCACCCAGACCTCACAAGCTGTCTACAAGGCAGGTTCCCAC	NC_006107.4_chromosome_20	5427937	1	1.07E-28	54:A>G	54	1	1	0.103448	0.896552	0	0.103448	0	0.185493	0.092747	12.51818	4.18182	0.977273
100014621|F|0-52:G>A-52:G>A	TGCAGAACTCCCATCCCTCCCAGACCAGCAGCACCAGGCAGAGGGACCAGCCGGCAGGGAGGCAGCAGG	TGCAGAACTCCCATCCCTCCCAGACCAGCAGCACCAGGCAGAGGGACCAGCCGGCAGGGAGGCAGCAGG	NC_006127.4_chromosome_Z	78692659	1	1.07E-28	52:G>A	52	0.988506	0.965116	0.069767	0.930233	0.034884	0.034884	0.067334	0.1298	0.098567	5.94118	4.125	0.973684
100014622|F|0-24:C>G-24:C>G	TGCAGAACTCGACCCTGGTGGGGACGAGAGGTGAGGGGCTGCTTCTGCACATCCCAAGGGTTGCTGGGG	TGCAGAACTCGACCCTGGTGGGGACGAGAGGTGAGGGGCTGCTTCTGCACATCCCAAGGGTTGCTGGGG	NC_006096.4_chromosome_9	14363689	1	4.98E-27	24:C>G	24	1	0.045977	0.965517	0.034483	0.954023	0.011494	0.087726	0.066587	0.077157	6	5.26667	1
100014623|F|0-11:C>A-11:C>A	TGCAGAACTCGCGCCATATTTTAACATTTCTTGCTTTTTCAAGAACATCTCTGGCTCTTCTTACAAAAT	TGCAGAACTCGCGCCATATTTTAACATTTCTTGCTTTTTCAAGAACATCTCTGGCTCTTCTTACAAAAT	NC_006127.4_chromosome_Z	70953420	1	1.07E-28	11:C>A	11	0.988506	0.918605	0.093023	0.906977	0.081395	0.011628	0.14954	0.16874	0.15914	3.63542	2.9	1
100014626|F|0-65:C>T-65:C>T	TGCAGAACTCTCTCTTCTCTTCAGTGCACGGACAAAGCACAGCACACAGTAAGTGGAAAATTTGCCTTT	TGCAGAACTCTCTCTTCTCTTCAGTGCACGGACAAAGCACAGCACACAGTAAGTGGAAAATTTGCCTTT	NC_006088.4_chromosome_1	8668135	1	1.07E-28	65:C>T	65	0.977011	1	0.035294	0.964706	0	0.035294	0	0.068097	0.034048	7.2037	4	1
100014628|F|0-13:A>C-13:A>C	TGCAGAACTCTTAAGTACAATACTCTTTACTGTTTGCAGGCATTGTAATCAACTGCAATCACAGCCTGA	TGCAGAACTCTTAAGTACAATACTCTTTACTGTTTGCAGGCATTGTAATCAACTGCAATCACAGCCTGA	NC_006089.4_chromosome_2	76466442	1	1.07E-28	13:A>C	13	0.942529	1	0.073171	0.926829	0	0.073171	0	0.135634	0.067817	5.9703	4.11111	0.973684
100014629|F|0-42:A>G-42:A>G	TGCAGAACTCTTATGAAGTTTGTGTATGCTAGGAAAAGCTCAATTTTTGGCACACCAAAGATTTTAAAA	TGCAGAACTCTTATGAAGTTTGTGTATGCTAGGAAAAGCTCAATTTTTGGCACACCAAAGATTTTAAAA	NC_006088.4_chromosome_1	190418355	2	1.07E-28	42:A>G	42	0.988506	1	0.069767	0.930233	0	0.069767	0	0.1298	0.0649	11.13636	3.33333	0.954545
100014632|F|0-50:A>G-50:A>G	TGCAGAACTCTTCCTCCCTCATGTAGCTGTTAGCATTTAAACTAGTGATTACATTTGCTAATTTGTTGA	TGCAGAACTCTTCCTCCCTCATGTAGCTGTTAGCATTTAAACTAGTGATTACATTTGCTAATTTGTTGA	NC_006096.4_chromosome_9	16627948	1	1.07E-28	50:A>G	50	0.954023	0.987952	0.192771	0.807229	0.012048	0.180723	0.023806	0.311221	0.167513	5.29293	3.05882	0.916667
100014635|F|0-33:T>A-33:T>A	TGCAGAACTGAACAACAAAAACAGCAACAACAATAACAAAAAAATTAATATCAGTGTTGTTCATGTTGA	TGCAGAACTGAACAACAAAAACAGCAACAACAATAACAAAAAAATTAATATCAGTGTTGTTCATGTTGA		0	0	999	33:T>A	33	1	0.724138	0.735632	0.264368	0.275862	0.45977	0.399524	0.388955	0.39424	6.07595	4.93902	0.863636
100014638|F|0-45:G>C-45:G>C	TGCAGAACTGAAGCACAAAGCCCCCAGGAATCCCGCCTCTCTGCTGCTACACACAAAATCGTGCTTTCA	TGCAGAACTGAAGCACAAAGCCCCCAGGAATCCCGCCTCTCTGCTGCTACACACAAAATCGTGCTTTCA	NC_006089.4_chromosome_2	5804802	1	1.07E-28	45:G>C	45	0.988506	1	0.034884	0.965116	0	0.034884	0	0.067334	0.033667	15	5.75	1
100014640|F|0-8:T>C-8:T>C	TGCAGAACTGACAACCTCAGGGGACAACAAACTAACAAGATAACAGGACTTGGAGAATGAAGCATGGAT	TGCAGAACTGACAACCTCAGGGGACAACAAACTAACAAGATAACAGGACTTGGAGAATGAAGCATGGAT	NT_457983.1_chromosome_2 chr2random_Scaffold4279	626	2	1.07E-28	8:T>C	8	1	1	0.16092	0.83908	0	0.16092	0	0.270049	0.135024	21.43636	5.93333	0.97619
100014641|F|0-53:G>A-53:G>A	TGCAGAACTGACAGATGCACTTCACTCAGATATGGAACAGTAATGCCCCCATCGTGCTTCCAGGCACGC	TGCAGAACTGACAGATGCACTTCACTCAGATATGGAACAGTAATGCCCCCATCGTGCTTCCAGGCACGC	NC_006104.4_chromosome_17	10187520	1	1.07E-28	53:G>A	53	0.942529	0.914634	0.341463	0.658537	0.085366	0.256098	0.156157	0.449732	0.302945	2.75556	2.65714	0.96875
100014642|F|0-22:A>G-22:A>G	TGCAGAACTGAGCAAAAGCTCAATTCTCTCTTGCTCAGAGAAATTTGAATTGTAAGAGCCTATAAGAAG	TGCAGAACTGAGCAAAAGCTCAATTCTCTCTTGCTCAGAGAAATTTGAATTGTAAGAGCCTATAAGAAG	NC_006094.4_chromosome_7	12101467	1	2.31E-25	22:A>G	22	0.850575	0.040541	0.972973	0.027027	0.959459	0.013514	0.077794	0.052593	0.065194	8	7.4382	1
100014644|F|0-12:C>T-12:C>T	TGCAGAACTGAGCAGCACAGACCCAGTTCAGGCCAAATCCACACTGAGAGTTATCTGAAGGCAAGATGG	TGCAGAACTGAGCAGCACAGACCCAGTTCAGGCCAAATCCACACTGAGAGTTATCTGAAGGCAAGATGG	NC_006089.4_chromosome_2	129843524	1	4.98E-27	12:C>T	12	0.988506	0.883721	0.569767	0.430233	0.116279	0.453488	0.205516	0.490265	0.347891	14.69792	12.96825	0.977273
100014649|F|0-50:G>C-50:G>C	TGCAGAACTGAGGCAAGATTTTAGGCAATGCTGTATAGTAATGTAGTCCTGTCAACTGTCTGAATGTTT	TGCAGAACTGAGGCAAGATTTTAGGCAATGCTGTATAGTAATGTAGTCCTGTCAACTGTCTGAATGTTT	NC_006090.4_chromosome_3	21586581	1	1.07E-28	50:G>C	50	1	0.988506	0.045977	0.954023	0.011494	0.034483	0.022724	0.087726	0.055225	12.6	5.4	1
100014653|F|0-63:C>A-63:C>A	TGCAGAACTGATGTAGATAGGAGGGTTGTCTCCTCTATTTCACCTGTCAGAGGAGATACCAGGCCTTCC	TGCAGAACTGATGTAGATAGGAGGGTTGTCTCCTCTATTTCACCTGTCAGAGGAGATACCAGGCCTTCC	NC_006088.4_chromosome_1	132120429	1	6.44E-26	63:C>A	63	0.655172	0.157895	0.912281	0.087719	0.842105	0.070175	0.265928	0.160049	0.212989	5.8	5.20635	1
100014654|F|0-49:G>A-49:G>A	TGCAGAACTGATTGTGGGTAGGAACAAACAAATAGCTGCTGGAAAGAACGTACTTTTGAGGCAACTGAA	TGCAGAACTGATTGTGGGTAGGAACAAACAAATAGCTGCTGGAAAGAACGTACTTTTGAGGCAACTGAA	NC_006093.4_chromosome_6	7507327	1	1.07E-28	49:G>A	49	1	1	0.022989	0.977011	0	0.022989	0	0.04492	0.02246	6.82569	5	1
100014655|F|0-58:A>G-58:A>G	TGCAGAACTGCACACTGGAGCTGGCCACACTGGGTGAGGAGCACTGCTGAGCTCTGGCACTGTTTGACA	TGCAGAACTGCACACTGGAGCTGGCCACACTGGGTGAGGAGCACTGCTGAGCTCTGGCACTGTTTGACA	NC_006092.4_chromosome_5	10396603	1	1.07E-28	58:A>G	58	0.896552	0.974359	0.102564	0.897436	0.025641	0.076923	0.049967	0.184089	0.117028	3.19149	2.55556	1
100014663|F|0-66:T>C-66:T>C	TGCAGAACTGCTCTCAGTCAGTTCTTCTCCCAGTTTGTACACACATCTGGGATTGCCTGACCAAACTGC	TGCAGAACTGCTCTCAGTCAGTTCTTCTCCCAGTTTGTACACACATCTGGGATTGCCTGACCAAACTGC	NC_006114.4_chromosome_27	250484	2	1.07E-28	66:T>C	66	0.988506	1	0.023256	0.976744	0	0.023256	0	0.04543	0.022715	6.65714	2.5	1
100014667|F|0-47:G>T-47:G>T	TGCAGAACTGCTGTAAGTCTTAAAATAATTTTCTGTATTGTCAAAATGCTATTTAAAGCAGGTTAGCAT	TGCAGAACTGCTGTAAGTCTTAAAATAATTTTCTGTATTGTCAAAATGCTATTTAAAGCAGGTTAGCAT	NC_006090.4_chromosome_3	57309532	1	4.98E-27	47:G>T	47	0.988506	0.965116	0.174419	0.825581	0.034884	0.139535	0.067334	0.287994	0.177664	4.71845	2.61905	0.952381
100014670|F|0-17:C>T-17:C>T	TGCAGAACTGCTTCATTCTCCTCCTTCAAACCGCCCTCATAAAGCCTGGCAATGGCTGGGCCAGGCTGT	TGCAGAACTGCTTCATTCTCCTCCTTCAAACCGCCCTCATAAAGCCTGGCAATGGCTGGGCCAGGCTGT	NC_006092.4_chromosome_5	28059049	1	4.98E-27	17:C>T	17	0.988506	0.94186	0.348837	0.651163	0.05814	0.290698	0.109519	0.4543	0.281909	4.76238	3.56757	0.95
100014671|F|0-58:T>C-58:T>C	TGCAGAACTGGAAGTGCATTTCCATTTACCTGTAATGAGAGGTAAGTGGCACTTGCTTTCTCAATCCGT	TGCAGAACTGGAAGTGCATTTCCATTTACCTGTAATGAGAGGTAAGTGGCACTTGCTTTCTCAATCCGT	NC_006089.4_chromosome_2	44011481	1	4.98E-27	58:T>C	58	1	0.931034	0.390805	0.609195	0.068966	0.321839	0.128419	0.476153	0.302286	10.79412	6.90698	1
100014673|F|0-17:G>A-17:G>A	TGCAGAACTGGATTCCTGGTGCAGGGTGAAAGAACTTTTCTGGCAGCAGGATGAAACCAGGAGTTTGAT	TGCAGAACTGGATTCCTGGTGCAGGGTGAAAGAACTTTTCTGGCAGCAGGATGAAACCAGGAGTTTGAT	NC_006088.4_chromosome_1	44113336	1	1.07E-28	17:G>A	17	0.988506	1	0.023256	0.976744	0	0.023256	0	0.04543	0.022715	7.11111	6	1
100014676|F|0-32:C>G-32:C>G	TGCAGAACTGGCTTTTGTTTTAAAAATTTGAACAAAAAAGTAAATGTTAAATTTTCTTCTTGAGAATAA	TGCAGAACTGGCTTTTGTTTTAAAAATTTGAACAAAAAAGTAAATGTTAAATTTTCTTCTTGAGAATAA	NC_006089.4_chromosome_2	18691587	1	1.07E-28	32:C>G	32	0.965517	0.97619	0.071429	0.928571	0.02381	0.047619	0.046485	0.132653	0.089569	4.27451	3	1
100014677|F|0-25:G>C-25:G>C	TGCAGAACTGGGAGCACTGTGAGCTGAGCTTTCCCATGAAGCCTGTGATACCAAGGGAATAAATCAATA	TGCAGAACTGGGAGCACTGTGAGCTGAGCTTTCCCATGAAGCCTGTGATACCAAGGGAATAAATCAATA	NC_006089.4_chromosome_2	78065108	1	1.07E-28	25:G>C	25	1	0.770115	0.643678	0.356322	0.229885	0.413793	0.354076	0.458713	0.406395	10.81928	10.44928	0.977273
100014682|F|0-10:C>T-10:C>T	TGCAGAACTGCACATGCATCTAATTGCTCATAAATTTTCAAGTACAAATATCACAGTTGTTTGTTCAAC	TGCAGAACTGCACATGCATCTAATTGCTCATAAATTTTCAAGTACAAATATCACAGTTGTTTGTTCAAC	NC_006107.4_chromosome_20	9526906	1	2.31E-25	10:C>T	10	0.747126	0.030769	0.984615	0.015385	0.969231	0.015385	0.059645	0.030296	0.04497	5	2.57746	1
100014684|F|0-33:C>T-33:C>T	TGCAGAACTGTCACTTCTCTGGAATTGTGAAGCCTGTGAGATACTAGTGAAGAATACAGAATATAGAGA	TGCAGAACTGTCACTTCTCTGGAATTGTGAAGCCTGTGAGATACTAGTGAAGAATACAGAATATAGAGA	NC_006096.4_chromosome_9	11784172	1	1.07E-28	33:C>T	33	1	1	0.103448	0.896552	0	0.103448	0	0.185493	0.092747	25.83784	13	1
100014685|F|0-51:C>T-51:C>T	TGCAGAACTGTCCACACTACCTCAAAAAAAGCCTCTTTCTATTAATGAGAGCATGTCCTTCAGCTCCTT	TGCAGAACTGTCCACACTACCTCAAAAAAAGCCTCTTTCTATTAATGAGAGCATGTCCTTCAGCTCCTT	NC_006089.4_chromosome_2	68119903	1	1.07E-28	51:C>T	51	0.988506	0.790698	0.686047	0.313953	0.209302	0.476744	0.33099	0.430773	0.380882	4.09412	3.78378	0.928571
100014686|F|0-19:G>A-19:G>A	TGCAGAACTGTCTGCTTTGGCATGTCTGTCTAAATGCAGGGGTTTGAAACAGCCAGAGAACAGACGAGA	TGCAGAACTGTCTGCTTTGGCATGTCTGTCTAAATGCAGGGGTTTGAAACAGCCAGAGAACAGACGAGA	NT_462259.1_chromosome_13 chr13random_Scaffold12017	4584	2	1.07E-28	19:G>A	19	1	0.816092	0.586207	0.413793	0.183908	0.402299	0.300172	0.485137	0.392654	3.77907	3.4386	0.911765
100014690|F|0-28:G>A-28:G>A	TGCAGAACTGTGGTTCCAGCTGAAATGAGCATCTCAGTGGCTCTGTCTGGTGATAAAATGCAGCTCCGG	TGCAGAACTGTGGTTCCAGCTGAAATGAGCATCTCAGTGGCTCTGTCTGGTGATAAAATGCAGCTCCGG	NC_006098.4_chromosome_11	15695261	1	1.07E-28	28:G>A	28	0.977011	0.988235	0.129412	0.870588	0.011765	0.117647	0.023253	0.225329	0.124291	6.73333	4.625	1
100014691|F|0-25:A>G-25:A>G	TGCAGAACTGTGTCTGTACAGCAGCACTGCACCCACACTGGGGCATATTCTGGTGTGTACAATTAGCAG	TGCAGAACTGTGTCTGTACAGCAGCACTGCACCCACACTGGGGCATATTCTGGTGTGTACAATTAGCAG	NC_008465.3_chromosome_33	666201	1	1.07E-28	25:A>G	25	0.988506	1	0.069767	0.930233	0	0.069767	0	0.1298	0.0649	9.20561	5.625	1
100014692|F|0-55:C>T-55:C>T	TGCAGAACTGTGTGAAAGCAGCACAGTCATCTTTCAACCACCCTCCTCCTCTCCCCCCCGCAGTGGCAT	TGCAGAACTGTGTGAAAGCAGCACAGTCATCTTTCAACCACCCTCCTCCTCTCCCCCCCGCAGTGGCAT	NC_006088.4_chromosome_1	59476399	1	1.07E-28	55:C>T	55	0.988506	0.94186	0.430233	0.569767	0.05814	0.372093	0.109519	0.490265	0.299892	12.98039	8.45833	0.977273
100014696|F|0-25:C>G-25:C>G	TGCAGAACTTAATTACCTTTAGATACGAATTGCTAAAAGTACTTAATCATGTTGGCTACCTACAACAAT	TGCAGAACTTAATTACCTTTAGATACGAATTGCTAAAAGTACTTAATCATGTTGGCTACCTACAACAAT	NC_006102.4_chromosome_15	3367319	1	4.98E-27	25:C>G	25	1	0.735632	0.724138	0.275862	0.264368	0.45977	0.388955	0.399524	0.39424	37.55422	37.35366	0.977273
100014700|F|0-20:G>A-20:G>A	TGCAGAACTTCAGAAGGGAGGGATTATTTTTGTCAGTATTTCAAATGCATCTACACAACAGCATTTCCA	TGCAGAACTTCAGAAGGGAGGGATTATTTTTGTCAGTATTTCAAATGCATCTACACAACAGCATTTCCA	NC_006088.4_chromosome_1	1368655	1	1.07E-28	20:G>A	20	1	1	0.218391	0.781609	0	0.218391	0	0.341393	0.170696	11.83784	6.43478	0.977273
100014701|F|0-62:A>C-62:A>C	TGCAGAACTTCAGACACTTCTCACCATCCTCTGGAAAGCTGCATCACCTGCTGCAGACCTTGATCAGGT	TGCAGAACTTCAGACACTTCTCACCATCCTCTGGAAAGCTGCATCACCTGCTGCAGACCTTGATCAGGT	NC_006090.4_chromosome_3	11135775	1	4.98E-27	62:A>C	62	0.885057	0.012987	1	0	0.987013	0.012987	0.025637	0	0.012818	6	3.30435	1
100014702|F|0-59:A>G-59:A>G	TGCAGAACTTCATGTTTGCAGTACCAACCCATTAACTACTGGATAAATTAAATGAAACAAGAAGAAAAT	TGCAGAACTTCATGTTTGCAGTACCAACCCATTAACTACTGGATAAATTAAATGAAACAAGAAGAAAAT	NC_006088.4_chromosome_1	167153486	1	1.07E-28	59:A>G	59	0.942529	0.987805	0.158537	0.841463	0.012195	0.146341	0.024093	0.266805	0.145449	5.36364	3.26667	0.970588
100014708|F|0-25:G>A-25:G>A	TGCAGAACTTGCAGGGTGAACAATTGCATTTTTGCACCACATTTCTCAAAAGAGGAGAGGCAAGTTGAC	TGCAGAACTTGCAGGGTGAACAATTGCATTTTTGCACCACATTTCTCAAAAGAGGAGAGGCAAGTTGAC	NC_006093.4_chromosome_6	30072134	1	1.07E-28	25:G>A	25	1	1	0.011494	0.988506	0	0.011494	0	0.022724	0.011362	9.02703	4	1
100014711|F|0-35:C>T-35:C>T	TGCAGAACTTGCTCCACAAGTGTTTTCATTTGCATCTTCACAAGAGCATTATAAATACAACATTTGCCT	TGCAGAACTTGCTCCACAAGTGTTTTCATTTGCATCTTCACAAGAGCATTATAAATACAACATTTGCCT	NC_006096.4_chromosome_9	11659319	1	1.07E-28	35:C>T	35	0.988506	0.72093	0.790698	0.209302	0.27907	0.511628	0.40238	0.33099	0.366685	5.80247	5.59036	0.931818
100014712|F|0-40:T>C-40:T>C	TGCAGAACTTGTCTACCTTACTTAGAAACTTGAATGTTCTTTTATGTGAAGACACTCTGGTGTAAAGCG	TGCAGAACTTGTCTACCTTACTTAGAAACTTGAATGTTCTTTTATGTGAAGACACTCTGGTGTAAAGCG	NC_006090.4_chromosome_3	71565855	1	4.98E-27	40:T>C	40	1	0.45977	0.885057	0.114943	0.54023	0.344828	0.496763	0.203461	0.350112	8.96078	7.96939	1
100014715|F|0-51:A>C-51:A>C	TGCAGAACTTGTTCTGATAAGCTCAGTGAACTGCTGAAATTGTCTCCTTTCAATAAATCTACAATTACA	TGCAGAACTTGTTCTGATAAGCTCAGTGAACTGCTGAAATTGTCTCCTTTCAATAAATCTACAATTACA	NC_006089.4_chromosome_2	99400702	1	1.07E-28	51:A>C	51	1	1	0.045977	0.954023	0	0.045977	0	0.087726	0.043863	27.62162	13	1
100014716|F|0-50:G>A-50:G>A	TGCAGAACTTGTTTCTTAAATCATCATTTCCAGTCCAGGAAAAATTACCAGAACAGATGTGGAGATCTG	TGCAGAACTTGTTTCTTAAATCATCATTTCCAGTCCAGGAAAAATTACCAGAACAGATGTGGAGATCTG	NC_006089.4_chromosome_2	122322872	1	1.07E-28	50:G>A	50	1	1	0.022989	0.977011	0	0.022989	0	0.04492	0.02246	16.98198	8	1
100014717|F|0-46:A>T-46:A>T	TGCAGAACTTGTTTTCTTATCTGTATCATTCTAAAATGTAAGAGCTAGTCTTTATGTCCATAATGAATA	TGCAGAACTTGTTTTCTTATCTGTATCATTCTAAAATGTAAGAGCTAGTCTTTATGTCCATAATGAATA	NC_006088.4_chromosome_1	158451029	1	4.98E-27	46:A>T	46	0.91954	0.4625	0.825	0.175	0.5375	0.2875	0.497188	0.28875	0.392969	7.85366	7.63415	1
100014718|F|0-31:A>G-31:A>G	TGCAGAACTTTCTACCTCAGTCTTTATTACAACAGTTGGGCTGGCTTTGCTTCTCGTGTGCAGGGAGGT	TGCAGAACTTTCTACCTCAGTCTTTATTACAACAGTTGGGCTGGCTTTGCTTCTCGTGTGCAGGGAGGT	NC_006088.4_chromosome_1	69270909	1	1.07E-28	31:A>G	31	0.701149	0.868852	0.180328	0.819672	0.131148	0.04918	0.227896	0.295619	0.261758	16.02857	13.08333	1
100014730|F|0-55:T>A-55:T>A	TGCAGAACTTTTTGATACTATTGGAGTTATAAAAGTGGATGCGGGAAAAAATGTATTCCAAAATTTAGA	TGCAGAACTTTTTGATACTATTGGAGTTATAAAAGTGGATGCGGGAAAAAATGTATTCCAAAATTTAGA	NC_006091.4_chromosome_4	72170777	1	1.07E-28	55:T>A	55	1	0.977011	0.264368	0.735632	0.022989	0.241379	0.04492	0.388955	0.216938	7.75701	4.07143	0.952381
100014731|F|0-56:C>G-56:C>G	TGCAGAAGAAAAACAGCAGCAGTGGGGGAACGTGGCCAGCAGCATAGGGTGAAGTGCTTGGCAGAGAGG	TGCAGAAGAAAAACAGCAGCAGTGGGGGAACGTGGCCAGCAGCATAGGGTGAAGTGCTTGGCAGAGAGG	NC_006089.4_chromosome_2	5960311	1	1.07E-28	56:C>G	56	1	1	0.103448	0.896552	0	0.103448	0	0.185493	0.092747	29.62162	14.71429	1
100014732|F|0-49:C>G-49:C>G	TGCAGAAGAAAAACATGTCCATGGGCAGTAGAGGGTTCTTATCAACTCCCTAATCCCAGATCCCAGCAA	TGCAGAAGAAAAACATGTCCATGGGCAGTAGAGGGTTCTTATCAACTCCCTAATCCCAGATCCCAGCAA	NC_006089.4_chromosome_2	51079363	1	1.07E-28	49:C>G	49	1	1	0.057471	0.942529	0	0.057471	0	0.108337	0.054168	24.8018	12.42857	1
100014735|F|0-16:G>A-16:G>A	TGCAGAAGAAAACTAAGAAAATCTCATCTTTTAAAAAGTTGCTCCAAATTACTTAAAAGCTTGACTACA	TGCAGAAGAAAACTAAGAAAATCTCATCTTTTAAAAAGTTGCTCCAAATTACTTAAAAGCTTGACTACA	NC_006088.4_chromosome_1	56737689	1	1.07E-28	16:G>A	16	1	1	0.091954	0.908046	0	0.091954	0	0.166997	0.083498	8.24324	2.77778	1
100014736|F|0-60:T>C-60:T>C	TGCAGAAGAAAAGCAGAACCAGCCGTTTTCCACAGATTCCTGGAGTCTGTTCTAATTCTATGCTGCTTT	TGCAGAAGAAAAGCAGAACCAGCCGTTTTCCACAGATTCCTGGAGTCTGTTCTAATTCTATGCTGCTTT	NC_006090.4_chromosome_3	78828654	1	1.07E-28	60:T>C	60	0.988506	0.825581	0.569767	0.430233	0.174419	0.395349	0.287994	0.490265	0.389129	5.80899	5.42373	0.904762
100014741|F|0-23:T>G-23:T>G	TGCAGAAGAAAATCTAAGCCATTTAGCCAGATAATTCTTTAAAAACTTTATATAAACCAAAAACAAGAC	TGCAGAAGAAAATCTAAGCCATTTAGCCAGATAATTCTTTAAAAACTTTATATAAACCAAAAACAAGAC	NC_006089.4_chromosome_2	6538262	1	1.07E-28	23:T>G	23	0.988506	0.965116	0.186047	0.813953	0.034884	0.151163	0.067334	0.302866	0.1851	10.38679	6.5	0.977273
100014742|F|0-29:T>C-29:T>C	TGCAGAAGAAAATCTTTTCAAAGTATATTTTATGCTGCACAGATTTATGTGGAAATACAGAGATGTGCT	TGCAGAAGAAAATCTTTTCAAAGTATATTTTATGCTGCACAGATTTATGTGGAAATACAGAGATGTGCT	NC_006090.4_chromosome_3	79555468	1	1.07E-28	29:T>C	29	0.988506	0.825581	0.616279	0.383721	0.174419	0.44186	0.287994	0.472958	0.380476	10.56522	8.14286	0.977273
100014744|F|0-29:A>T-29:A>T	TGCAGAAGAAACAAAAAGCTATTTATTTAACTTTTCTGTTAGTCTCTGCCCAGATGTAGAACAAAGTGG	TGCAGAAGAAACAAAAAGCTATTTATTTAACTTTTCTGTTAGTCTCTGCCCAGATGTAGAACAAAGTGG	NC_006090.4_chromosome_3	28904818	1	1.07E-28	29:A>T	29	1	1	0.034483	0.965517	0	0.034483	0	0.066587	0.033294	13.63964	10.25	1
100014746|F|0-48:A>T-48:A>T	TGCAGAAGAAACATCAAGGCTTCAAGCATTTTAAAAACAAAACACCGAAAAAGAACCTACTCCAGACCA	TGCAGAAGAAACATCAAGGCTTCAAGCATTTTAAAAACAAAACACCGAAAAAGAACCTACTCCAGACCA	NC_006097.4_chromosome_10	20361963	1	1.07E-28	48:A>T	48	1	0.977011	0.149425	0.850575	0.022989	0.126437	0.04492	0.254195	0.149557	17.13761	10.5	0.977273
100014747|F|0-21:G>A-21:G>A	TGCAGAAGAAACATGGGGCCCGAGCTAAATAGCTTGACAACCACAGGTCTGCACAGTGCACCAGCTGCT	TGCAGAAGAAACATGGGGCCCGAGCTAAATAGCTTGACAACCACAGGTCTGCACAGTGCACCAGCTGCT	NC_006090.4_chromosome_3	106285996	1	1.07E-28	21:G>A	21	0.425287	0.027027	0.972973	0.027027	0.972973	0	0.052593	0.052593	0.052593	7	3.91304	1
100014749|F|0-57:C>T-57:C>T	TGCAGAAGAAACTGCACTTCTAGCATCATAAGCAAAAATTAAACACAGAGATACACACGGCATGAGATC	TGCAGAAGAAACTGCACTTCTAGCATCATAAGCAAAAATTAAACACAGAGATACACACGGCATG	NC_006093.4_chromosome_6	26954263	1	5.84E-26	57:C>T	57	1	0.954023	0.321839	0.678161	0.045977	0.275862	0.087726	0.436517	0.262122	39.54206	25.44444	0.977273
100014750|F|0-60:G>A-60:G>A	TGCAGAAGAAAGAAAGTCATACAAAAGTTGGCAATAAGACACTGGAAGAAGAACTGATCCGAAATCCTT	TGCAGAAGAAAGAAAGTCATACAAAAGTTGGCAATAAGACACTGGAAGAAGAACTGATCCGAAATCCTT	NC_006090.4_chromosome_3	98378921	1	1.07E-28	60:G>A	60	1	1	0.022989	0.977011	0	0.022989	0	0.04492	0.02246	22.18919	13	1
100014751|F|0-54:A>G-54:A>G	TGCAGAAGAAAGCAATACATGACTGAAACACACTTAAAAACCAAGGGAGAGGGAAGGGAAGGTGTAGAA	TGCAGAAGAAAGCAATACATGACTGAAACACACTTAAAAACCAAGGGAGAGGGAAGGGAAGGTGTAGAA	NC_006091.4_chromosome_4	4112949	2	2.31E-25	54:A>G	54	1	0.816092	0.609195	0.390805	0.183908	0.425287	0.300172	0.476153	0.388162	8.96703	7.30882	1
100014753|F|0-32:C>T-32:C>T	TGCAGAAGAAAGGATCTTTGAAGGGAACAGCACAGTGCTATGGAGAATCATTTTATTTCAATGAGCAAG	TGCAGAAGAAAGGATCTTTGAAGGGAACAGCACAGTGCTATGGAGAATCATTTTATTTCAATGAGCAAG	NC_006088.4_chromosome_1	173522232	1	1.07E-28	32:C>T	32	0.931034	0.901235	0.567901	0.432099	0.098765	0.469136	0.178022	0.490779	0.3344	4.41758	4.01724	0.863636
100014754|F|0-39:G>A-39:G>A	TGCAGAAGAAAGGCAGGCTTCCCTACCCCAGCTCAATGTGACCACCTCAAAACACTCCATTAATACTTT	TGCAGAAGAAAGGCAGGCTTCCCTACCCCAGCTCAATGTGACCACCTCAAAACACTCCATTAATACTTT	NC_006091.4_chromosome_4	5438123	1	1.07E-28	39:G>A	39	0.988506	0.976744	0.151163	0.848837	0.023256	0.127907	0.04543	0.256625	0.151028	18.09346	9.625	1
100014757|F|0-25:G>T-25:G>T	TGCAGAAGAAAGTTACAGGCTCATTGCTGGAATTACACCAATTTGTCAGTTCTTCATTATCTCAGCGGT	TGCAGAAGAAAGTTACAGGCTCATTGCTGGAATTACACCAATTTGTCAGTTCTTCATTATCTCAGCGGT	NC_006090.4_chromosome_3	16240982	1	1.07E-28	25:G>T	25	1	1	0.011494	0.988506	0	0.011494	0	0.022724	0.011362	9.57658	9	1
100014758|F|0-14:C>T-14:C>T	TGCAGAAGAAATATCCTGTTGCTAGTATACTCATATAGCTACCTTGGCAAACCGTCATGCTGTAGAATC	TGCAGAAGAAATATCCTGTTGCTAGTATACTCATATAGCTACCTTGGCAAACCGTCATGCTGTAGAATC	NC_006104.4_chromosome_17	6900637	1	1.07E-28	14:C>T	14	1	0.988506	0.264368	0.735632	0.011494	0.252874	0.022724	0.388955	0.20584	7.0367	3.65517	1
100014759|F|0-39:C>T-39:C>T	TGCAGAAGAAATATGGTGTTCACTGGAAAGGGGAGAGCACTGCTCTCACAAGGAAAAGGTTAAGTGTTG	TGCAGAAGAAATATGGTGTTCACTGGAAAGGGGAGAGCACTGCTCTCACAAGGAAAAGGTTAAGTGTTG	NC_006091.4_chromosome_4	10734540	1	4.98E-27	39:C>T	39	1	0.816092	0.712644	0.287356	0.183908	0.528736	0.300172	0.409565	0.354869	14.74157	13.80769	1
100014761|F|0-55:G>A-55:G>A	TGCAGAAGAAATCCCAAAGAAGTGGTATCTGTGGTATCTGCTGTAGGATGTCCTGGGCCTCTTCTGGGT	TGCAGAAGAAATCCCAAAGAAGTGGTATCTGTGGTATCTGCTGTAGGATGTCCTGGGCCTCTTCTGGGT	NC_006106.4_chromosome_19	4689392	1	1.07E-28	55:G>A	55	0.724138	0.968254	0.047619	0.952381	0.031746	0.015873	0.061476	0.090703	0.07609	6.41333	5.6	1
100014762|F|0-39:T>C-39:T>C	TGCAGAAGAAATCTGAAGAAACCAGGCTGGGAGGTAACATTGAAGTGAGGCGGCTGAAAAAAACAACTG	TGCAGAAGAAATCTGAAGAAACCAGGCTGGGAGGTAACATTGAAGTGAGGCGGCTGAAAAAAACAACTG	NC_006088.4_chromosome_1	14832466	1	1.07E-28	39:T>C	39	0.885057	0.909091	0.12987	0.87013	0.090909	0.038961	0.165289	0.226008	0.195649	5.30682	4.30769	1
100014766|F|0-61:A>C-61:A>C	TGCAGAAGAAATGATCCTAATTTCTCATGTAGAATGATGGGCTCTGGGATGACCATTAATAATCAGAAG	TGCAGAAGAAATGATCCTAATTTCTCATGTAGAATGATGGGCTCTGGGATGACCATTAATAATCAGAAG	NC_006090.4_chromosome_3	78661034	1	4.98E-27	61:A>C	61	0.931034	0.111111	0.950617	0.049383	0.888889	0.061728	0.197531	0.093888	0.145709	3.1	2.7957	1
100014768|F|0-47:G>A-47:G>A	TGCAGAAGAAATTACTACAGGGTGGAAATACATATTCATGCATCTGTGAATGTACATTCAATATACATG	TGCAGAAGAAATTACTACAGGGTGGAAATACATATTCATGCATCTGTGAATGTACATTCAATATACATG	NC_006127.4_chromosome_Z	4537840	1	1.07E-28	47:G>A	47	1	0.862069	0.137931	0.862069	0.137931	0	0.237812	0.237812	0.237812	34.83158	26.375	1
100014770|F|0-54:A>G-54:A>G	TGCAGAAGAACAGAGAAACACAATAATAAAATACATATAATTCCAGCCTCCTTAAGTCACGCTTTACTT	TGCAGAAGAACAGAGAAACACAATAATAAAATACATATAATTCCAGCCTCCTTAAGTCACGCTTTACTT	NC_006096.4_chromosome_9	623286	1	1.79E-26	54:A>G	54	0.91954	0.975	0.125	0.875	0.025	0.1	0.04875	0.21875	0.13375	12.84694	5.72727	0.973684
100014780|F|0-32:A>T-32:A>T	TGCAGAAGAACTCAAATTTAGATTTTTTTTTTAATTATGTATGCTAACGTGAATGCATTATATGCGATT	TGCAGAAGAACTCAAATTTAGATTTTTTTTTTAATTATGTATGCTAACGTGAATGCATTATATGCGATT	NC_006091.4_chromosome_4	26337361	1	4.98E-27	32:A>T	32	0.62069	0.444444	0.685185	0.314815	0.555556	0.12963	0.493827	0.431413	0.46262	3.06667	2.65	0.944444
100014782|F|0-11:T>C-11:T>C	TGCAGAAGAACTCCACTACCAGCATCTCCTCAGAAGACATGCAATTCCTCATTTAAAATCCTCATGCAC	TGCAGAAGAACTCCACTACCAGCATCTCCTCAGAAGACATGCAATTCCTCATTTAAAATCCTCATGCAC	NC_006095.4_chromosome_8	25883088	1	2.31E-25	11:T>C	11	0.988506	0.953488	0.406977	0.593023	0.046512	0.360465	0.088697	0.482693	0.285695	7.87379	5.29268	0.931818
100014785|F|0-23:C>T-23:C>T	TGCAGAAGAACTGGCTCAAAGACCGAACAGTTGGATGTAGTAATAGCGGTAGAAGGGAGGAGGGCAAAG	TGCAGAAGAACTGGCTCAAAGACCGAACAGTTGGATGTAGTAATAGCGGTAGAAGGGAGGAGGGCAAAG	NC_006092.4_chromosome_5	27785403	1	1.07E-28	23:C>T	23	0.988506	0.860465	0.674419	0.325581	0.139535	0.534884	0.24013	0.439156	0.339643	6.34409	5.4	0.909091
100014787|F|0-57:A>G-57:A>G	TGCAGAAGAAGAAAGATGTAGTTATGTTTTCTCCTTGCGTATAGTGGGAGCCACTATAAATGGGCCACC	TGCAGAAGAAGAAAGATGTAGTTATGTTTTCTCCTTGCGTATAGTGGGAGCCACTATAAATGGGCCACC	NC_006089.4_chromosome_2	122757447	1	4.98E-27	57:A>G	57	0.988506	1	0.151163	0.848837	0	0.151163	0	0.256625	0.128313	5.69725	2.71429	0.931818
100014791|F|0-58:T>C-58:T>C	TGCAGAAGAAGATTTGGTTATTAAAAACTGTGCTGATATTTACAGAACTGTAAATAGATCCTGATGAAT	TGCAGAAGAAGATTTGGTTATTAAAAACTGTGCTGATATTTACAGAACTGTAAATAGATCCTGATGAAT	NC_006090.4_chromosome_3	37585658	1	1.07E-28	58:T>C	58	0.896552	0.923077	0.294872	0.705128	0.076923	0.217949	0.142012	0.415845	0.278928	3.23529	2.73077	0.866667
100014794|F|0-36:T>C-36:T>C	TGCAGAAGAAGCTAACATTGTAGAAACTTTTTTTTGTTGCATTACGTAGTTAAACATGCTGCATGAGAT	TGCAGAAGAAGCTAACATTGTAGAAACTTTTTTTTGTTGCATTACGTAGTTAAACATGCTGCATG	NC_006089.4_chromosome_2	45779524	1	2.79E-24	36:T>C	36	0.965517	0.809524	0.452381	0.547619	0.190476	0.261905	0.30839	0.495465	0.401927	9.5814	7.33333	1
100014798|F|0-23:A>G-23:A>G	TGCAGAAGAAGGTGAAGGGGACTACAGGGGCTCTTGCTGTCTGGTGGCTTGCTGATAGGAGAGGTTTCT	TGCAGAAGAAGGTGAAGGGGACTACAGGGGCTCTTGCTGTCTGGTGGCTTGCTGATAGGAGAGGTTTCT	NC_006113.4_chromosome_26	1988909	1	4.98E-27	23:A>G	23	0.896552	0.115385	0.974359	0.025641	0.884615	0.089744	0.204142	0.049967	0.127055	3.66667	2.68817	1
100014799|F|0-66:C>A-66:C>A	TGCAGAAGAAGGTTTCAGAGAGATATGCCAAGATACTTAGCCTCTCCCAAGCAGCACTTTACCCCACAC	TGCAGAAGAAGGTTTCAGAGAGATATGCCAAGATACTTAGCCTCTCCCAAGCAGCACTTTACCCCACAC	NC_006091.4_chromosome_4	49552590	1	1.07E-28	66:C>A	66	0.988506	1	0.046512	0.953488	0	0.046512	0	0.088697	0.044348	12.21818	6.75	1
100014802|F|0-27:A>G-27:A>G	TGCAGAAGAATAACTTGGCCAATGGCCATTATCATAATAATTCTTAACAGGCTGGAATTGCATGAGATC	TGCAGAAGAATAACTTGGCCAATGGCCATTATCATAATAATTCTTAACAGGCTGGAATTGCATG	NC_006099.4_chromosome_12	5847993	1	5.84E-26	27:A>G	27	1	1	0.091954	0.908046	0	0.091954	0	0.166997	0.083498	13.50459	4.55556	0.931818
100014807|F|0-56:T>G-56:T>G	TGCAGAAGAATGAGGGAGTGAGAGGCACCTCTAGAGCAGCAATCTGGAGAGCACACTCTGCAGGTGGGT	TGCAGAAGAATGAGGGAGTGAGAGGCACCTCTAGAGCAGCAATCTGGAGAGCACACTCTGCAGGTGGGT	NC_006099.4_chromosome_12	9042280	1	4.98E-27	56:T>G	56	0.942529	0.731707	0.512195	0.487805	0.268293	0.243902	0.392623	0.499703	0.446163	3.66667	2.82	0.866667
100014812|F|0-16:A>G-16:A>G	TGCAGAAGACAATAAAAGAGCCATGACTAACCCATCTAGTCAGTCTGTGCCCATCCCATAGCATGAGAT	TGCAGAAGACAATAAAAGAGCCATGACTAACCCATCTAGTCAGTCTGTGCCCATCCCATAGCATG	NC_006089.4_chromosome_2	92475891	1	1.66E-26	16:A>G	16	1	0.91954	0.356322	0.643678	0.08046	0.275862	0.147972	0.458713	0.303343	23.03846	17.94595	1
100014814|F|0-38:C>T-38:C>T	TGCAGAAGACACACAACTCAATTCATCACCTCACTGTACAGGAGCAGCGCCAGGGGACAGGCTGACAAT	TGCAGAAGACACACAACTCAATTCATCACCTCACTGTACAGGAGCAGCGCCAGGGGACAGGCTGACAAT	NC_006115.4_chromosome_28	2974411	1	4.98E-27	38:C>T	38	0.643678	0.5	0.553571	0.446429	0.5	0.053571	0.5	0.49426	0.49713	9.4359	7.44444	1
100014815|F|0-36:A>C-36:A>C	TGCAGAAGACACAGCTCAGCTCCAGACTCAGCAACAACCAGCTAGGAAGATGTTTGAAGAATGTCTTCA	TGCAGAAGACACAGCTCAGCTCCAGACTCAGCAACAACCAGCTAGGAAGATGTTTGAAGAATGTCTTCA	NC_006095.4_chromosome_8	15828295	2	2.31E-25	36:A>C	36	0.965517	0.02381	1	0	0.97619	0.02381	0.046485	0	0.023243	6	5.24038	1
100014823|F|0-53:G>C-53:G>C	TGCAGAAGACAGCTGGAAATGGCTCATGGTATTAGCAGTAGTTACTGGGAGCCGTAACTGTATTCTTTA	TGCAGAAGACAGCTGGAAATGGCTCATGGTATTAGCAGTAGTTACTGGGAGCCGTAACTGTATTCTTTA	NC_006088.4_chromosome_1	91238038	1	1.07E-28	53:G>C	53	0.954023	0.975904	0.048193	0.951807	0.024096	0.024096	0.047031	0.09174	0.069386	17.9901	16.71429	1
100014827|F|0-6:C>A-6:C>A	TGCAGACGACCAATATGACATCTGTGGAGCAATGTCTACTGGCTTGTTAGGCCAGCATAGGTCAAGGAA	TGCAGACGACCAATATGACATCTGTGGAGCAATGTCTACTGGCTTGTTAGGCCAGCATAGGTCAAGGAA	NC_006091.4_chromosome_4	30674469	1	4.98E-27	6:C>A	6	0.885057	0.012987	0.987013	0.012987	0.987013	0	0.025637	0.025637	0.025637	3	2.5618	1
100014828|F|0-66:G>A-66:G>A	TGCAGAAGACCACACCAAGATAGGTGGTGCAGTCAACATTCTGTAGGGAACAGATATCATCCAGAGGGA	TGCAGAAGACCACACCAAGATAGGTGGTGCAGTCAACATTCTGTAGGGAACAGATATCATCCAGAGGGA	NC_006089.4_chromosome_2	93201252	1	1.07E-28	66:G>A	66	0.965517	0.75	0.619048	0.380952	0.25	0.369048	0.375	0.471655	0.423328	3.50649	3.19697	0.894737
100014829|F|0-29:C>T-29:C>T	TGCAGAAGACCACACTCACTAAAAGCAACCGATTTTCATCTAGCAAGTCCAGAAGCCCTCATGTGACTG	TGCAGAAGACCACACTCACTAAAAGCAACCGATTTTCATCTAGCAAGTCCAGAAGCCCTCATGTGACTG	NC_006100.4_chromosome_13	15820062	1	4.98E-27	29:C>T	29	1	0.022989	1	0	0.977011	0.022989	0.04492	0	0.02246	5.5	5.47706	1
100014833|F|0-34:T>C-34:T>C	TGCAGAAGACCTCAGGTATATAGGGATCCTTAAATGAGGTCTGGGAAGGGGTGCACTGCATGAGATCGG	TGCAGAAGACCTCAGGTATATAGGGATCCTTAAATGAGGTCTGGGAAGGGGTGCACTGCATG	NC_006096.4_chromosome_9	16289702	1	7.16E-25	34:T>C	34	0.977011	0.964706	0.317647	0.682353	0.035294	0.282353	0.068097	0.433495	0.250796	7.28846	4.67742	1
100014837|F|0-9:C>A-9:C>A	TGCAGAAGACGACTCACATCCTGCTGTCCCTGTGGGGCAAAGGATAGTTGTTTTAGCTGCACATGCATG	TGCAGAAGACGACTCACATCCTGCTGTCCCTGTGGGGCAAAGGATAGTTGTTTTAGCTGCACATGCATG	NC_006090.4_chromosome_3	91769562	1	6.44E-26	9:C>A	9	0.747126	0.876923	0.2	0.8	0.123077	0.076923	0.215858	0.32	0.267929	4.72603	3.13333	0.970588
100014840|F|0-43:T>G-43:T>G	TGCAGAAGACTCATTTCATAGAATCATAGAATCATAGAATGGCTTGGATGGGACCTCAAGGATCATCAA	TGCAGAAGACTCATTTCATAGAATCATAGAATCATAGAATGGCTTGGATGGGACCTCAAGGATCATCAA	NC_006089.4_chromosome_2	129103862	1	4.98E-27	43:T>G	43	0.988506	0.790698	0.488372	0.511628	0.209302	0.27907	0.33099	0.49973	0.41536	5.36364	5.2	0.925
100014842|F|0-66:T>C-66:T>C	TGCAGAAGACTGAGACAGACATGCTGGGGATGATGACTGAAGTTGTAAAGCACATTTCCCAGACCATCC	TGCAGAAGACTGAGACAGACATGCTGGGGATGATGACTGAAGTTGTAAAGCACATTTCCCAGACCATCC	NC_006093.4_chromosome_6	24452478	1	1.07E-28	66:T>C	66	0.988506	0.895349	0.325581	0.674419	0.104651	0.22093	0.187399	0.439156	0.313277	5.56842	3.44118	0.928571
100014843|F|0-52:G>T-52:G>T	TGCAGAAGACTGCTCTACAAACATCTGGAAATACACAGAAATCCACACTGAAGGGCATGGTGCTGGGCA	TGCAGAAGACTGCTCTACAAACATCTGGAAATACACAGAAATCCACACTGAAGGGCATGGTGCTGGGCA	NC_006098.4_chromosome_11	8751863	1	1.07E-28	52:G>T	52	0.954023	0.975904	0.180723	0.819277	0.024096	0.156627	0.047031	0.296124	0.171578	7.81818	5.0625	0.970588
100014844|F|0-37:G>A-37:G>A	TGCAGAAGACTGCTCTCATCATCCCTAAGCACGAGAGGGATGCTTGTCTGTCCTGCCCCTTCTCCTCCT	TGCAGAAGACTGCTCTCATCATCCCTAAGCACGAGAGGGATGCTTGTCTGTCCTGCCCCTTCTCCTCCT	NC_006091.4_chromosome_4	2276350	1	1.07E-28	37:G>A	37	0.551724	0.791667	0.270833	0.729167	0.208333	0.0625	0.329861	0.394965	0.362413	6.18367	5.5	0.961538
100014846|F|0-31:T>C-31:T>C	TGCAGAAGACTGTGTTTTTGGGGAAAGGACGTGACAAGTCTCTCAGCAGTTCAGTGTTGGCTGCTAAAA	TGCAGAAGACTGTGTTTTTGGGGAAAGGACGTGACAAGTCTCTCAGCAGTTCAGTGTTGGCTGCTAAAA	NC_006092.4_chromosome_5	26185797	1	1.07E-28	31:T>C	31	0.988506	1	0.034884	0.965116	0	0.034884	0	0.067334	0.033667	12.97273	3.33333	1
100014847|F|0-12:C>A-12:C>A	TGCAGAAGACTTCTTCCTTATGTCTATCCTAATTCTCCACGCTTTGAGTTTGAAATCATTTTCCCTTGT	TGCAGAAGACTTCTTCCTTATGTCTATCCTAATTCTCCACGCTTTGAGTTTGAAATCATTTTCCCTTGT	NC_006090.4_chromosome_3	90752258	1	1.07E-28	12:C>A	12	1	0.873563	0.574713	0.425287	0.126437	0.448276	0.220901	0.488836	0.354869	7.03061	5.42857	0.954545
100014850|F|0-58:C>T-58:C>T	TGCAGAAGACTTCAGCATCCCAGGAAGTTATTTCTGTGCTGTCATTATCTCTGAGGTCCTTCTTCTCCC	TGCAGAAGACTTCAGCATCCCAGGAAGTTATTTCTGTGCTGTCATTATCTCTGAGGTCCTTCTTCTCCC	NC_006099.4_chromosome_12	1301601	1	1.07E-28	58:C>T	58	1	0.988506	0.068966	0.931034	0.011494	0.057471	0.022724	0.128419	0.075571	6.26667	3.88889	0.921053
100014855|F|0-49:T>C-49:T>C	TGCAGAAGAGAAAGCAGCTGCTGTGAAGCTGCTATGCAGAGCACATCTCTGGTGTAAGGGCACAGCCCA	TGCAGAAGAGAAAGCAGCTGCTGTGAAGCTGCTATGCAGAGCACATCTCTGGTGTAAGGGCACAGCCCA	NC_006127.4_chromosome_Z	58646124	1	4.98E-27	49:T>C	49	0.850575	0.054054	0.959459	0.040541	0.945946	0.013514	0.102264	0.077794	0.090029	2.8	2.75904	1
100014857|F|0-34:C>T-34:C>T	TGCAGAAGAGAAATTAGAGTTGTGCAGGGCTGGGCACCCACGTTCTGAAGAGGAATGAAAACTTTTTTC	TGCAGAAGAGAAATTAGAGTTGTGCAGGGCTGGGCACCCACGTTCTGAAGAGGAATGAAAACTTTTTTC	NC_006090.4_chromosome_3	6776153	1	1.07E-28	34:C>T	34	0.942529	0.768293	0.52439	0.47561	0.231707	0.292683	0.356038	0.49881	0.427424	26.27848	25.43103	1
100014858|F|0-60:T>G-60:T>G	TGCAGAAGAGAAGAGACTGAGACATGGGCAAAGCTGAACAGCTTCGAATCACATATACACTTACAGCAT	TGCAGAAGAGAAGAGACTGAGACATGGGCAAAGCTGAACAGCTTCGAATCACATATACACTTACAGCAT	NC_006097.4_chromosome_10	17122793	1	2.31E-25	60:T>G	60	0.931034	0.012346	1	0	0.987654	0.012346	0.024387	0	0.012193	22	16.07767	1
100014859|F|0-54:C>T-54:C>T	TGCAGAAGAGAAGATATTTGCCTATTCAGATGATGAGCTGGATGCATAAGTGATCGCATCAATGGGTAA	TGCAGAAGAGAAGATATTTGCCTATTCAGATGATGAGCTGGATGCATAAGTGATCGCATCAATGGGTAA	NC_006098.4_chromosome_11	14905113	1	1.07E-28	54:C>T	54	0.988506	1	0.046512	0.953488	0	0.046512	0	0.088697	0.044348	7.61468	3.5	1
100014860|F|0-54:T>C-54:T>C	TGCAGAAGAGAAGCAAAGGAATTTAATGTATTACCTCCGGAAGAAATTTCAGTATGTGATTTTTTAAAG	TGCAGAAGAGAAGCAAAGGAATTTAATGTATTACCTCCGGAAGAAATTTCAGTATGTGATTTTTTAAAG	NC_006093.4_chromosome_6	2779331	1	4.98E-27	54:T>C	54	0.701149	1	0.016393	0.983607	0	0.016393	0	0.032249	0.016125	16.20253	8.5	1
100014861|F|0-27:C>T-27:C>T	TGCAGAAGAGAAGGCTCAGGGGGATCTCATCAATGTCTGTAACACCTGAAGAGGGGTGCAGGGAGGGTG	TGCAGAAGAGAAGGCTCAGGGGGATCTCATCAATGTCTGTAACACCTGAAGAGGGGTGCAGGGAGGGTG	NC_006092.4_chromosome_5	21677545	1	1.07E-28	27:C>T	27	0.712644	0.887097	0.177419	0.822581	0.112903	0.064516	0.200312	0.291883	0.246098	4.10294	3.14286	1
100014865|F|0-28:A>C-28:A>C	TGCAGAAGAGACACAGCAACTAATTAAAAACAATTTTCCCTAATTTCCAACATCCTGCCCGTTTCCTTT	TGCAGAAGAGACACAGCAACTAATTAAAAACAATTTTCCCTAATTTCCAACATCCTGCCCGTTTCCTTT	NC_006095.4_chromosome_8	29196893	1	4.98E-27	28:A>C	28	0.781609	0.5	0.75	0.25	0.5	0.25	0.5	0.375	0.4375	3.97561	3.875	0.941176
100014866|F|0-6:A>G-6:A>G	TGCAGAAGAGACCAACTCCAACTGATGTATACCTTGAATTACAGCCAGCCATGTCATTTTTTGTGAGTG	TGCAGAAGAGACCAACTCCAACTGATGTATACCTTGAATTACAGCCAGCCATGTCATTTTTTGTGAGTG	NC_006088.4_chromosome_1	191271404	1	4.98E-27	6:A>G	6	1	0.701149	0.804598	0.195402	0.298851	0.505747	0.419078	0.31444	0.366759	11.98684	9.8764	0.97619
100014867|F|0-13:G>A-13:G>A	TGCAGAAGAGACGGCGCCCTACAGGAGCATCCATACGTCTGCGTGCCTATAGAGGCTGGCACTGCAATG	TGCAGAAGAGACGGCGCCCTACAGGAGCATCCATACGTCTGCGTGCCTATAGAGGCTGGCACTGCAATG	NC_006092.4_chromosome_5	57227875	1	1.07E-28	13:G>A	13	1	1	0.16092	0.83908	0	0.16092	0	0.270049	0.135024	18.89189	10.27778	0.977273
100014868|F|0-10:G>A-10:G>A	TGCAGAAGAGGCTATTATGAACCTGAGCCAATGTGAAAACTAGAACAGCATGACTGCAGAAGGACTGAA	TGCAGAAGAGGCTATTATGAACCTGAGCCAATGTGAAAACTAGAACAGCATGACTGCAGAAGGACTGAA	NC_006091.4_chromosome_4	52118437	1	4.98E-27	10:G>A	10	1	0.942529	0.402299	0.597701	0.057471	0.344828	0.108337	0.480909	0.294623	5.28155	4.22222	0.97619
100014869|F|0-36:C>T-36:C>T	TGCAGAAGAGAGACCAGGGAGACGTTATAGCAACCTCTAAACTAAAAGAGGGGAGATGTAAATTAGATA	TGCAGAAGAGAGACCAGGGAGACGTTATAGCAACCTCTAAACTAAAAGAGGGGAGATGTAAATTAGATA	NC_006088.4_chromosome_1	116026307	1	1.07E-28	36:C>T	36	0.988506	0.906977	0.581395	0.418605	0.093023	0.488372	0.16874	0.48675	0.327745	6.72449	5.44444	0.909091
100014870|F|0-47:A>G-47:A>G	TGCAGAAGAGAGCAGCAGTCTGGGATGAGGTTGAGATTTGTAGGGAAAGAGGGGTTTTGAGTTCCAGAC	TGCAGAAGAGAGCAGCAGTCTGGGATGAGGTTGAGATTTGTAGGGAAAGAGGGGTTTTGAGTTCCAGAC	NC_006091.4_chromosome_4	90483351	1	4.98E-27	47:A>G	47	0.988506	0.906977	0.546512	0.453488	0.093023	0.453488	0.16874	0.495673	0.332207	8.35	6.07273	0.954545
100014873|F|0-38:C>A-38:C>A	TGCAGAAGAGAGGTCAGAGCTGAGGACTGAAAACACAGCACGCATGACCTCAAATCACCCCACTTGTGA	TGCAGAAGAGAGGTCAGAGCTGAGGACTGAAAACACAGCACGCATGACCTCAAATCACCCCACTTGTGA	NC_006096.4_chromosome_9	23570956	1	1.07E-28	38:C>A	38	0.83908	0.972603	0.068493	0.931507	0.027397	0.041096	0.053293	0.127604	0.090448	4.40698	4	0.9375
100014874|F|0-23:G>T-23:G>T	TGCAGAAGAGAGGTGTCTGAATGGTCAAACAGGCTGGAATGGCTGGAGGAACTTTGCGGTTTCTTTGGG	TGCAGAAGAGAGGTGTCTGAATGGTCAAACAGGCTGGAATGGCTGGAGGAACTTTGCGGTTTCTTTGGG	NC_006099.4_chromosome_12	19405442	1	1.07E-28	23:G>T	23	0.988506	0.988372	0.313953	0.686047	0.011628	0.302326	0.022985	0.430773	0.226879	7.71296	4.41935	0.954545
100014875|F|0-24:G>C-24:G>C	TGCAGAAGAGAGGTTGACAGAGGTGTTGGAAACAGTGTCCTGATAACACTATTGGTCATCTTTACATTG	TGCAGAAGAGAGGTTGACAGAGGTGTTGGAAACAGTGTCCTGATAACACTATTGGTCATCTTTACATTG	NC_006088.4_chromosome_1	62192035	1	4.98E-27	24:G>C	24	0.954023	0.963855	0.337349	0.662651	0.036145	0.301205	0.069676	0.44709	0.258383	5.9901	4.79412	0.952381
100014877|F|0-51:C>T-51:C>T	TGCAGAAGAGATGGGAGAGTGATGGTTCATTACTGAGTGCTATATAAACCTCAGCAAAAAAGGAGCCAG	TGCAGAAGAGATGGGAGAGTGATGGTTCATTACTGAGTGCTATATAAACCTCAGCAAAAAAGGAGCCAG	NC_006090.4_chromosome_3	45567975	1	1.07E-28	51:C>T	51	0.655172	0.842105	0.210526	0.789474	0.157895	0.052632	0.265928	0.33241	0.299169	3.33333	2.875	1
100014881|F|0-18:G>A-18:G>A	TGCAGAAGAGATTCTGTCGCAGTATCCTCAATTTCCCCTGAAAAACTTGACTTGAACAGCTATGCTGAC	TGCAGAAGAGATTCTGTCGCAGTATCCTCAATTTCCCCTGAAAAACTTGACTTGAACAGCTATGCTGAC	NC_006089.4_chromosome_2	76702377	1	4.98E-27	18:G>A	18	0.977011	1	0.035294	0.964706	0	0.035294	0	0.068097	0.034048	4.78505	3.75	1
100014885|F|0-50:G>A-50:G>A	TGCAGAAGAGCAAGCAGGGCCTTTGCGGTTTTGTAACTCAACCCAATTCAGCTGTGGTTGAGAGCCCAA	TGCAGAAGAGCAAGCAGGGCCTTTGCGGTTTTGTAACTCAACCCAATTCAGCTGTGGTTGAGAGCCCAA	NC_006088.4_chromosome_1	53481374	1	2.31E-25	50:G>A	50	0.850575	0.810811	0.378378	0.621622	0.189189	0.189189	0.306793	0.470416	0.388605	3.5493	3.48387	0.923077
100014887|F|0-23:A>C-23:A>C	TGCAGAAGAGCAGAAGGGAAGCAATCTTCATATGTTGGAAATGAAGAGAAAATCAATTGTCGATAGGCA	TGCAGAAGAGCAGAAGGGAAGCAATCTTCATATGTTGGAAATGAAGAGAAAATCAATTGTCGATAGGCA	NC_006091.4_chromosome_4	42880985	1	2.31E-25	23:A>C	23	0.988506	0.988372	0.104651	0.895349	0.011628	0.093023	0.022985	0.187399	0.105192	8.57798	7.44444	1
100014889|F|0-57:G>A-57:G>A	TGCAGAAGAGCAGAGCAGTGCCATGCGTGGGGAAATGTTCTTTCCGCCTCACACCACGGGCTTTGGGCT	TGCAGAAGAGCAGAGCAGTGCCATGCGTGGGGAAATGTTCTTTCCGCCTCACACCACGGGCTTTGGGCT	NC_006089.4_chromosome_2	32433986	1	1.07E-28	57:G>A	57	0.873563	0.986842	0.039474	0.960526	0.013158	0.026316	0.02597	0.075831	0.0509	3.94382	3	0.964286
100014893|F|0-5:A>C-5:A>C	TGCAGAAGAGCCCCTTCTGCCTGTTCTCTCTAAGTCCTGCCCCTCCCTGTCCTGCAATCTGGATACAAC	TGCAGAAGAGCCCCTTCTGCCTGTTCTCTCTAAGTCCTGCCCCTCCCTGTCCTGCAATCTGGATACAAC	NC_006090.4_chromosome_3	27896335	1	4.98E-27	5:A>C	5	0.701149	0.540984	0.590164	0.409836	0.459016	0.131148	0.496641	0.483741	0.490191	4.64103	3.59524	1
100014896|F|0-37:T>G-37:T>G	TGCAGAAGAGCTCCTAAAACTCCACAGGAGCTTATCTTACCCAGGGATGAGTCAAAGCTTATGCAGGAG	TGCAGAAGAGCTCCTAAAACTCCACAGGAGCTTATCTTACCCAGGGATGAGTCAAAGCTTATGCAGGAG	NC_006089.4_chromosome_2	6536208	1	1.07E-28	37:T>G	37	0.988506	0.988372	0.127907	0.872093	0.011628	0.116279	0.022985	0.223094	0.123039	9.42202	6.4	1
100014916|F|0-10:G>C-10:G>C	TGCAGAAGAGGCCGCAGGCTGCAAGCCCTGATGGCTTAGCATTGTCCCCATGTGCAGTGTCCCATGTGC	TGCAGAAGAGGCCGCAGGCTGCAAGCCCTGATGGCTTAGCATTGTCCCCATGTGCAGTGTCCCATGTGC	NC_006088.4_chromosome_1	182017237	1	1.07E-28	10:G>C	10	0.908046	1	0.012658	0.987342	0	0.012658	0	0.024996	0.012498	3.12	3	1
100014920|F|0-17:A>T-17:A>T	TGCAGAAGAGGGAGTTGAGTATGCAGAAAGAATGTTTGCTCTTTCCTTTAGGCTCTGATTAGGTCAATT	TGCAGAAGAGGGAGTTGAGTATGCAGAAAGAATGTTTGCTCTTTCCTTTAGGCTCTGATTAGGTCAATT	NC_006091.4_chromosome_4	79421620	1	4.98E-27	17:A>T	17	0.954023	0.012048	1	0	0.987952	0.012048	0.023806	0	0.011903	8	5.24272	1
100014921|F|0-37:T>C-37:T>C	TGCAGAAGAGGGCCATAGGTAACAATTAAATAATACCTGTTCTTTGTTCTAATCAAAAATAAACTCTGT	TGCAGAAGAGGGCCATAGGTAACAATTAAATAATACCTGTTCTTTGTTCTAATCAAAAATAAACTCTGT	NC_006097.4_chromosome_10	7648537	1	1.07E-28	37:T>C	37	0.988506	0.988372	0.046512	0.953488	0.011628	0.034884	0.022985	0.088697	0.055841	5.35849	3.2	1
100014922|F|0-42:T>C-42:T>C	TGCAGAAGAGGGTGATTAACTTGCAGGGATTGGTGGTTCAGATTGAGAAGCACCTGCTGAAACAGCTGC	TGCAGAAGAGGGTGATTAACTTGCAGGGATTGGTGGTTCAGATTGAGAAGCACCTGCTGAAACAGCTGC	NC_006091.4_chromosome_4	9016043	1	1.07E-28	42:T>C	42	0.977011	0.988235	0.070588	0.929412	0.011765	0.058824	0.023253	0.131211	0.077232	7.61538	4.375	0.975
100014923|F|0-67:G>A-67:G>A	TGCAGAAGAGGGTTGTGGGATGGGACCAAATAGGACCAAAATTGCCCATTTGCAGTGTCATGGCTTAGG	TGCAGAAGAGGGTTGTGGGATGGGACCAAATAGGACCAAAATTGCCCATTTGCAGTGTCATGGCTTAGG	NC_006127.4_chromosome_Z	24552965	1	6.44E-26	67:G>A	67	0.885057	0.493506	0.519481	0.480519	0.506494	0.012987	0.499916	0.499241	0.499578	3.02273	2.5814	1
100014925|F|0-43:G>A-43:G>A	TGCAGAAGAGGTTATTTATTTAGAAAGATGATGAGCTAAGAAGGATTGCAATGAAATTAGACATTTTTG	TGCAGAAGAGGTTATTTATTTAGAAAGATGATGAGCTAAGAAGGATTGCAATGAAATTAGACATTTTTG	NC_006094.4_chromosome_7	20734765	1	1.07E-28	43:G>A	43	0.988506	0.976744	0.093023	0.906977	0.023256	0.069767	0.04543	0.16874	0.107085	9.53704	6.5	1
100014926|F|0-28:C>A-28:C>A	TGCAGAAGAGTACAAATCAATACTTGAGCAAATACTGCTTGTCTGCTTGTAAAAGTGAGGAGTCAAGAG	TGCAGAAGAGTACAAATCAATACTTGAGCAAATACTGCTTGTCTGCTTGTAAAAGTGAGGAGTCAAGAG	NC_006127.4_chromosome_Z	37396452	1	1.07E-28	28:C>A	28	0.977011	0.917647	0.082353	0.917647	0.082353	0	0.151142	0.151142	0.151142	7.77551	7	1
100014927|F|0-31:C>G-31:C>G	TGCAGAAGAGTACCAGTGTAAAAAGGGATTACTTCGTGGTGAGCTGAAGAGTTTGTCTTATCCTACATG	TGCAGAAGAGTACCAGTGTAAAAAGGGATTACTTCGTGGTGAGCTGAAGAGTTTGTCTTATCCTACATG	NC_006092.4_chromosome_5	52417850	1	1.07E-28	31:C>G	31	1	0.954023	0.402299	0.597701	0.045977	0.356322	0.087726	0.480909	0.284318	25.80189	16.77551	1
100014929|F|0-59:T>C-59:T>C	TGCAGAAGAGTCAACTGGGACGTTTAGGGATTGTTGCCAGGGAGGAGGGAGCTATGTAGTCAAAAACAT	TGCAGAAGAGTCAACTGGGACGTTTAGGGATTGTTGCCAGGGAGGAGGGAGCTATGTAGTCAAAAACAT	NC_006104.4_chromosome_17	4493760	1	4.98E-27	59:T>C	59	0.517241	0.888889	0.133333	0.866667	0.111111	0.022222	0.197531	0.231111	0.214321	14.50943	12	0.958333
100014930|F|0-68:T>C-68:T>C	TGCAGAAGAGTCCAGGATTTGTCTGTGATAGTGACTACAAGTGACCCAGTTCCACAGCATACAAATGGT	TGCAGAAGAGTCCAGGATTTGTCTGTGATAGTGACTACAAGTGACCCAGTTCCACAGCATACAAATGGT	NC_006096.4_chromosome_9	11777503	1	3.85E-28	68:T>C	68	0.988506	0.906977	0.360465	0.639535	0.093023	0.267442	0.16874	0.46106	0.3149	8.68421	5.13514	0.947368
100014933|F|0-49:G>A-49:G>A	TGCAGAAGAGTGGAAAGCTGCTGCTGATGGCATTGTTTTTGTGGCAGCGGCTGAATGACAGACTTTGCC	TGCAGAAGAGTGGAAAGCTGCTGCTGATGGCATTGTTTTTGTGGCAGCGGCTGAATGACAGACTTTGCC	NC_006105.4_chromosome_18	10099655	1	4.98E-27	49:G>A	49	0.977011	0.976471	0.058824	0.941176	0.023529	0.035294	0.045952	0.110727	0.078339	3.79208	3.2	1
100014934|F|0-39:T>A-39:T>A	TGCAGAAGAGTGGTGTCATTGTGTGCTAAGGAAGGACAGTAATGCTCCATTGCAGTGAAGAAGCAGAGA	TGCAGAAGAGTGGTGTCATTGTGTGCTAAGGAAGGACAGTAATGCTCCATTGCAGTGAAGAAGCAGAGA	NC_006098.4_chromosome_11	17269528	1	1.07E-28	39:T>A	39	1	0.931034	0.252874	0.747126	0.068966	0.183908	0.128419	0.377857	0.253138	17.29808	11.86207	1
100014936|F|0-29:A>G-29:A>G	TGCAGAAGAGTTAGATTTGTAAGAACAGCAGCAAGACAGCTCGAGCATGTGACAGGCATCGCATGAGAT	TGCAGAAGAGTTAGATTTGTAAGAACAGCAGCAAGACAGCTCGAGCATGTGACAGGCATCGCATG	NC_006096.4_chromosome_9	18634295	1	1.66E-26	29:A>G	29	0.977011	0.952941	0.282353	0.717647	0.047059	0.235294	0.089689	0.40526	0.247474	8.79808	5.41379	1
100014938|F|0-29:A>G-29:A>G	TGCAGAAGAGTTTGATTGATGATATAACAAATTTTGCTGACAGTAATCATTTCTGAGATAAGTAGAAAG	TGCAGAAGAGTTTGATTGATGATATAACAAATTTTGCTGACAGTAATCATTTCTGAGATAAGTAGAAAG	NC_006090.4_chromosome_3	36149562	1	1.07E-28	29:A>G	29	1	0.942529	0.229885	0.770115	0.057471	0.172414	0.108337	0.354076	0.231206	5.60194	3.6087	0.931818
100014939|F|0-22:G>A-22:G>A	TGCAGAAGATAAAACCAGCAGAGGTGTATGTATGAGATAAAAGTAACCGACCATACTTACAACTCTCTT	TGCAGAAGATAAAACCAGCAGAGGTGTATGTATGAGATAAAAGTAACCGACCATACTTACAACTCTCTT	NC_006094.4_chromosome_7	17090727	1	4.98E-27	22:G>A	22	1	0.931034	0.494253	0.505747	0.068966	0.425287	0.128419	0.499934	0.314176	15.65385	10.51923	1
100014940|F|0-34:A>G-34:A>G	TGCAGAAGATAACACTGCACCTCTCTTTGTTTCAAAATGTCTCTGTTAAATCTGCCATCCAACTCCCAG	TGCAGAAGATAACACTGCACCTCTCTTTGTTTCAAAATGTCTCTGTTAAATCTGCCATCCAACTCCCAG	NC_006089.4_chromosome_2	5007804	1	1.07E-28	34:A>G	34	0.988506	0.965116	0.209302	0.790698	0.034884	0.174419	0.067334	0.33099	0.199162	8.09346	5.80952	1
100014942|F|0-60:A>G-60:A>G	TGCAGAAGATAATCTGAATAAGCATTTGTCAGAGGCACTAAGGACCAATATTGTTTGTTGATAATTTGT	TGCAGAAGATAATCTGAATAAGCATTTGTCAGAGGCACTAAGGACCAATATTGTTTGTTGATAATTTGT	NC_006091.4_chromosome_4	35876089	1	1.07E-28	60:A>G	60	0.988506	0.930233	0.418605	0.581395	0.069767	0.348837	0.1298	0.48675	0.308275	11.86869	7.3125	0.97619
100014943|F|0-15:G>A-15:G>A	TGCAGAAGATACAATGAATGTGGATCAAGGGAGTTTGGAGACATGAGGTTCATGTGGAATTAGTGGAGA	TGCAGAAGATACAATGAATGTGGATCAAGGGAGTTTGGAGACATGAGGTTCATGTGGAATTAGTGGAGA	NC_006093.4_chromosome_6	16923076	1	1.07E-28	15:G>A	15	1	0.988506	0.252874	0.747126	0.011494	0.241379	0.022724	0.377857	0.200291	7.22936	4.12	1
100014947|F|0-28:A>G-28:A>G	TGCAGAAGATAGGAGGGGAGGAAAGAAAACAAAAACAAAACAAAACTTCAGAGCTTCATAGGTAATAAG	TGCAGAAGATAGGAGGGGAGGAAAGAAAACAAAAACAAAACAAAACTTCAGAGCTTCATAGGTAATAAG		0	0	999	28:A>G	28	1	0.977011	0.183908	0.816092	0.022989	0.16092	0.04492	0.300172	0.172546	8.16822	5.6	1
100014948|F|0-16:T>C-16:T>C	TGCAGAAGATATCCCATGCCACCAAGAGAACCCATAAAACAAACAAACAAAACACCAAAACCACCAGAT	TGCAGAAGATATCCCATGCCACCAAGAGAACCCATAAAACAAACAAACAAAACACCAAAACCACCAGAT	NC_006093.4_chromosome_6	17957041	1	1.07E-28	16:T>C	16	0.988506	1	0.104651	0.895349	0	0.104651	0	0.187399	0.093699	30.34545	13.09091	0.977273
100014950|F|0-22:A>G-22:A>G	TGCAGAAGATATGATGAACCATATTCTAATTATAACCAGTGAAACTAAGGAAAACCAATTCAACTGAAA	TGCAGAAGATATGATGAACCATATTCTAATTATAACCAGTGAAACTAAGGAAAACCAATTCAACTGAAA	NC_006089.4_chromosome_2	33214845	1	1.07E-28	22:A>G	22	0.988506	0.94186	0.27907	0.72093	0.05814	0.22093	0.109519	0.40238	0.255949	5.4433	3.62069	0.970588
100014952|F|0-7:G>C-7:G>C	TGCAGAAGATCAGTACCTAAATCTATGTAGGGTGCCCAAATACAGTCTGGTATATTTGGGAAGAGAGAC	TGCAGAAGATCAGTACCTAAATCTATGTAGGGTGCCCAAATACAGTCTGGTATATTTGGGAAGAGAGAC	NC_006088.4_chromosome_1	31054112	1	1.07E-28	7:G>C	7	1	0.988506	0.034483	0.965517	0.011494	0.022989	0.022724	0.066587	0.044656	7.7	5	1
100014954|F|0-47:C>T-47:C>T	TGCAGAAGATCCCCATTTCCCTGTACTCAAATACTGCTCCATACTCTCTGGCAGCTCTGCTCGGAGGGT	TGCAGAAGATCCCCATTTCCCTGTACTCAAATACTGCTCCATACTCTCTGGCAGCTCTGCTCGGAGGGT	NC_006094.4_chromosome_7	6490400	1	1.07E-28	47:C>T	47	1	0.988506	0.241379	0.758621	0.011494	0.229885	0.022724	0.366231	0.194477	10.91818	5.56522	1
100014955|F|0-45:G>A-45:G>A	TGCAGAAGATCCCCTTGAAGACTACCTACCAGAATCAGATCCAGAGAGTGGCTGACAATTTTGATAATG	TGCAGAAGATCCCCTTGAAGACTACCTACCAGAATCAGATCCAGAGAGTGGCTGACAATTTTGATAATG	NC_006089.4_chromosome_2	60791924	1	1.07E-28	45:G>A	45	0.62069	0.5	0.685185	0.314815	0.5	0.185185	0.5	0.431413	0.465706	6.8	6.63043	0.95
100014956|F|0-68:C>G-68:C>G	TGCAGAAGATCGGAATGACTTTGTGGCTATCATTTATGTATCAAAAACATTTGAAGGCCATATTTCAAC	TGCAGAAGATCGGAATGACTTTGTGGCTATCATTTATGTATCAAAAACATTTGAAGGCCATATTTCAAC	NC_006090.4_chromosome_3	1369832	1	1.07E-28	68:C>G	68	0.954023	1	0.072289	0.927711	0	0.072289	0	0.134127	0.067063	3.01042	2.5	1
100014959|F|0-49:G>A-49:G>A	TGCAGAAGATCTGCTCCTGGACTTCTCCAAAGATACCAGCTTGCTACACGGAGTGACAAATCAGATATA	TGCAGAAGATCTGCTCCTGGACTTCTCCAAAGATACCAGCTTGCTACACGGAGTGACAAATCAGATATA	NC_006090.4_chromosome_3	20011740	1	1.07E-28	49:G>A	49	0.988506	0.906977	0.372093	0.627907	0.093023	0.27907	0.16874	0.46728	0.31801	3.2234	3.07895	0.941176
100014960|F|0-38:T>C-38:T>C	TGCAGAAGATCTGGAGCATTTAAGTACTGTACAAGAATTGCTCTAAGTTCCTAAATGCTGACTTGGATG	TGCAGAAGATCTGGAGCATTTAAGTACTGTACAAGAATTGCTCTAAGTTCCTAAATGCTGACTTGGATG	NC_006127.4_chromosome_Z	10318238	1	4.98E-27	38:T>C	38	1	0.551724	0.528736	0.471264	0.448276	0.08046	0.494649	0.498349	0.496499	9.69492	8.2	0.977273
100014965|F|0-63:T>C-63:T>C	TGCAGAAGATGCAGTGGGGCCGCAACAGACGCCTAAATAAGGCAAGAGGCTATTTGATACCACTTGATA	TGCAGAAGATGCAGTGGGGCCGCAACAGACGCCTAAATAAGGCAAGAGGCTATTTGATACCACTTGATA	NC_006090.4_chromosome_3	81294330	1	1.07E-28	63:T>C	63	1	0.988506	0.08046	0.91954	0.011494	0.068966	0.022724	0.147972	0.085348	24.43636	12.375	1
100014966|F|0-59:C>A-59:C>A	TGCAGAAGATGCCCAACACTTGTGCAGGAAGCAATGCCTGCAGCCAGAGCATCTCCATCCCAGCATGAG	TGCAGAAGATGCCCAACACTTGTGCAGGAAGCAATGCCTGCAGCCAGAGCATCTCCATCCCAGCATGAG	NC_006092.4_chromosome_5	13772283	1	6.44E-26	59:C>A	59	0.954023	0.951807	0.313253	0.686747	0.048193	0.26506	0.09174	0.430251	0.260996	4.38614	4.25	0.977273
100014967|F|0-57:G>A-57:G>A	TGCAGAAGATGCTCCATGATGGTTGGATTCACTGCTGCCTCTGTGCCAGAAGAAGGGGTCTGCCTGCTG	TGCAGAAGATGCTCCATGATGGTTGGATTCACTGCTGCCTCTGTGCCAGAAGAAGGGGTCTGCCTGCTG	NC_006104.4_chromosome_17	10409505	1	1.07E-28	57:G>A	57	0.977011	0.976471	0.152941	0.847059	0.023529	0.129412	0.045952	0.2591	0.152526	5.90291	3.0625	1
100014968|F|0-13:C>T-13:C>T	TGCAGAAGATGCTCCGTTGCTGCCAGATGCTGCCAGGATTCTTTCCTGATTTCCTTTAATTGGATTGCA	TGCAGAAGATGCTCCGTTGCTGCCAGATGCTGCCAGGATTCTTTCCTGATTTCCTTTAATTGGATTGCA	NC_006101.4_chromosome_14	6443822	1	1.07E-28	13:C>T	13	1	0.977011	0.183908	0.816092	0.022989	0.16092	0.04492	0.300172	0.172546	6.69725	4.36842	1
100014971|F|0-30:T>G-30:T>G	TGCAGAAGATGTCCATGATGATGGTGGATGTGTGGCAGGGTACGAGCCAGCATTTTACTCTCAATATGA	TGCAGAAGATGTCCATGATGATGGTGGATGTGTGGCAGGGTACGAGCCAGCATTTTACTCTCAATATGA	NC_006091.4_chromosome_4	87246586	1	1.07E-28	30:T>G	30	0.988506	0.872093	0.44186	0.55814	0.127907	0.313953	0.223094	0.49324	0.358167	6.65263	5.34783	0.952381
100014972|F|0-19:C>T-19:C>T	TGCAGAAGATGTGAAGCAACGATTTAATTTTAGAAAAAGTATCATGGTTTTTATCTCTGCTATTGCTTT	TGCAGAAGATGTGAAGCAACGATTTAATTTTAGAAAAAGTATCATGGTTTTTATCTCTGCTATTGCTTT	NC_006088.4_chromosome_1	68575213	1	4.98E-27	19:C>T	19	0.988506	0.918605	0.476744	0.523256	0.081395	0.395349	0.14954	0.498918	0.324229	15.51456	11.10204	0.954545
100014975|F|0-35:T>C-35:T>C	TGCAGAAGATTAATGAAACACCTGGACAGCTATCTTATTTGATTTGTAAACATGAAATTAAAGAAAATG	TGCAGAAGATTAATGAAACACCTGGACAGCTATCTTATTTGATTTGTAAACATGAAATTAAAGAAAATG	NC_006092.4_chromosome_5	4888834	1	4.98E-27	35:T>C	35	1	0.988506	0.218391	0.781609	0.011494	0.206897	0.022724	0.341393	0.182058	14.87273	9.70833	1
100014978|F|0-68:T>C-68:T>C	TGCAGAAGATTCAAAGACTGCATGTTTGTGAGATGACTGCGAAAAATGATACTTCACAGAATTTACATT	TGCAGAAGATTCAAAGACTGCATGTTTGTGAGATGACTGCGAAAAATGATACTTCACAGAATTTACATT	NC_006089.4_chromosome_2	133032702	1	1.07E-28	68:T>C	68	0.988506	0.976744	0.232558	0.767442	0.023256	0.209302	0.04543	0.35695	0.20119	7.65714	4.65385	0.97619
100014979|F|0-16:C>A-16:C>A	TGCAGAAGATTCATTTCAGTGGCCTTGTACCCAGTAGAAAGATTTAGAAGTCTCATTCCTATGTTCAGT	TGCAGAAGATTCATTTCAGTGGCCTTGTACCCAGTAGAAAGATTTAGAAGTCTCATTCCTATGTTCAGT	NC_006088.4_chromosome_1	104358779	1	1.07E-28	16:C>A	16	0.988506	0.918605	0.406977	0.593023	0.081395	0.325581	0.14954	0.482693	0.316117	6.88542	4.75	0.931818
100014985|F|0-19:T>C-19:T>C	TGCAGAAGCAAACTGGGACTTGATATAGCACGCACACACACACACACAAAGGTATACTGAAGTCTAATG	TGCAGAAGCAAACTGGGACTTGATATAGCACGCACACACACACACACAAAGGTATACTGAAGTCTAATG	NC_006088.4_chromosome_1	26702461	1	1.07E-28	19:T>C	19	0.83908	0.931507	0.219178	0.780822	0.068493	0.150685	0.127604	0.342278	0.234941	6.73864	5.2381	0.952381
100014986|F|0-36:G>A-36:G>A	TGCAGAAGCAAAGAATGCAGCAGGGATGGGAGCAGCGGTGGCTGTTGCTCCTATTGCTGATGCTGGACA	TGCAGAAGCAAAGAATGCAGCAGGGATGGGAGCAGCGGTGGCTGTTGCTCCTATTGCTGATGCTGGACA	NC_006106.4_chromosome_19	6127173	1	1.07E-28	36:G>A	36	0.942529	0.902439	0.365854	0.634146	0.097561	0.268293	0.176086	0.46401	0.320048	4.67778	4.51351	0.921053
100014989|F|0-58:T>C-58:T>C	TGCAGAAGCAAATCAGGAGTGGAAGATTTTTCCCTTGCTGGATGACACAGTTGTGCCATAGCACTGGGG	TGCAGAAGCAAATCAGGAGTGGAAGATTTTTCCCTTGCTGGATGACACAGTTGTGCCATAGCACTGGGG	NC_006127.4_chromosome_Z	56423336	1	1.07E-28	58:T>C	58	0.977011	0.635294	0.411765	0.588235	0.364706	0.047059	0.463391	0.484429	0.47391	5.37681	4.70732	0.975
100014991|F|0-46:C>T-46:C>T	TGCAGAAGCAAATGGGTCTCAGTGGGTCATCATGGCACTGAGGTGGCTTGGGGCCACCTGAGGAACAGC	TGCAGAAGCAAATGGGTCTCAGTGGGTCATCATGGCACTGAGGTGGCTTGGGGCCACCTGAGGAACAGC	NC_006127.4_chromosome_Z	8011071	1	4.98E-27	46:C>T	46	1	0.528736	0.505747	0.494253	0.471264	0.034483	0.498349	0.499934	0.499141	8.4918	8.15094	1
100014993|F|0-5:A>G-5:A>G	TGCAGAAGCAACAGCAATACCAGGCCCAACATGGACCGGGCAAAGAAACAAATGAAACAACCCACAGAC	TGCAGAAGCAACAGCAATACCAGGCCCAACATGGACCGGGCAAAGAAACAAATGAAACAACCCACAGAC	NC_006092.4_chromosome_5	13991914	1	1.07E-28	5:A>G	5	1	0.965517	0.413793	0.586207	0.034483	0.37931	0.066587	0.485137	0.275862	8.35849	3.56522	0.977273
100014996|F|0-10:G>A-10:G>A	TGCAGAAGCAGCATGTATTTACATCCACAGAACCAGGGCAGGGAAGGGCTCAGCCTCAACAGAAGGAGC	TGCAGAAGCAGCATGTATTTACATCCACAGAACCAGGGCAGGGAAGGGCTCAGCCTCAACAGAAGGAGC	NC_006098.4_chromosome_11	18204963	1	2.31E-25	10:G>A	10	1	0.011494	0.988506	0.011494	0.988506	0	0.022724	0.022724	0.022724	13	12.25688	1
100014998|F|0-59:T>C-59:T>C	TGCAGAAGCAACCTACAGCACCTTTAGCTCAATCACTGCATTGAAAGAATGTAAAGTGCTTCCGCATGA	TGCAGAAGCAACCTACAGCACCTTTAGCTCAATCACTGCATTGAAAGAATGTAAAGTGCTTCCGCATGA	NC_006091.4_chromosome_4	88601208	1	1.79E-26	59:T>C	59	0.954023	0.024096	1	0	0.975904	0.024096	0.047031	0	0.023516	8	5.13725	1
100014999|F|0-27:C>T-27:C>T	TGCAGAAGCAACTAGGAGAGAGGTTAACTTTGCTAGATTTTTTTTCCTCTTTTAAAAATCTGTTGATAA	TGCAGAAGCAACTAGGAGAGAGGTTAACTTTGCTAGATTTTTTTTCCTCTTTTAAAAATCTGTTGATAA		0	0	999	27:C>T	27	1	0.908046	0.632184	0.367816	0.091954	0.54023	0.166997	0.465055	0.316026	14.11111	13.70423	0.977273
100015002|F|0-29:T>C-29:T>C	TGCAGAAGCAAGGGCTAAAATCCTTCCTCTTCTCCTAAGCTGTAGGCAATGCCTGAGTTCTTTTCTACT	TGCAGAAGCAAGGGCTAAAATCCTTCCTCTTCTCCTAAGCTGTAGGCAATGCCTGAGTTCTTTTCTACT	NC_006099.4_chromosome_12	13390387	1	1.07E-28	29:T>C	29	0.988506	0.988372	0.174419	0.825581	0.011628	0.162791	0.022985	0.287994	0.155489	5.18095	4.33333	0.95
100015004|F|0-15:G>C-15:G>C	TGCAGAAGCAATACAGCCCAGACTCCCTGCTTGAAAACCCCAAGCTGCTATCACTACTGCATCACCACT	TGCAGAAGCAATACAGCCCAGACTCCCTGCTTGAAAACCCCAAGCTGCTATCACTACTGCATCACCACT	NC_006127.4_chromosome_Z	8094523	1	1.07E-28	15:G>C	15	0.896552	0.589744	0.435897	0.564103	0.410256	0.025641	0.483892	0.491782	0.487837	3.74545	3.35714	1
100015006|F|0-31:A>T-31:A>T	TGCAGAAGCAATGCTAATTCCCACACCCCTAACCAAGCACTGACTTTGGGCTCTCGTCTGACATAAGGC	TGCAGAAGCAATGCTAATTCCCACACCCCTAACCAAGCACTGACTTTGGGCTCTCGTCTGACATAAGGC	NC_006102.4_chromosome_15	11487743	1	1.07E-28	31:A>T	31	1	1	0.16092	0.83908	0	0.16092	0	0.270049	0.135024	11.42727	7.13333	1
100015011|F|0-23:C>T-23:C>T	TGCAGAAGCACACACACACACCTCGTTGTCTTTGATGCCAGAACTCCAGACAGAAGAGGAAAGCATGAG	TGCAGAAGCACACACACACACCTCGTTGTCTTTGATGCCAGAACTCCAGACAGAAGAGGAAAGCATGAG	NC_006088.4_chromosome_1	2130440	1	6.44E-26	23:C>T	23	0.965517	0.97619	0.190476	0.809524	0.02381	0.166667	0.046485	0.30839	0.177438	6.48544	3.61111	0.952381
100015017|F|0-15:T>C-15:T>C	TGCAGAAGCACATGGTTTGTTCAAGTAAGAGGCTTTCATTTTGCCTCCTTTAATTACTGTCTGCATGAG	TGCAGAAGCACATGGTTTGTTCAAGTAAGAGGCTTTCATTTTGCCTCCTTTAATTACTGTCTGCATGAG	NC_006088.4_chromosome_1	102738941	1	1.38E-27	15:T>C	15	0.83908	0.972603	0.054795	0.945205	0.027397	0.027397	0.053293	0.103584	0.078439	3.58537	2.75	1
100015018|F|0-13:C>A-13:C>A	TGCAGAAGCACCACGCTGGTGGACAGACCCAGACAAACACACAGCTTCCAAAGACACCCACAAACAGCT	TGCAGAAGCACCACGCTGGTGGACAGACCCAGACAAACACACAGCTTCCAAAGACACCCACAAACAGCT	NC_006096.4_chromosome_9	22169095	1	4.98E-27	13:C>A	13	0.954023	0.903614	0.361446	0.638554	0.096386	0.26506	0.174191	0.461605	0.317898	7.37363	5.16667	0.97619
100015020|F|0-10:C>T-10:C>T	TGCAGAAGCACCCACTGACTACACTCTACCCTCCAGAAAAAAGAAATCTTACCTGTAAGGTATACAAAT	TGCAGAAGCACCCACTGACTACACTCTACCCTCCAGAAAAAAGAAATCTTACCTGTAAGGTATACAAAT	NC_006088.4_chromosome_1	85074738	1	1.07E-28	10:C>T	10	0.977011	0.870588	0.552941	0.447059	0.129412	0.423529	0.225329	0.494394	0.359862	10.18085	9.18966	0.977273
100015021|F|0-19:G>T-19:G>T	TGCAGAAGCACCTCAGTCAGCAGCTCTCTCTTCCCCCAGTGCCCCTAGGAGGGAGCAAAGCTACAGCAT	TGCAGAAGCACCTCAGTCAGCAGCTCTCTCTTCCCCCAGTGCCCCTAGGAGGGAGCAAAGCTACAGCAT	NC_006090.4_chromosome_3	109462748	1	1.07E-28	19:G>T	19	0.965517	1	0.011905	0.988095	0	0.011905	0	0.023526	0.011763	5.67925	3	1
100015027|F|0-9:A>C-9:A>C	TGCAGAAGCACTGTCAAATTGTCCCTTGTTCTGAAATCTCCAGAACATGAAGCTGTAAACAAATGGCAT	TGCAGAAGCACTGTCAAATTGTCCCTTGTTCTGAAATCTCCAGAACATGAAGCTGTAAACAAATGGCAT	NC_006091.4_chromosome_4	48400806	1	1.07E-28	9:A>C	9	0.977011	0.988235	0.070588	0.929412	0.011765	0.058824	0.023253	0.131211	0.077232	5.07767	2.5	1
100015028|F|0-16:A>T-16:A>T	TGCAGAAGCAGAAATAATTTGGAACAATTATGTATTTTTTCTCCATATTTCACAACCAATGTCCTTCTT	TGCAGAAGCAGAAATAATTTGGAACAATTATGTATTTTTTCTCCATATTTCACAACCAATGTCCTTCTT	NC_006092.4_chromosome_5	48229991	1	2.31E-25	16:A>T	16	0.977011	0.976471	0.164706	0.835294	0.023529	0.141176	0.045952	0.275156	0.160554	5.72277	3.09524	0.972222
100015031|F|0-13:A>G-13:A>G	TGCAGAAGCAGACAGCAGCACACAGCCAGCGCTTGGAGGCAAAAGTGAAAAGCCTGCAGGAACAGCTGG	TGCAGAAGCAGACAGCAGCACACAGCCAGCGCTTGGAGGCAAAAGTGAAAAGCCTGCAGGAACAGCTGG	NC_006111.4_chromosome_24	4259913	1	4.98E-27	13:A>G	13	0.643678	0.017857	0.982143	0.017857	0.982143	0	0.035077	0.035077	0.035077	6	2.81667	1
100015033|F|0-48:C>T-48:C>T	TGCAGAAGCAGAGCAGGAGCCTCTTCCCAGGCCCCCAGCATCTGTATCCCCCTGCCAGGCCAGATAAAG	TGCAGAAGCAGAGCAGGAGCCTCTTCCCAGGCCCCCAGCATCTGTATCCCCCTGCCAGGCCAGATAAAG	NC_006094.4_chromosome_7	16229339	1	1.07E-28	48:C>T	48	1	1	0.08046	0.91954	0	0.08046	0	0.147972	0.073986	10.87387	7	1
100015035|F|0-27:G>C-27:G>C	TGCAGAAGCAGATGACTGTTCATTTCAGAAATTTGTCCTGATACAGGGCAGAGAGCACATCTGTTTAAT	TGCAGAAGCAGATGACTGTTCATTTCAGAAATTTGTCCTGATACAGGGCAGAGAGCACATCTGTTTAAT	NC_006091.4_chromosome_4	27933035	1	1.07E-28	27:G>C	27	0.988506	0.988372	0.023256	0.976744	0.011628	0.011628	0.022985	0.04543	0.034208	24.44037	15.5	1
100015037|F|0-39:T>G-39:T>G	TGCAGAAGCAGCAAATTAATCATATCTGTTGAAAAGAGTTTTTAGGTTTATAGCTAGGACAGTGCAAAT	TGCAGAAGCAGCAAATTAATCATATCTGTTGAAAAGAGTTTTTAGGTTTATAGCTAGGACAGTGCAAAT	NC_006099.4_chromosome_12	5927925	1	1.07E-28	39:T>G	39	0.988506	1	0.162791	0.837209	0	0.162791	0	0.27258	0.13629	5.25926	3.94118	0.952381
100015040|F|0-61:G>A-61:G>A	TGCAGAAGCAGCTGAATCTGCTAGGAATTGGCAGGACTGTAAGGAACCTAATGCATATGCAGAGCATGA	TGCAGAAGCAGCTGAATCTGCTAGGAATTGGCAGGACTGTAAGGAACCTAATGCATATGCAGAGCATGA	NC_006089.4_chromosome_2	98112221	1	3.85E-28	61:G>A	61	0.988506	1	0.093023	0.906977	0	0.093023	0	0.16874	0.08437	11.85321	4.9	0.977273
100015041|F|0-55:G>A-55:G>A	TGCAGAAGCAGCTGTGAGCACTACTGGGGAAGGATGGGATTCATCCTGAGAGGCCGTTCAGGCTGAAGC	TGCAGAAGCAGCTGTGAGCACTACTGGGGAAGGATGGGATTCATCCTGAGAGGCCGTTCAGGCTGAAGC	NC_006098.4_chromosome_11	692295	1	1.07E-28	55:G>A	55	0.988506	1	0.05814	0.94186	0	0.05814	0	0.109519	0.054759	7.97222	3	0.97619
100015042|F|0-59:G>T-59:G>T	TGCAGAAGCAGCTTAGGGATATCGGTATCATCAATATGAACATCAATAATTCAGACAACGTCAGAAGCT	TGCAGAAGCAGCTTAGGGATATCGGTATCATCAATATGAACATCAATAATTCAGACAACGTCAGAAGCT	NC_006127.4_chromosome_Z	60035226	1	4.98E-27	59:G>T	59	0.862069	0.72	0.32	0.68	0.28	0.04	0.4032	0.4352	0.4192	4.92424	4.39286	1
100015043|F|0-58:G>A-58:G>A	TGCAGAAGCAGGAATTTGCTGCATCATCTTCGGCATCACATAGTTTGAGGAATCTAATGGAATGCACCA	TGCAGAAGCAGGAATTTGCTGCATCATCTTCGGCATCACATAGTTTGAGGAATCTAATGGAATGCACCA	NC_006092.4_chromosome_5	54287947	1	1.07E-28	58:G>A	58	0.827586	0.888889	0.222222	0.777778	0.111111	0.111111	0.197531	0.345679	0.271605	3.20779	2.61111	0.933333
100015044|F|0-38:C>T-38:C>T	TGCAGAAGCAGTGCAATCAACTTCTTCATCGCTAGAACCTGTGAGTTCTCCAAACAATATATCCTTTAA	TGCAGAAGCAGTGCAATCAACTTCTTCATCGCTAGAACCTGTGAGTTCTCCAAACAATATATCCTTTAA	NC_006089.4_chromosome_2	55510818	1	1.07E-28	38:C>T	38	0.988506	0.953488	0.197674	0.802326	0.046512	0.151163	0.088697	0.317198	0.202948	6.08911	4.35	0.95
100015049|F|0-25:G>T-25:G>T	TGCAGAAGCAGTTCTTACAGAGGCAGCCCAGCAGCTGATCATTATCTCTTTCGGCAGGAGCTCTGCAGG	TGCAGAAGCAGTTCTTACAGAGGCAGCCCAGCAGCTGATCATTATCTCTTTCGGCAGGAGCTCTGCAGG	NC_006090.4_chromosome_3	111089243	1	1.07E-28	25:G>T	25	1	1	0.011494	0.988506	0	0.011494	0	0.022724	0.011362	9.4	3	1
100015054|F|0-12:A>G-12:A>G	TGCAGAAGCATAAATGTATTAAGTAGGATGTTTTTACCAAAACAAAAGGCTCAAGACTCTTCTTATTAC	TGCAGAAGCATAAATGTATTAAGTAGGATGTTTTTACCAAAACAAAAGGCTCAAGACTCTTCTTATTAC	NC_006089.4_chromosome_2	9398538	1	2.33E-20	12:A>G	12	0.793103	0.608696	0.492754	0.507246	0.391304	0.101449	0.476371	0.499895	0.488133	4.38776	4.14634	0.923077
100015055|F|0-9:A>G-9:A>G	TGCAGAAGCATAGTTGGCATCATCCTTTGGCTCCATTCGAATCTCTGAATACAAAAGCAATATTTGAAT	TGCAGAAGCATAGTTGGCATCATCCTTTGGCTCCATTCGAATCTCTGAATACAAAAGCAATATTTGAAT	NC_006100.4_chromosome_13	8160464	1	1.07E-28	9:A>G	9	1	1	0.011494	0.988506	0	0.011494	0	0.022724	0.011362	8.36697	3	1
100015062|F|0-21:C>T-21:C>T	TGCAGAAGCATGAGAGCACAGCGTGGTAGAATTTAGATTCCAAACCCCTTTGTTTTTACAATTATATAT	TGCAGAAGCATGAGAGCACAGCGTGGTAGAATTTAGATTCCAAACCCCTTTGTTTTTACAATTATATAT	NC_006100.4_chromosome_13	14385240	3	1.07E-28	21:C>T	21	0.977011	0.717647	0.741176	0.258824	0.282353	0.458824	0.40526	0.383668	0.394464	6.59211	5.49367	0.975
100015064|F|0-62:C>T-62:C>T	TGCAGAAGCCAAAACAAAGTCTTGACTTTGTTCCAGCAATGTTTTAAAAATGGCCATGGAGGCATTAAG	TGCAGAAGCCAAAACAAAGTCTTGACTTTGTTCCAGCAATGTTTTAAAAATGGCCATGGAGGCATTAAG	NC_006092.4_chromosome_5	53739844	1	1.07E-28	62:C>T	62	1	1	0.137931	0.862069	0	0.137931	0	0.237812	0.118906	21.52252	7.30769	0.977273
100015066|F|0-7:G>A-7:G>A	TGCAGAAGCCAAAGCAACTCTCTGGTTTTGAGGTTTGTAACAGCTCCTGCATTACAAAAGGCAATCCAA	TGCAGAAGCCAAAGCAACTCTCTGGTTTTGAGGTTTGTAACAGCTCCTGCATTACAAAAGGCAATCCAA	NC_006088.4_chromosome_1	70773013	1	4.98E-27	7:G>A	7	0.988506	1	0.05814	0.94186	0	0.05814	0	0.109519	0.054759	6	2.71429	0.925
100015067|F|0-55:G>A-55:G>A	TGCAGAAGCCAACAGTTGTGCTGAAAATTATTGCAAAGCAGGGATAAGAGCTGACGACATGCTGGCATG	TGCAGAAGCCAACAGTTGTGCTGAAAATTATTGCAAAGCAGGGATAAGAGCTGACGACATGCTGGCATG	NC_006104.4_chromosome_17	8457875	1	1.07E-28	55:G>A	55	0.977011	0.941176	0.2	0.8	0.058824	0.141176	0.110727	0.32	0.215363	5.9703	4.42105	1
100015068|F|0-15:C>G-15:C>G	TGCAGAAGCCAAGTCCCTACACACTGACCTTAGATTTCTGCTGTGTGTCAATGCCCAATGCCACCCAGC	TGCAGAAGCCAAGTCCCTACACACTGACCTTAGATTTCTGCTGTGTGTCAATGCCCAATGCCACCCAGC	NC_006127.4_chromosome_Z	25981060	1	1.07E-28	15:C>G	15	0.988506	0.988372	0.023256	0.976744	0.011628	0.011628	0.022985	0.04543	0.034208	11.11009	8	1
100015071|F|0-64:A>G-64:A>G	TGCAGAAGCCACCTCATCATGTACAGCACTGAAACATTAACTGAGCCAGGACCTGGAAGCAAGGACAAG	TGCAGAAGCCACCTCATCATGTACAGCACTGAAACATTAACTGAGCCAGGACCTGGAAGCAAGGACAAG	NC_006127.4_chromosome_Z	10318972	1	1.07E-28	64:A>G	64	0.965517	0.5	0.535714	0.464286	0.5	0.035714	0.5	0.497449	0.498724	5.94444	4.75472	0.973684
100015072|F|0-25:G>A-25:G>A	TGCAGAAGCCACCTGAATTCTCATCGGGGCTGCTCTGATTAGAAATACTCAAAGGCACGTGGCTGTCTC	TGCAGAAGCCACCTGAATTCTCATCGGGGCTGCTCTGATTAGAAATACTCAAAGGCACGTGGCTGTCTC	NT_460797.1_chromosome_5 chr5random_Scaffold23522	1876	2	1.07E-28	25:G>A	25	0.781609	0.985294	0.044118	0.955882	0.014706	0.029412	0.028979	0.084343	0.056661	5.56627	4	1
100015077|F|0-28:C>T-28:C>T	TGCAGAAGCCATAGAGACAATCACCAAGCCCATCTCCAGGGACTGGAGACCCACAACTTTGGGAACAAG	TGCAGAAGCCATAGAGACAATCACCAAGCCCATCTCCAGGGACTGGAGACCCACAACTTTGGGAACAAG	NC_006088.4_chromosome_1	13696916	1	1.07E-28	28:C>T	28	0.988506	1	0.05814	0.94186	0	0.05814	0	0.109519	0.054759	20.99083	9	1
100015085|F|0-11:T>C-11:T>C	TGCAGAAGCCGTACCCTTCCATGCAGGAAGCCTCCCTAGGAGGAATCTTCTGGTACCAGGGCAAAAGCA	TGCAGAAGCCGTACCCTTCCATGCAGGAAGCCTCCCTAGGAGGAATCTTCTGGTACCAGGGCAAAAGCA	NC_006104.4_chromosome_17	10352523	1	4.98E-27	11:T>C	11	1	0.885057	0.471264	0.528736	0.114943	0.356322	0.203461	0.498349	0.350905	16.83838	12.84	0.954545
100015087|F|0-14:G>A-14:G>A	TGCAGAAGCCTACCGTATCAGTACTTTTCATGTTGTGTTAGCAGATGGGAAGGGCTGTTGGCAAGGAGA	TGCAGAAGCCTACCGTATCAGTACTTTTCATGTTGTGTTAGCAGATGGGAAGGGCTGTTGGCAAGGAGA	NC_006089.4_chromosome_2	44563669	1	4.98E-27	14:G>A	14	1	1	0.16092	0.83908	0	0.16092	0	0.270049	0.135024	9.17117	6.53333	0.977273
100015090|F|0-62:T>C-62:T>C	TGCAGAAGCCTCTGCCTGTCCTCATGTCCCAGTGGGGTCTGTGTGCTGCCAGACCACCACCATGGATGG	TGCAGAAGCCTCTGCCTGTCCTCATGTCCCAGTGGGGTCTGTGTGCTGCCAGACCACCACCATGGATGG	NC_006104.4_chromosome_17	7426083	1	4.98E-27	62:T>C	62	0.965517	0.964286	0.166667	0.833333	0.035714	0.130952	0.068878	0.277778	0.173328	3.53535	3.17647	0.970588
100015091|F|0-11:C>G-11:C>G	TGCAGAAGCCTCTTAGTATGTTGAGATTCAAAGGGTAGAAATGCCTTATTTAGCTCACCAGCTCAACTG	TGCAGAAGCCTCTTAGTATGTTGAGATTCAAAGGGTAGAAATGCCTTATTTAGCTCACCAGCTCAACTG	NC_006102.4_chromosome_15	2722673	1	1.07E-28	11:C>G	11	0.988506	0.662791	0.604651	0.395349	0.337209	0.267442	0.446998	0.478096	0.462547	4.98551	4.74627	0.921053
100015098|F|0-28:T>C-28:T>C	TGCAGAAGCCTTTTGCACACCCCTAGCCTATCCCAGAGGCTCTCAGCCTTCCCTGGGCAGTAGCTTGCA	TGCAGAAGCCTTTTGCACACCCCTAGCCTATCCCAGAGGCTCTCAGCCTTCCCTGGGCAGTAGCTTGCA	NC_006098.4_chromosome_11	16187181	1	1.07E-28	28:T>C	28	0.977011	0.905882	0.352941	0.647059	0.094118	0.258824	0.170519	0.456747	0.313633	7.92784	5.11765	0.928571
100015099|F|0-23:C>T-23:C>T	TGCAGAAGCGAACTGTCTTGCTTCTCCTTGAGCCTTGTATATGCTGTTTTCATGTACTCCTAGAGTAAA	TGCAGAAGCGAACTGTCTTGCTTCTCCTTGAGCCTTGTATATGCTGTTTTCATGTACTCCTAGAGTAAA	NC_006101.4_chromosome_14	10593302	1	1.07E-28	23:C>T	23	0.977011	0.964706	0.117647	0.882353	0.035294	0.082353	0.068097	0.207612	0.137855	11.05769	8.07143	1
100015100|F|0-15:C>T-15:C>T	TGCAGAAGCGACACACGGAGGCAGACAAGGGAGCTATTCAAGGCTGGAGGTGGGGGAGAGGGGGAACCA	TGCAGAAGCGACACACGGAGGCAGACAAGGGAGCTATTCAAGGCTGGAGGTGGGGGAGAGGGGGAACCA	NC_006092.4_chromosome_5	476062	1	1.07E-28	15:C>T	15	0.908046	0.962025	0.075949	0.924051	0.037975	0.037975	0.073065	0.140362	0.106714	3.85714	2.75	1
100015101|F|0-9:G>A-9:G>A	TGCAGAAGCGAGATATTTGAAAGTGCTCTTCATTCACTGGTTGGACTATATGATCTTATTGGTCTTTTC	TGCAGAAGCGAGATATTTGAAAGTGCTCTTCATTCACTGGTTGGACTATATGATCTTATTGGTCTTTTC	NC_006091.4_chromosome_4	58378310	1	1.08E-23	9:G>A	9	0.827586	0.902778	0.333333	0.666667	0.097222	0.236111	0.17554	0.444444	0.309992	7.19277	6.4	0.972222
100015103|F|0-37:T>C-37:T>C	TGCAGAAGCGAGTCCAGAATCAGTAAGTTCAGATTTGTTGTACAGGATCTAACCTTCAGTAAGAAATGT	TGCAGAAGCGAGTCCAGAATCAGTAAGTTCAGATTTGTTGTACAGGATCTAACCTTCAGTAAGAAATGT	NT_458085.1_chromosome_2 chr2random_Scaffold7881	10574	2	1.07E-28	37:T>C	37	1	0.988506	0.218391	0.781609	0.011494	0.206897	0.022724	0.341393	0.182058	12.07339	6.375	1
100015104|F|0-41:C>T-41:C>T	TGCAGAAGCGCAGCTGGTGTCTGGATGTGGGGTCATGAGTTCGGAAATAGCCACACTGCAGGCAGATTG	TGCAGAAGCGCAGCTGGTGTCTGGATGTGGGGTCATGAGTTCGGAAATAGCCACACTGCAGGCAGATTG	NC_006093.4_chromosome_6	18970545	1	4.98E-27	41:C>T	41	0.885057	0.012987	1	0	0.987013	0.012987	0.025637	0	0.012818	3	2.72527	1
100015105|F|0-7:G>A-7:G>A	TGCAGAAGCGGTGCTTGGAGCAAGGGGTGAGAATGTGGTAATAAAGTCCAGGGTTTGTGCTGTGCAAAA	TGCAGAAGCGGTGCTTGGAGCAAGGGGTGAGAATGTGGTAATAAAGTCCAGGGTTTGTGCTGTGCAAAA	NC_006096.4_chromosome_9	22498651	1	1.07E-28	7:G>A	7	0.862069	1	0.026667	0.973333	0	0.026667	0	0.051911	0.025956	2.83146	2.5	1
100015106|F|0-27:G>A-27:G>A	TGCAGAAGCGTAATTACACTGTCAGACGCTGTCCTAAAGCAACCCCTGTTCCAGCTAGAACAGTAGGCA	TGCAGAAGCGTAATTACACTGTCAGACGCTGTCCTAAAGCAACCCCTGTTCCAGCTAGAACAGTAGGCA	NC_006111.4_chromosome_24	5788975	1	1.07E-28	27:G>A	27	0.873563	1	0.026316	0.973684	0	0.026316	0	0.051247	0.025623	3.25	2.5	1
100015109|F|0-40:C>T-40:C>T	TGCAGAAGCTACAGGATTGGGATTTGCTATGAAACAACACCGCAGAGCAGTGATGTGGGACTGAGTGAT	TGCAGAAGCTACAGGATTGGGATTTGCTATGAAACAACACCGCAGAGCAGTGATGTGGGACTGAGTGAT	NC_006127.4_chromosome_Z	22128436	1	4.98E-27	40:C>T	40	0.965517	0.988095	0.011905	0.988095	0.011905	0	0.023526	0.023526	0.023526	5.83168	3	1
100015114|F|0-35:G>C-35:G>C	TGCAGAAGCTATTTTTAAGCCTCAAGCCCAAAGCAGAAGTCTGTACTGTATGATTATGGGCTGCTTAAA	TGCAGAAGCTATTTTTAAGCCTCAAGCCCAAAGCAGAAGTCTGTACTGTATGATTATGGGCTGCTTAAA	NC_006093.4_chromosome_6	7939843	1	4.98E-27	35:G>C	35	0.988506	0.94186	0.325581	0.674419	0.05814	0.267442	0.109519	0.439156	0.274337	8.82524	5.76471	0.909091
100015116|F|0-27:T>C-27:T>C	TGCAGAAGCTCAAGGAACGTGTCTGCATGGACCCCACTTACCTGTCCTTTGCACTCAATGCAAAACCTT	TGCAGAAGCTCAAGGAACGTGTCTGCATGGACCCCACTTACCTGTCCTTTGCACTCAATGCAAAACCTT	NC_006093.4_chromosome_6	9157615	1	1.07E-28	27:T>C	27	0.988506	0.988372	0.116279	0.883721	0.011628	0.104651	0.022985	0.205516	0.114251	11.72222	7.81818	1
100015117|F|0-43:T>A-43:T>A	TGCAGAAGCTCAGATGGATGAATACACAGCAAGGTTGTCAAAGTGGCTTTGTTCTGTAAACTCAGCTAT	TGCAGAAGCTCAGATGGATGAATACACAGCAAGGTTGTCAAAGTGGCTTTGTTCTGTAAACTCAGCTAT	NC_006088.4_chromosome_1	85289302	1	1.07E-28	43:T>A	43	0.965517	0.845238	0.464286	0.535714	0.154762	0.309524	0.261621	0.497449	0.379535	6.01136	4.78261	0.952381
100015122|F|0-35:T>C-35:T>C	TGCAGAAGCTGAAGTTTGCCTTGCCTTTCTACTAATGTAGAAATATGTGGTGAATTATTCCATGGGCTG	TGCAGAAGCTGAAGTTTGCCTTGCCTTTCTACTAATGTAGAAATATGTGGTGAATTATTCCATGGGCTG	NT_460573.1_chromosome_5 chr5random_Scaffold12419	6163	2	1.07E-28	35:T>C	35	0.965517	0.940476	0.261905	0.738095	0.059524	0.202381	0.111961	0.386621	0.249291	5.53125	4.26923	0.921053
100015124|F|0-38:C>A-38:C>A	TGCAGAAGCTGAGTGGAGCAGTGTGGTAGGAGATACAACTTCTACACTATCTTTTAGTGGAGATCAAAA	TGCAGAAGCTGAGTGGAGCAGTGTGGTAGGAGATACAACTTCTACACTATCTTTTAGTGGAGATCAAAA	NC_006090.4_chromosome_3	2729975	1	1.07E-28	38:C>A	38	0.988506	0.988372	0.116279	0.883721	0.011628	0.104651	0.022985	0.205516	0.114251	9.57798	6.41667	1
100015125|F|0-10:G>A-10:G>A	TGCAGAAGCTGATTATTCTGCCTTTCTCATTTTAGTTTTCCATTTTGCTAGAAATTATGCCAGTAAGGA	TGCAGAAGCTGATTATTCTGCCTTTCTCATTTTAGTTTTCCATTTTGCTAGAAATTATGCCAGTAAGGA	NC_006090.4_chromosome_3	71004694	1	1.07E-28	10:G>A	10	0.965517	0.988095	0.035714	0.964286	0.011905	0.02381	0.023526	0.068878	0.046202	4.92233	4	1
100015127|F|0-27:A>G-27:A>G	TGCAGAAGCTGCGTCTCTTCAGGGAGCATTTGCTCCATTTCCACACCTGGCTTAGTCCGTGCTCTCACG	TGCAGAAGCTGCGTCTCTTCAGGGAGCATTTGCTCCATTTCCACACCTGGCTTAGTCCGTGCTCTCACG	NC_006088.4_chromosome_1	91774443	1	1.07E-28	27:A>G	27	0.977011	0.976471	0.047059	0.952941	0.023529	0.023529	0.045952	0.089689	0.06782	4.39806	2.66667	1
100015130|F|0-58:G>C-58:G>C	TGCAGAAGCTGCTGCTTGTCCAGGAAGTTCAGATGCTGCAAAGCTACCAGGAAGAAGAGCACCTATTAA	TGCAGAAGCTGCTGCTTGTCCAGGAAGTTCAGATGCTGCAAAGCTACCAGGAAGAAGAGCACCTATTAA	NC_006089.4_chromosome_2	55551019	1	1.07E-28	58:G>C	58	1	1	0.114943	0.885057	0	0.114943	0	0.203461	0.101731	11.96396	6.18182	1
100015131|F|0-30:C>T-30:C>T	TGCAGAAGCTGGAATTCCCAACCTAACACACAAGGATACCATTAACATTCTAGTTTGATCATCCTAGGA	TGCAGAAGCTGGAATTCCCAACCTAACACACAAGGATACCATTAACATTCTAGTTTGATCATCCTAGGA	NC_006089.4_chromosome_2	21207025	1	1.07E-28	30:C>T	30	0.965517	0.988095	0.095238	0.904762	0.011905	0.083333	0.023526	0.172336	0.097931	6.71429	3.25	1
100015133|F|0-28:C>T-28:C>T	TGCAGAAGCTGGAGAATTGCTCTGACATCGTATGAGTAAAAATAAATCCATCTAGCCCCAAGCATGAGA	TGCAGAAGCTGGAGAATTGCTCTGACATCGTATGAGTAAAAATAAATCCATCTAGCCCCAAGCATGAGA	NC_006090.4_chromosome_3	109956868	1	2.31E-25	28:C>T	28	0.988506	1	0.034884	0.965116	0	0.034884	0	0.067334	0.033667	7.69444	3.33333	1
100015134|F|0-60:A>G-60:A>G	TGCAGAAGCTGGATACTCTCCAGCAGAGCTTTCTGGTCCTAGAAAAGAAAGACAACACAAAAAGTGAGG	TGCAGAAGCTGGATACTCTCCAGCAGAGCTTTCTGGTCCTAGAAAAGAAAGACAACACAAAAAGTGAGG	NC_006106.4_chromosome_19	2860637	1	1.07E-28	60:A>G	60	1	1	0.149425	0.850575	0	0.149425	0	0.254195	0.127097	12.54054	4.46667	0.954545
100015135|F|0-43:T>C-43:T>C	TGCAGAAGCTGGCAGCCTATGGCTTGGACAGGTACACCCTTTGTTGGGTAAAGAACTGGCTGCATGAGA	TGCAGAAGCTGGCAGCCTATGGCTTGGACAGGTACACCCTTTGTTGGGTAAAGAACTGGCTGCATGAGA	NC_006099.4_chromosome_12	212969	1	2.31E-25	43:T>C	43	0.908046	0.088608	0.974684	0.025316	0.911392	0.063291	0.161513	0.049351	0.105432	4.25	4.07527	0.966667
100015139|F|0-10:G>A-10:G>A	TGCAGAAGCTGGTTTGCTGGTGTTTTTATGTTAACCCTTGACTGTTTAGAATAATACATTGGGCCAGCA	TGCAGAAGCTGGTTTGCTGGTGTTTTTATGTTAACCCTTGACTGTTTAGAATAATACATTGGGCCAGCA	NC_006127.4_chromosome_Z	16802994	1	1.07E-28	10:G>A	10	0.942529	0.95122	0.04878	0.95122	0.04878	0	0.092802	0.092802	0.092802	4.62245	3.6	1
100015142|F|0-13:T>A-13:T>A	TGCAGAAGCTTCATTTTGTTGCTTTTAGCTCGAGGTTTCAAATTGCAAATATCTAACTTTGTTCATGAA	TGCAGAAGCTTCATTTTGTTGCTTTTAGCTCGAGGTTTCAAATTGCAAATATCTAACTTTGTTCATGAA	NC_006127.4_chromosome_Z	13753433	1	4.98E-27	13:T>A	13	1	0.16092	0.850575	0.149425	0.83908	0.011494	0.270049	0.254195	0.262122	5.76471	4.73913	1
100015143|F|0-52:T>A-52:T>A	TGCAGAAGCTTCTTTGCTTCATATACAAATAAGAACACCTAATGCTGAGGAGTGGTTTTGACGAAAAGA	TGCAGAAGCTTCTTTGCTTCATATACAAATAAGAACACCTAATGCTGAGGAGTGGTTTTGACGAAAAGA	NC_006091.4_chromosome_4	6106834	1	4.98E-27	52:T>A	52	0.83908	0.013699	0.986301	0.013699	0.986301	0	0.027022	0.027022	0.027022	4	2.53012	1
100015149|F|0-47:A>G-47:A>G	TGCAGAAGGAAAACTATAGGACCTTGATAAATCTGAAGGGGTGGTTTATGGATTGATACAAGATATGAT	TGCAGAAGGAAAACTATAGGACCTTGATAAATCTGAAGGGGTGGTTTATGGATTGATACAAGATATGAT	NC_006104.4_chromosome_17	6070392	1	4.98E-27	47:A>G	47	0.885057	0.987013	0.051948	0.948052	0.012987	0.038961	0.025637	0.098499	0.062068	3.28261	2.5	1
100015150|F|0-43:A>G-43:A>G	TGCAGAAGGAAAAGCAAACTCTTTCATGGTTGGTAGTGTGGTAACAAAAATATTGCTGTTAAGAGCTGG	TGCAGAAGGAAAAGCAAACTCTTTCATGGTTGGTAGTGTGGTAACAAAAATATTGCTGTTAAGAGCTGG	NC_006088.4_chromosome_1	166310530	1	1.07E-28	43:A>G	43	0.988506	0.988372	0.267442	0.732558	0.011628	0.255814	0.022985	0.391833	0.207409	9.33333	5.64706	1
100015159|F|0-33:A>C-33:A>C	TGCAGAAGGAACTTCATTTGGTAAGTAGAAAGAAAGACCATATTCTTACTTGTAATAAGTTGTGAAGTT	TGCAGAAGGAACTTCATTTGGTAAGTAGAAAGAAAGACCATATTCTTACTTGTAATAAGTTGTGAAGTT	NC_006088.4_chromosome_1	57013157	1	1.07E-28	33:A>C	33	0.977011	0.964706	0.247059	0.752941	0.035294	0.211765	0.068097	0.372042	0.220069	5.32692	3.54167	0.977273
100015163|F|0-48:C>T-48:C>T	TGCAGAAGGAATTAAGCATCATAATGAAATGACTATAAAAAGAGACTTCGTTCTCCATCAACAGATCAC	TGCAGAAGGAATTAAGCATCATAATGAAATGACTATAAAAAGAGACTTCGTTCTCCATCAACAGATCAC	NC_006108.4_chromosome_21	835707	1	1.07E-28	48:C>T	48	0.965517	0.988095	0.071429	0.928571	0.011905	0.059524	0.023526	0.132653	0.07809	13.67925	7.14286	1
100015167|F|0-54:T>C-54:T>C	TGCAGAAGGACTGAAGTAACTTCACAGTAGTCTGGAGGCATATACTAGTTCACATACTGCATTCAAATA	TGCAGAAGGACTGAAGTAACTTCACAGTAGTCTGGAGGCATATACTAGTTCACATACTGCATTCAAATA	NC_006091.4_chromosome_4	52118383	1	1.07E-28	54:T>C	54	0.988506	0.976744	0.197674	0.802326	0.023256	0.174419	0.04543	0.317198	0.181314	14.79439	9.6	1
100015170|F|0-28:C>T-28:C>T	TGCAGAAGGAGAGAACCTGACAGAATATCCTAAACAACCATTGTTGCTATCTTTCCTTCACCCCATGGT	TGCAGAAGGAGAGAACCTGACAGAATATCCTAAACAACCATTGTTGCTATCTTTCCTTCACCCCATGGT	NC_006088.4_chromosome_1	134640814	1	2.31E-25	28:C>T	28	0.977011	0.788235	0.517647	0.482353	0.211765	0.305882	0.333841	0.499377	0.416609	8.57647	7.33333	0.928571
100015177|F|0-55:A>G-55:A>G	TGCAGAAGGAGGAACAAACCTCAGCAGGTATGTTTGCCAGGCATCAATCTGAAACATCACTGAGACTGA	TGCAGAAGGAGGAACAAACCTCAGCAGGTATGTTTGCCAGGCATCAATCTGAAACATCACTGAGACTGA	NC_006127.4_chromosome_Z	57053047	1	4.98E-27	55:A>G	55	0.988506	0.627907	0.406977	0.593023	0.372093	0.034884	0.46728	0.482693	0.474986	6.13636	5.57143	1
100015182|F|0-37:G>A-37:G>A	TGCAGAAGGAGGATCCCTGCACAGGCCCTGTGAGAGCGTGTAAGCACTGGAGCCTTAAAGCCACCATCT	TGCAGAAGGAGGATCCCTGCACAGGCCCTGTGAGAGCGTGTAAGCACTGGAGCCTTAAAGCCACCATCT	NC_006107.4_chromosome_20	12036429	1	1.07E-28	37:G>A	37	0.942529	0.97561	0.121951	0.878049	0.02439	0.097561	0.047591	0.214158	0.130874	3.86022	2.5	1
100015186|F|0-43:C>T-43:C>T	TGCAGAAGGAGGGTTTTTTTAGCACTTGTTGAAATGAATGTTTCTAACATTTTTACTGAATATAGCCAA	TGCAGAAGGAGGGTTTTTTTAGCACTTGTTGAAATGAATGTTTCTAACATTTTTACTGAATATAGCCAA	NC_006088.4_chromosome_1	38126288	1	1.07E-28	43:C>T	43	0.988506	0.988372	0.267442	0.732558	0.011628	0.255814	0.022985	0.391833	0.207409	9.54206	4.9	0.954545
100015187|F|0-50:G>A-50:G>A	TGCAGAAGGAGGTGGTGGAGTCACTGTATGGGTGTGGCACTGAGAGACATGGTTAGTGAGCATGAGATC	TGCAGAAGGAGGTGGTGGAGTCACTGTATGGGTGTGGCACTGAGAGACATGGTTAGTGAGCATG	NC_006127.4_chromosome_Z	45593161	1	5.84E-26	50:G>A	50	0.988506	0.732558	0.313953	0.686047	0.267442	0.046512	0.391833	0.430773	0.411303	7.2625	6.40625	1
100015188|F|0-22:T>C-22:T>C	TGCAGAAGGAGTCAAGACATTATTCCTGAAACAGGCACAAAATGTTGTAGAACAGAAGAAGATATCAAA	TGCAGAAGGAGTCAAGACATTATTCCTGAAACAGGCACAAAATGTTGTAGAACAGAAGAAGATATCAAA	NC_006092.4_chromosome_5	14883390	1	1.07E-28	22:T>C	22	1	0.988506	0.045977	0.954023	0.011494	0.034483	0.022724	0.087726	0.055225	5.60748	4.25	1
100015190|F|0-8:A>G-8:A>G	TGCAGAAGAAGTTACAGCTTCTGTTTCTTCTTGCCCCCATAACACCACTTGCTTTGTATCAGCATAAGC	TGCAGAAGAAGTTACAGCTTCTGTTTCTTCTTGCCCCCATAACACCACTTGCTTTGTATCAGCATAAGC	NC_006088.4_chromosome_1	93699489	1	2.31E-25	8:A>G	8	0.850575	0.135135	0.986486	0.013514	0.864865	0.121622	0.233747	0.026662	0.130205	3.41667	2.63218	0.961538
100015191|F|0-64:T>C-64:T>C	TGCAGAAGGATGATAAGAATAATCTACTGCTTGGCGGCTACGTTGTCTCTTAGCGTGGGAAATGTTTCT	TGCAGAAGGATGATAAGAATAATCTACTGCTTGGCGGCTACGTTGTCTCTTAGCGTGGGAAATGTTTCT	NC_006090.4_chromosome_3	44116449	1	1.07E-28	64:T>C	64	0.965517	0.952381	0.154762	0.845238	0.047619	0.107143	0.090703	0.261621	0.176162	5.79798	3.84615	0.972222
100015197|F|0-60:C>T-60:C>T	TGCAGAAGGATTGGAAGAATACAGATGGAAATAACATCACATGACTGTACTTGTCTTGCACTCCTCATG	TGCAGAAGGATTGGAAGAATACAGATGGAAATAACATCACATGACTGTACTTGTCTTGCACTCCTCATG	NC_006088.4_chromosome_1	171932999	1	1.07E-28	60:C>T	60	0.988506	0.988372	0.127907	0.872093	0.011628	0.116279	0.022985	0.223094	0.123039	11.2	8.6875	0.952381
100015198|F|0-55:G>A-55:G>A	TGCAGAAGGCAAACTATTTTTGTGCTGCCACACCACAGTCAAAGGATGTGTGTACGGAGACTGACAACC	TGCAGAAGGCAAACTATTTTTGTGCTGCCACACCACAGTCAAAGGATGTGTGTACGGAGACTGACAACC	NC_006091.4_chromosome_4	2914607	1	1.07E-28	55:G>A	55	1	1	0.011494	0.988506	0	0.011494	0	0.022724	0.011362	6.58182	6	1
100015199|F|0-41:G>T-41:G>T	TGCAGAAGGCAAACTTCATCATCTCCCATAGCAAAAGAAATGATGACCACCTGCTCAAGAACATTAATT	TGCAGAAGGCAAACTTCATCATCTCCCATAGCAAAAGAAATGATGACCACCTGCTCAAGAACATTAATT	NC_006089.4_chromosome_2	5214502	1	1.07E-28	41:G>T	41	0.977011	0.976471	0.094118	0.905882	0.023529	0.070588	0.045952	0.170519	0.108235	5.74757	2.77778	0.925
100015200|F|0-26:T>G-26:T>G	TGCAGAAGGCAAATGTATCTCCTGTTTAATCCCCTCTCCACGTGGGAAAATGGCTCCTTTTACCAGCTG	TGCAGAAGGCAAATGTATCTCCTGTTTAATCCCCTCTCCACGTGGGAAAATGGCTCCTTTTACCAGCTG	NC_006090.4_chromosome_3	75890007	1	4.98E-27	26:T>G	26	1	1	0.011494	0.988506	0	0.011494	0	0.022724	0.011362	17.46364	11	1
100015203|F|0-48:G>A-48:G>A	TGCAGAAGGCAAGGTCAAAGGAGTGGGCTGTTCTTGACACCCCTGGTAGTCTGTACAATTCCAGCACCT	TGCAGAAGGCAAGGTCAAAGGAGTGGGCTGTTCTTGACACCCCTGGTAGTCTGTACAATTCCAGCACCT	NC_006099.4_chromosome_12	3737941	1	1.07E-28	48:G>A	48	1	1	0.057471	0.942529	0	0.057471	0	0.108337	0.054168	16.63636	12.42857	1
100015205|F|0-47:G>A-47:G>A	TGCAGAAGGCAATGGATGATGTGTTAGCCCAGCAGTAGATGGGGAGCGTGTCATCCACAAAGGCATGAG	TGCAGAAGGCAATGGATGATGTGTTAGCCCAGCAGTAGATGGGGAGCGTGTCATCCACAAAGGCATGAG	NC_006088.4_chromosome_1	105460272	1	8.33E-25	47:G>A	47	0.988506	0.976744	0.081395	0.918605	0.023256	0.05814	0.04543	0.14954	0.097485	26.06604	16.9	1
100015208|F|0-54:G>C-54:G>C	TGCAGAAGGCACTGAAGAAGAGGGCTGGCATCAGTGTAGCCAGATTTCCACTTAGAAGTGGACAGCTCT	TGCAGAAGGCACTGAAGAAGAGGGCTGGCATCAGTGTAGCCAGATTTCCACTTAGAAGTGGACAGCTCT	NC_006091.4_chromosome_4	51702386	1	1.07E-28	54:G>C	54	1	0.988506	0.045977	0.954023	0.011494	0.034483	0.022724	0.087726	0.055225	12.07273	4.75	1
100015214|F|0-19:A>G-19:A>G	TGCAGAAGGCAGAGATATTAGTGAGATCCTTGTTCACTCCCCTCCTTTTTTTGTGTGCATGTTTGGCTT	TGCAGAAGGCAGAGATATTAGTGAGATCCTTGTTCACTCCCCTCCTTTTTTTGTGTGCATGTTTGGCTT	NC_006092.4_chromosome_5	48109372	1	2.31E-25	19:A>G	19	0.862069	0.066667	0.986667	0.013333	0.933333	0.053333	0.124444	0.026311	0.075378	3.5	2.67778	0.941176
100015223|F|0-7:G>A-7:G>A	TGCAGAAGGCCTCAGGTATATAGTGACCTTCAGAGAGAGCCTTCCCTCCACTGCCAACCCTTAAATGAG	TGCAGAAGGCCTCAGGTATATAGTGACCTTCAGAGAGAGCCTTCCCTCCACTGCCAACCCTTAAATGAG	NC_006093.4_chromosome_6	29153117	1	1.07E-28	7:G>A	7	0.965517	0.988095	0.02381	0.97619	0.011905	0.011905	0.023526	0.046485	0.035006	5.65385	3.5	1
100015227|F|0-12:T>A-12:T>A	TGCAGAAGGCTCTGGTCTGTTTCCTTCTCTAATGCCTCCACCAGTGCTGGTAATTTCCTCATCCTTCAA	TGCAGAAGGCTCTGGTCTGTTTCCTTCTCTAATGCCTCCACCAGTGCTGGTAATTTCCTCATCCTTCAA	NC_006089.4_chromosome_2	138772295	1	1.07E-28	12:T>A	12	0.563218	0.877551	0.204082	0.795918	0.122449	0.081633	0.21491	0.324865	0.269888	3.24074	3.16667	0.954545
100015229|F|0-30:G>A-30:G>A	TGCAGAAGGCTGCATCTGCCAGTTGGCTCCGTGCAGGTAAGTCTCAGCCCAGCAGCCTCCACAGGGATG	TGCAGAAGGCTGCATCTGCCAGTTGGCTCCGTGCAGGTAAGTCTCAGCCCAGCAGCCTCCACAGGGATG	NC_006104.4_chromosome_17	5245780	1	1.07E-28	30:G>A	30	0.988506	0.906977	0.604651	0.395349	0.093023	0.511628	0.16874	0.478096	0.323418	7.8125	6.81818	0.952381
100015235|F|0-28:A>G-28:A>G	TGCAGAAGGGAAGCAAGGAAAGGGCTCCACTGAGCCAGAACAGTGAGAGGAGCCTGCACAGGAAAAGTG	TGCAGAAGGGAAGCAAGGAAAGGGCTCCACTGAGCCAGAACAGTGAGAGGAGCCTGCACAGGAAAAGTG	NC_006089.4_chromosome_2	129315905	1	1.07E-28	28:A>G	28	0.781609	0.588235	0.691176	0.308824	0.411765	0.279412	0.484429	0.426903	0.455666	5.72	4.61905	0.975
100015238|F|0-14:A>C-14:A>C	TGCAGAAGGGACAGAGTGAGAGCTGCTCTCCGTGCTCCCCACCTCTGCATACAGTCCATTCTCTAGAAA	TGCAGAAGGGACAGAGTGAGAGCTGCTCTCCGTGCTCCCCACCTCTGCATACAGTCCATTCTCTAGAAA	NC_006092.4_chromosome_5	17035107	1	1.07E-28	14:A>C	14	0.988506	0.77907	0.593023	0.406977	0.22093	0.372093	0.34424	0.482693	0.413467	6.18519	5.16129	0.921053
100015239|F|0-7:G>A-7:G>A	TGCAGAAGGGACATGAAGGATGCTTTGCTTAAGAGTTGGTTTGCCCAGAGTTCAAGGAGACTCCAACTG	TGCAGAAGGGACATGAAGGATGCTTTGCTTAAGAGTTGGTTTGCCCAGAGTTCAAGGAGACTCCAACTG	NC_006095.4_chromosome_8	27016089	1	1.07E-28	7:G>A	7	0.988506	0.988372	0.046512	0.953488	0.011628	0.034884	0.022985	0.088697	0.055841	6.7156	2.75	1
100015240|F|0-48:C>T-48:C>T	TGCAGAAGGGACCAGCGATGTGCTGCAATGGCACAGAGGTGATCTCAGCCCCTCATCCCCTCCAGAGCA	TGCAGAAGGGACCAGCGATGTGCTGCAATGGCACAGAGGTGATCTCAGCCCCTCATCCCCTCCAGAGCA	NC_006100.4_chromosome_13	13243044	1	4.98E-27	48:C>T	48	0.678161	0.745763	0.389831	0.610169	0.254237	0.135593	0.379201	0.475725	0.427463	6.63158	6.59259	0.964286
100015242|F|0-36:G>A-36:G>A	TGCAGAAGGGAGACTGTATTCCAAGGGAAAATAAGAGCAGATAATTATGAAAAATATAGCTTGGGTAAC	TGCAGAAGGGAGACTGTATTCCAAGGGAAAATAAGAGCAGATAATTATGAAAAATATAGCTTGGGTAAC	NC_006094.4_chromosome_7	27952501	2	4.98E-27	36:G>A	36	1	0.91954	0.551724	0.448276	0.08046	0.471264	0.147972	0.494649	0.321311	11.44444	8.46667	0.977273
100015249|F|0-27:C>T-27:C>T	TGCAGAAGGGCTTGTCTCTCTGCCTGGCTTCCATGGAGTGGTCTCCACTGGGTTGTGTGGAAGTCCTGC	TGCAGAAGGGCTTGTCTCTCTGCCTGGCTTCCATGGAGTGGTCTCCACTGGGTTGTGTGGAAGTCCTGC	NC_006091.4_chromosome_4	85268954	1	1.07E-28	27:C>T	27	0.942529	0.792683	0.512195	0.487805	0.207317	0.304878	0.328673	0.499703	0.414188	4.0375	3.46939	0.947368
100015256|F|0-48:G>A-48:G>A	TGCAGAAGGGGTGCTCCAGCACGCAGGGAGGTTTCAAACACCGATGACGTGTAGGGAGCAAATTGGGAT	TGCAGAAGGGGTGCTCCAGCACGCAGGGAGGTTTCAAACACCGATGACGTGTAGGGAGCAAATTGGGAT	NC_006101.4_chromosome_14	5450961	1	1.07E-28	48:G>A	48	0.896552	0.948718	0.153846	0.846154	0.051282	0.102564	0.097304	0.260355	0.17883	4.86022	3.15385	1
100015257|F|0-17:A>C-17:A>C	TGCAGAAGGGTAATCACAAAGTATCGTGCTTGAAGGGAAATCAAGCTTTTGCTTTCCAAATATCTAGTC	TGCAGAAGGGTAATCACAAAGTATCGTGCTTGAAGGGAAATCAAGCTTTTGCTTTCCAAATATCTAGTC	NC_006089.4_chromosome_2	78988753	1	1.07E-28	17:A>C	17	0.965517	1	0.011905	0.988095	0	0.011905	0	0.023526	0.011763	7.93396	4	1
100015258|F|0-38:T>G-38:T>G	TGCAGAAGGGTAATTACAACCCATGCTTTCTAAAAAACTTTATAGTGCTTTGTACTGAAGAAAAATATG	TGCAGAAGGGTAATTACAACCCATGCTTTCTAAAAAACTTTATAGTGCTTTGTACTGAAGAAAAATATG	NC_006088.4_chromosome_1	105855266	1	1.07E-28	38:T>G	38	1	1	0.068966	0.931034	0	0.068966	0	0.128419	0.064209	6.76147	4.71429	1
100015260|F|0-49:C>T-49:C>T	TGCAGAAGGGTACAGAGCACATATCCACCTCACCATCCTCGGCTCCTTTCAGAACTGGTGGAGACAGAG	TGCAGAAGGGTACAGAGCACATATCCACCTCACCATCCTCGGCTCCTTTCAGAACTGGTGGAGACAGAG	NC_006088.4_chromosome_1	135677267	1	4.98E-27	49:C>T	49	0.908046	0.962025	0.088608	0.911392	0.037975	0.050633	0.073065	0.161513	0.117289	3.75581	3.71429	1
100015263|F|0-68:C>T-68:C>T	TGCAGAAGGGTTTCTGAGCCACACAGAAGCTAACCTGGACTCATTCACACAATACATTTCAGTGCACAC	TGCAGAAGGGTTTCTGAGCCACACAGAAGCTAACCTGGACTCATTCACACAATACATTTCAGTGCACAC	NC_006094.4_chromosome_7	25758645	1	1.07E-28	68:C>T	68	1	1	0.011494	0.988506	0	0.011494	0	0.022724	0.011362	5.3	3	1
100015264|F|0-60:A>G-60:A>G	TGCAGAAGGTAAACACCATCAATCTTCTCTATTCTTGGGTCTTCTTCTTTCATATACTGCAACAGCAGT	TGCAGAAGGTAAACACCATCAATCTTCTCTATTCTTGGGTCTTCTTCTTTCATATACTGCAACAGCAGT	NC_006092.4_chromosome_5	40608421	1	1.07E-28	60:A>G	60	1	0.862069	0.655172	0.344828	0.137931	0.517241	0.237812	0.451843	0.344828	17.16495	16.56338	1
100015265|F|0-30:T>C-30:T>C	TGCAGAAGGTAACTTCTGCTTCTGTTTGTATATGTCTTTACCTGTCAGCACTGCACTCCCCTATTTTTG	TGCAGAAGGTAACTTCTGCTTCTGTTTGTATATGTCTTTACCTGTCAGCACTGCACTCCCCTATTTTTG	NC_006088.4_chromosome_1	127700588	1	1.07E-28	30:T>C	30	0.988506	1	0.011628	0.988372	0	0.011628	0	0.022985	0.011493	9.78505	3	1
100015266|F|0-62:A>G-62:A>G	TGCAGAAGGTAAGGTAAAGCTGTGCTGTTCTGCCTTATTCTGTATCAGCATTTGAACAATTCAGGCTTT	TGCAGAAGGTAAGGTAAAGCTGTGCTGTTCTGCCTTATTCTGTATCAGCATTTGAACAATTCAGGCTTT	NC_006098.4_chromosome_11	11370066	1	1.07E-28	62:A>G	62	0.482759	0.952381	0.095238	0.904762	0.047619	0.047619	0.090703	0.172336	0.131519	6.46667	4.5	1
100015267|F|0-26:C>G-26:C>G	TGCAGAAGGTAGCCAGCATCAGCGGACAGACTCAACGCTCGGTAATGGGCTGACCAAGAGCGCTTGCCA	TGCAGAAGGTAGCCAGCATCAGCGGACAGACTCAACGCTCGGTAATGGGCTGACCAAGAGCGCTTGCCA	NC_006110.4_chromosome_23	1082556	1	1.07E-28	26:C>G	26	0.965517	0.809524	0.654762	0.345238	0.190476	0.464286	0.30839	0.452098	0.380244	5.57143	5.02857	1
100015269|F|0-43:T>C-43:T>C	TGCAGAAGGTAGGAAGAGTAAAGTACAGCTAAATGCCTTAGTCTGAAAATACCAATGTTAATTTAATGT	TGCAGAAGGTAGGAAGAGTAAAGTACAGCTAAATGCCTTAGTCTGAAAATACCAATGTTAATTTAATGT	NC_006101.4_chromosome_14	9308405	1	1.07E-28	43:T>C	43	1	0.885057	0.586207	0.413793	0.114943	0.471264	0.203461	0.485137	0.344299	9.2449	7.78125	1
100015273|F|0-14:A>T-14:A>T	TGCAGAAGGTATCGATTTCAATTTGGAGAAACTTGCAAAGTCTGTCACTGATTCACAAACTTTTAAGAA	TGCAGAAGGTATCGATTTCAATTTGGAGAAACTTGCAAAGTCTGTCACTGATTCACAAACTTTTAAGAA	NC_006089.4_chromosome_2	138642134	1	1.07E-28	14:A>T	14	1	1	0.126437	0.873563	0	0.126437	0	0.220901	0.110451	10.34234	4.23077	1
100015274|F|0-57:C>G-57:C>G	TGCAGAAGGTATGTTACTGCTTTAGTCTTGTTTCATAATACATCTCAACAACAAATGCTACTAAATTTG	TGCAGAAGGTATGTTACTGCTTTAGTCTTGTTTCATAATACATCTCAACAACAAATGCTACTAAATTTG	NC_006088.4_chromosome_1	171363796	1	4.98E-27	57:C>G	57	0.988506	0.860465	0.581395	0.418605	0.139535	0.44186	0.24013	0.48675	0.36344	13.26596	10.37288	0.977273
100015280|F|0-21:G>C-21:G>C	TGCAGAAGGTCTTTGTAATTGGCTTAACATTTTGGCTCACCCAATCATAAAAAACACATATCTAAAATA	TGCAGAAGGTCTTTGTAATTGGCTTAACATTTTGGCTCACCCAATCATAAAAAACACATATCTAAAATA	NC_006099.4_chromosome_12	12449103	1	1.07E-28	21:G>C	21	0.988506	0.965116	0.151163	0.848837	0.034884	0.116279	0.067334	0.256625	0.161979	13.45714	8	1
100015283|F|0-56:C>G-56:C>G	TGCAGAAGGTGGCCAGCCAGAAAGCCCCATGGGCCAAATGGAAGGGTGCTCCTGGCCCCCTGCTTGCAC	TGCAGAAGGTGGCCAGCCAGAAAGCCCCATGGGCCAAATGGAAGGGTGCTCCTGGCCCCCTGCTTGCAC	NC_006095.4_chromosome_8	20201340	1	1.07E-28	56:C>G	56	1	0.954023	0.252874	0.747126	0.045977	0.206897	0.087726	0.377857	0.232792	4.79048	3.34483	0.975
100015285|F|0-55:C>T-55:C>T	TGCAGAAGGTGTCCATACTAAATAGTCAGTGGTTTGGATAAATGGGTACTTAGGACCACATCACCTGTG	TGCAGAAGGTGTCCATACTAAATAGTCAGTGGTTTGGATAAATGGGTACTTAGGACCACATCACCTGTG	NT_462015.1_chromosome_11 chr11random_Scaffold22600	1030	2	1.07E-28	55:C>T	55	0.977011	0.811765	0.564706	0.435294	0.188235	0.376471	0.305606	0.491626	0.398616	4.14815	3.3	0.941176
100015287|F|0-9:T>C-9:T>C	TGCAGAAGGTTCACATGTGCTCCAGAAACTCTGAGGTCATGTGGAAACTTTTCAAATTAGTGAGGGCTC	TGCAGAAGGTTCACATGTGCTCCAGAAACTCTGAGGTCATGTGGAAACTTTTCAAATTAGTGAGGGCTC	NC_006092.4_chromosome_5	54095784	1	4.98E-27	9:T>C	9	0.988506	0.825581	0.418605	0.581395	0.174419	0.244186	0.287994	0.48675	0.387372	2.87952	2.7619	0.9
100015288|F|0-32:G>A-32:G>A	TGCAGAAGGTTCCTCAGAAGCGCTGCCAGGACGCAGGCAGGGCATTGCTCAGTGCCAACTCATCGGTCA	TGCAGAAGGTTCCTCAGAAGCGCTGCCAGGACGCAGGCAGGGCATTGCTCAGTGCCAACTCATCGGTCA	NC_006102.4_chromosome_15	704240	1	1.07E-28	32:G>A	32	0.850575	0.945946	0.202703	0.797297	0.054054	0.148649	0.102264	0.323229	0.212747	2.71951	2.66667	0.954545
100015289|F|0-34:G>A-34:G>A	TGCAGAAGGTTCTCCTTGGATTTCAGTTACATTTGCCAGAATCATGCAAGTCTTTCAGAAATCTTGTGG	TGCAGAAGGTTCTCCTTGGATTTCAGTTACATTTGCCAGAATCATGCAAGTCTTTCAGAAATCTTGTGG	NC_006089.4_chromosome_2	120694401	1	1.07E-28	34:G>A	34	0.988506	1	0.034884	0.965116	0	0.034884	0	0.067334	0.033667	8.38532	6	1
100015293|F|0-22:C>T-22:C>T	TGCAGAAGGTTTCATGTGTCCCCCACCATTTTATTGCCAGTCATGAATATATATGCCAGTGTCACTACA	TGCAGAAGGTTTCATGTGTCCCCCACCATTTTATTGCCAGTCATGAATATATATGCCAGTGTCACTACA	NC_006089.4_chromosome_2	70620299	2	1.07E-28	22:C>T	22	0.885057	0.974026	0.025974	0.974026	0.025974	0	0.050599	0.050599	0.050599	5.29787	3.5	1
100015296|F|0-35:T>C-35:T>C	TGCAGAAGGTTTTTATGTTACTCGGGAACACATTATATCCAGCTTTGGAGATTCAGTGAAAGAAACGAC	TGCAGAAGGTTTTTATGTTACTCGGGAACACATTATATCCAGCTTTGGAGATTCAGTGAAAGAAACGAC	NC_006094.4_chromosome_7	26971178	1	1.07E-28	35:T>C	35	0.988506	0.953488	0.372093	0.627907	0.046512	0.325581	0.088697	0.46728	0.277988	15.36538	7.95349	1
100015298|F|0-15:C>T-15:C>T	TGCAGAAGTAAAATACCTTTACTACTGTTATTTCAATTTTAGATGCTCAGTGAGTATATCTGTAAGTAT	TGCAGAAGTAAAATACCTTTACTACTGTTATTTCAATTTTAGATGCTCAGTGAGTATATCTGTAAGTAT	NC_006091.4_chromosome_4	61579834	1	1.07E-28	15:C>T	15	0.977011	0.964706	0.294118	0.705882	0.035294	0.258824	0.068097	0.415225	0.241661	17.39423	11.96875	1
100015300|F|0-48:T>A-48:T>A	TGCAGAAGTAAAATGCAAAATCATAATTGTCATATAAGAGATAAATGCTTATGATTCACATTTTGAGAT	TGCAGAAGTAAAATGCAAAATCATAATTGTCATATAAGAGATAAATGCTTATGATTCACATTTTGAGAT	NC_006091.4_chromosome_4	81017347	1	1.07E-28	48:T>A	48	1	0.988506	0.183908	0.816092	0.011494	0.172414	0.022724	0.300172	0.161448	13.90741	9.08333	0.977273
100015301|F|0-42:A>G-42:A>G	TGCAGAAGTAAAGCATGGGCCTCCCCAGGTTTCTGTTACCCCATCATCCACAGACTGTGAGAGTTAGGC	TGCAGAAGTAAAGCATGGGCCTCCCCAGGTTTCTGTTACCCCATCATCCACAGACTGTGAGAGTTAGGC	NC_006098.4_chromosome_11	5397317	1	4.98E-27	42:A>G	42	0.988506	1	0.093023	0.906977	0	0.093023	0	0.16874	0.08437	11.21818	5	1
100015306|F|0-55:G>A-55:G>A	TGCAGAAGTAACTTCAGTAAATCAGTGCCAGCTTTCACTTGATGGAGTGTGACAGGCTGGTGGTGCTGG	TGCAGAAGTAACTTCAGTAAATCAGTGCCAGCTTTCACTTGATGGAGTGTGACAGGCTGGTGGTGCTGG	NC_006089.4_chromosome_2	50910776	1	1.07E-28	55:G>A	55	0.988506	1	0.023256	0.976744	0	0.023256	0	0.04543	0.022715	5.42727	3	1
100015309|F|0-12:T>C-12:T>C	TGCAGAAGTAATTTAGGAAAGGGTGAAAGGCAGATAATTACATTAAAAAAAAAAAAGTGTATTATCATT	TGCAGAAGTAATTTAGGAAAGGGTGAAAGGCAGATAATTACATTAAAAAAAAAAAAGTGTATTATCATT	NC_006092.4_chromosome_5	36868714	1	4.98E-27	12:T>C	12	0.712644	0.451613	0.677419	0.322581	0.548387	0.129032	0.495317	0.437045	0.466181	2.6875	2.68	0.95
100015311|F|0-16:T>A-16:T>A	TGCAGAAGTAATTAACTTTTACCCATACTTCTTCTTTAGCCTTACCCTAATAACTCGCAAAATATTTAG	TGCAGAAGTAATTAACTTTTACCCATACTTCTTCTTTAGCCTTACCCTAATAACTCGCAAAATATTTAG	NC_006092.4_chromosome_5	30390875	1	1.07E-28	16:T>A	16	0.988506	0.918605	0.44186	0.55814	0.081395	0.360465	0.14954	0.49324	0.32139	15.86408	10.88889	0.977273
100015314|F|0-22:C>T-22:C>T	TGCAGAAGTAATTCTCCTTTCTCATTTTTCCTCATCACTCTCTACCAAGCAAGAGTTCTTCACTGCTTT	TGCAGAAGTAATTCTCCTTTCTCATTTTTCCTCATCACTCTCTACCAAGCAAGAGTTCTTCACTGCTTT	NC_006089.4_chromosome_2	14287365	1	1.07E-28	22:C>T	22	1	0.954023	0.218391	0.781609	0.045977	0.172414	0.087726	0.341393	0.214559	8.21905	3.81818	1
100015317|F|0-38:A>G-38:A>G	TGCAGAAGTACAGAAACTACTTAAAGATCTGTTGTATCATAGTATGCTTCAGTGATTTTATATGCTGTA	TGCAGAAGTACAGAAACTACTTAAAGATCTGTTGTATCATAGTATGCTTCAGTGATTTTATATGCTGTA	NC_006094.4_chromosome_7	9670771	1	1.07E-28	38:A>G	38	0.977011	0.952941	0.305882	0.694118	0.047059	0.258824	0.089689	0.424637	0.257163	7.05882	4.9	0.954545
100015320|F|0-51:A>G-51:A>G	TGCAGAAGTACCAATCTTTGCAATGCTTGCTTCATTCAGTTAGAACGTAACATTACTAGGCTCTCATCC	TGCAGAAGTACCAATCTTTGCAATGCTTGCTTCATTCAGTTAGAACGTAACATTACTAGGCTCTCATCC	NC_006093.4_chromosome_6	21173653	1	1.07E-28	51:A>G	51	0.988506	0.802326	0.569767	0.430233	0.197674	0.372093	0.317198	0.490265	0.403732	13.81111	12.60656	1
100015322|F|0-55:G>A-55:G>A	TGCAGAAGTACCCAGTAACAGTGGTTTTCTCCTCATGTAAGTAAATTCAGAGCCTGGTGAGTGGTAGCT	TGCAGAAGTACCCAGTAACAGTGGTTTTCTCCTCATGTAAGTAAATTCAGAGCCTGGTGAGTGGTAGCT	NC_006099.4_chromosome_12	10914154	1	1.07E-28	55:G>A	55	1	1	0.045977	0.954023	0	0.045977	0	0.087726	0.043863	17.96396	9.5	1
100015323|F|0-9:A>T-9:A>T	TGCAGAAGTACTCCAAAGCATAACAGACTAGTTACATAGTATGAGCACTTATTCATTATCTGGAGCTTG	TGCAGAAGTACTCCAAAGCATAACAGACTAGTTACATAGTATGAGCACTTATTCATTATCTGGAGCTTG	NC_006088.4_chromosome_1	147459557	1	1.07E-28	9:A>T	9	0.988506	1	0.023256	0.976744	0	0.023256	0	0.04543	0.022715	12.76147	6.5	1
100015326|F|0-56:C>T-56:C>T	TGCAGAAGTACTTGCTCTCCAGTGATGCCTTGCAGGTGTGGTGGACTACAAATCTACGGCTATGATAGA	TGCAGAAGTACTTGCTCTCCAGTGATGCCTTGCAGGTGTGGTGGACTACAAATCTACGGCTATGATAGA	NC_006088.4_chromosome_1	166688943	1	4.98E-27	56:C>T	56	1	0.804598	0.712644	0.287356	0.195402	0.517241	0.31444	0.409565	0.362003	7.68132	7.52564	0.909091
100015327|F|0-59:T>G-59:T>G	TGCAGAAGTAGATGCAAGAGATTTAGAAACCATGTATATCATGCTAACATGTACTATGCTACGGGACCA	TGCAGAAGTAGATGCAAGAGATTTAGAAACCATGTATATCATGCTAACATGTACTATGCTACGGGACCA	NC_006099.4_chromosome_12	11025107	1	1.07E-28	59:T>G	59	0.988506	1	0.011628	0.988372	0	0.011628	0	0.022985	0.011493	5.17431	5	1
100015330|F|0-66:T>C-66:T>C	TGCAGAAGTAGTGGCTGAGGCTTTCCTTGTTGATGAGAGCTGCTGTCAGGGCTCTGTGTCCCCATGTAT	TGCAGAAGTAGTGGCTGAGGCTTTCCTTGTTGATGAGAGCTGCTGTCAGGGCTCTGTGTCCCCATGTAT	NC_006095.4_chromosome_8	29286620	1	1.07E-28	66:T>C	66	0.965517	0.607143	0.72619	0.27381	0.392857	0.333333	0.477041	0.397676	0.437358	7.55	6.9759	0.952381
100015334|F|0-33:A>G-33:A>G	TGCAGAAGTATCAGTAAAAAGAAAAACCAACACACTAGTTCACATATTTGAAAAAAGCAGCATGAGATC	TGCAGAAGTATCAGTAAAAAGAAAAACCAACACACTAGTTCACATATTTGAAAAAAGCAGCATG	NC_006093.4_chromosome_6	34048342	1	5.84E-26	33:A>G	33	0.988506	0.790698	0.697674	0.302326	0.209302	0.488372	0.33099	0.42185	0.37642	8.16867	7.10811	0.97619
100015336|F|0-38:C>T-38:C>T	TGCAGAAGTATCTCCCATCCTCCCTTCTGTCCAGGCACCGAATGGGATTTGTTACTGTCCCATTGCCAT	TGCAGAAGTATCTCCCATCCTCCCTTCTGTCCAGGCACCGAATGGGATTTGTTACTGTCCCATTGCCAT	NC_006111.4_chromosome_24	1885254	1	4.98E-27	38:C>T	38	0.988506	0.790698	0.662791	0.337209	0.209302	0.453488	0.33099	0.446998	0.388994	5.75581	5.5942	0.9
100015339|F|0-38:A>C-38:A>C	TGCAGAAGTATGGGAGCTTTTTTAAAAAGTAAAAAAAAACATTAAAACTAAAGAGAGGGAGTGTTTTTT	TGCAGAAGTATGGGAGCTTTTTTAAAAAGTAAAAAAAAACATTAAAACTAAAGAGAGGGAGTGTTTTTT	NC_006092.4_chromosome_5	55405084	1	1.07E-28	38:A>C	38	0.988506	0.965116	0.174419	0.825581	0.034884	0.139535	0.067334	0.287994	0.177664	10.60952	7.11111	1
100015340|F|0-16:G>T-16:G>T	TGCAGAAGTATTTAGTGCAGAGCTGACTAATACCTGCAAATGGATTGGCCCAGTCCTGCTAATTGGAAG	TGCAGAAGTATTTAGTGCAGAGCTGACTAATACCTGCAAATGGATTGGCCCAGTCCTGCTAATTGGAAG	NC_006100.4_chromosome_13	11485018	1	1.07E-28	16:G>T	16	0.977011	1	0.011765	0.988235	0	0.011765	0	0.023253	0.011626	7.01852	5	1
100015342|F|0-10:A>G-10:A>G	TGCAGAAGTCAAAAAGAGTAAATTAAGGCTTTTAGGAATCAAACCTTGATTCTTGGCATGTGCAGTTGC	TGCAGAAGTCAAAAAGAGTAAATTAAGGCTTTTAGGAATCAAACCTTGATTCTTGGCATGTGCAGTTGC	NC_006091.4_chromosome_4	12649659	1	1.07E-28	10:A>G	10	0.793103	0.811594	0.362319	0.637681	0.188406	0.173913	0.305818	0.462088	0.383953	5.66216	4.24138	1
100015347|F|0-14:G>A-14:G>A	TGCAGAAGTCAAATGTTTTGCTTAGTTTAATTTTAAAACCAATCTAAACAGCTTGTCTCAGCCTATGCA	TGCAGAAGTCAAATGTTTTGCTTAGTTTAATTTTAAAACCAATCTAAACAGCTTGTCTCAGCCTATGCA	NC_006091.4_chromosome_4	66055152	1	1.07E-28	14:G>A	14	0.91954	1	0.025	0.975	0	0.025	0	0.04875	0.024375	4.17172	3.5	1
100015350|F|0-15:T>C-15:T>C	TGCAGAAGTCACAACTGTGTGAAATCCAGAGCCATCGCTTCACTAAAGGCCAAACAGATACTTGTGGAG	TGCAGAAGTCACAACTGTGTGAAATCCAGAGCCATCGCTTCACTAAAGGCCAAACAGATACTTGTGGAG	NC_006095.4_chromosome_8	20344871	1	1.07E-28	15:T>C	15	0.655172	0.842105	0.263158	0.736842	0.157895	0.105263	0.265928	0.387812	0.32687	3.89091	3.31579	0.95
100015357|F|0-50:C>T-50:C>T	TGCAGAAGTCAGGCTCTTCTTCCTCTCTGCCCATTGCACACAAGCACACACGCGTGCACACGCAGCCCC	TGCAGAAGTCAGGCTCTTCTTCCTCTCTGCCCATTGCACACAAGCACACACGCGTGCACACGCAGCCCC	NC_006098.4_chromosome_11	18318943	1	1.07E-28	50:C>T	50	0.977011	1	0.011765	0.988235	0	0.011765	0	0.023253	0.011626	11.75926	5	1
100015358|F|0-51:G>A-51:G>A	TGCAGAAGTCAGTAGTGTTGGTCATTGCTGCTCTGAAGTAGATTGGCATTGGGTTCTGCTTCTTATTTT	TGCAGAAGTCAGTAGTGTTGGTCATTGCTGCTCTGAAGTAGATTGGCATTGGGTTCTGCTTCTTATTTT	NC_006088.4_chromosome_1	89713832	1	1.07E-28	51:G>A	51	0.988506	0.976744	0.104651	0.895349	0.023256	0.081395	0.04543	0.187399	0.116414	5.23301	3.27273	0.9
100015360|F|0-44:G>A-44:G>A	TGCAGAAGTCAGTCCACACAAGAGTCTGGAGGGGAAAAGAATAAGCAACTAAAGCAATGGGAATGAATA	TGCAGAAGTCAGTCCACACAAGAGTCTGGAGGGGAAAAGAATAAGCAACTAAAGCAATGGGAATGAATA	NC_006092.4_chromosome_5	8367531	1	1.07E-28	44:G>A	44	0.873563	0.986842	0.013158	0.986842	0.013158	0	0.02597	0.02597	0.02597	9.28421	7.5	1
100015361|F|0-48:T>C-48:T>C	TGCAGAAGTCATACAAACCATTGCAGAAAGAACTTTAAGTTCACTATTTCCTCTGACTTCTAATGATGG	TGCAGAAGTCATACAAACCATTGCAGAAAGAACTTTAAGTTCACTATTTCCTCTGACTTCTAATGATGG	NC_006099.4_chromosome_12	2232246	1	4.98E-27	48:T>C	48	1	0.91954	0.505747	0.494253	0.08046	0.425287	0.147972	0.499934	0.323953	17.54902	14.33333	0.977273
100015362|F|0-44:G>T-44:G>T	TGCAGAAGTCATACAGGCATCATTTTGGTTTTAGGGGGAAGAGCGATTATACCTTTATTATTTGTCAGC	TGCAGAAGTCATACAGGCATCATTTTGGTTTTAGGGGGAAGAGCGATTATACCTTTATTATTTGTCAGC	NC_006093.4_chromosome_6	35261636	1	4.98E-27	44:G>T	44	0.988506	1	0.081395	0.918605	0	0.081395	0	0.14954	0.07477	17.86239	6.3	1
100015370|F|0-12:T>C-12:T>C	TGCAGAAGTCCATGTAAATGTAAGCACTTCAGTGTGAAGCCATGGGCAGTACTAACACCCTCTACTCAG	TGCAGAAGTCCATGTAAATGTAAGCACTTCAGTGTGAAGCCATGGGCAGTACTAACACCCTCTACTCAG	NC_006089.4_chromosome_2	90177771	1	1.07E-28	12:T>C	12	0.988506	1	0.046512	0.953488	0	0.046512	0	0.088697	0.044348	4.98077	2.75	1
100015371|F|0-25:T>C-25:T>C	TGCAGAAGTCCCAACTCTGGGCTCCTTTTGAGGAATGTCCACGCATAAAACAGAAGAAAGGTGCCAAAA	TGCAGAAGTCCCAACTCTGGGCTCCTTTTGAGGAATGTCCACGCATAAAACAGAAGAAAGGTGCCAAAA	NC_006127.4_chromosome_Z	50171104	1	1.07E-28	25:T>C	25	0.666667	0.965517	0.051724	0.948276	0.034483	0.017241	0.066587	0.098098	0.082342	7.30882	3	0.958333
100015372|F|0-29:T>C-29:T>C	TGCAGAAGTCCCAGAATGACCACCACTGGTGTCCACTGAGGGTGCTCACAAAGAGCCAAGCGAGCATTC	TGCAGAAGTCCCAGAATGACCACCACTGGTGTCCACTGAGGGTGCTCACAAAGAGCCAAGCGAGCATTC	NC_006088.4_chromosome_1	47767539	1	4.98E-27	29:T>C	29	1	0.942529	0.367816	0.632184	0.057471	0.310345	0.108337	0.465055	0.286696	19.53846	13.40476	1
100015377|F|0-32:A>G-32:A>G	TGCAGAAGTCCTCTTTAATGTGCTAATGGGACAGCGTATATTATAGCAAATTTACTGTGAGGCATGAGC	TGCAGAAGTCCTCTTTAATGTGCTAATGGGACAGCGTATATTATAGCAAATTTACTGTGAGGCATGAGC	NC_006088.4_chromosome_1	85830038	1	1.07E-28	32:A>G	32	0.954023	0.987952	0.012048	0.987952	0.012048	0	0.023806	0.023806	0.023806	3.58333	3	1
100015378|F|0-56:T>C-56:T>C	TGCAGAAGTCCTTGCCATAGGATCTCCTGAATGAAACTTAAGCTCTTGGTAACAACTCCTGAATGCCCA	TGCAGAAGTCCTTGCCATAGGATCTCCTGAATGAAACTTAAGCTCTTGGTAACAACTCCTGAATGCCCA	NC_006090.4_chromosome_3	63424146	1	4.98E-27	56:T>C	56	0.954023	0.036145	0.987952	0.012048	0.963855	0.024096	0.069676	0.023806	0.046741	3.33333	2.61458	1
100015380|F|0-58:G>A-58:G>A	TGCAGAAGTCGATCTCCTGCTTGGGATTCAGCTGAATAAAATGTGCTTCAGTATCTGAGGTGGTGCAGC	TGCAGAAGTCGATCTCCTGCTTGGGATTCAGCTGAATAAAATGTGCTTCAGTATCTGAGGTGGTGCAGC	NC_006093.4_chromosome_6	23936266	1	1.07E-28	58:G>A	58	1	0.988506	0.103448	0.896552	0.011494	0.091954	0.022724	0.185493	0.104109	16.63636	8	1
100015381|F|0-9:T>C-9:T>C	TGCAGAAGTTGGTTTAATGAGGCTGAAGACAAGAAATTAGATCTGTTTTTGCATTATTTGCATGAGATC	TGCAGAAGTTGGTTTAATGAGGCTGAAGACAAGAAATTAGATCTGTTTTTGCATTATTTGCATG	NC_006127.4_chromosome_Z	33024473	1	5.84E-26	9:T>C	9	0.977011	0.611765	0.458824	0.541176	0.388235	0.070588	0.475017	0.496609	0.485813	9.64615	8.56863	1
100015383|F|0-45:T>C-45:T>C	TGCAGAAGTCTATTCCTTGCAAATCCAAGGAAAATAGTATTCCAGTCTGTTCCATTGCTCTGGTCTCTG	TGCAGAAGTCTATTCCTTGCAAATCCAAGGAAAATAGTATTCCAGTCTGTTCCATTGCTCTGGTCTCTG	NC_006090.4_chromosome_3	22232403	1	1.07E-28	45:T>C	45	0.988506	0.930233	0.511628	0.488372	0.069767	0.44186	0.1298	0.49973	0.314765	9.54	6.875	0.931818
100015384|F|0-15:A>G-15:A>G	TGCAGAAGTCTCCAAAGGTTTTCACCCATGTTTTCACAGATGTCCTCTTAGAACCCATCTAATCCTCCA	TGCAGAAGTCTCCAAAGGTTTTCACCCATGTTTTCACAGATGTCCTCTTAGAACCCATCTAATCCTCCA	NC_006088.4_chromosome_1	125539812	1	1.07E-28	15:A>G	15	1	0.91954	0.402299	0.597701	0.08046	0.321839	0.147972	0.480909	0.31444	16.31683	12.33333	1
100015385|F|0-40:T>G-40:T>G	TGCAGAAGTCTCCAACTTCCTCTCCTGTGCACTTTCTCAATAAAAGAAGGCTGAAGGTGACAGTGGAAC	TGCAGAAGTCTCCAACTTCCTCTCCTGTGCACTTTCTCAATAAAAGAAGGCTGAAGGTGACAGTGGAAC	NC_006089.4_chromosome_2	48372724	1	4.98E-27	40:T>G	40	0.931034	0.851852	0.345679	0.654321	0.148148	0.197531	0.252401	0.45237	0.352385	2.83951	2.51515	0.90625
100015387|F|0-18:T>C-18:T>C	TGCAGAAGTCTCTAGAATTGGCAGTCTACTCACTAGTGAAGCAGACTGTTTCTTTTTATCCCACTGTAT	TGCAGAAGTCTCTAGAATTGGCAGTCTACTCACTAGTGAAGCAGACTGTTTCTTTTTATCCCACTGTAT	NC_006127.4_chromosome_Z	44866301	1	1.07E-28	18:T>C	18	0.988506	0.976744	0.034884	0.965116	0.023256	0.011628	0.04543	0.067334	0.056382	6.04673	5	1
100015388|F|0-46:C>T-46:C>T	TGCAGAAGTCTCTCCAATTGCTCACATTCTGCCCAGTTACTAGAGGCAACATCAGAGAGACCTGGGCTT	TGCAGAAGTCTCTCCAATTGCTCACATTCTGCCCAGTTACTAGAGGCAACATCAGAGAGACCTGGGCTT	NC_006089.4_chromosome_2	130847624	1	1.07E-28	46:C>T	46	0.988506	0.988372	0.093023	0.906977	0.011628	0.081395	0.022985	0.16874	0.095863	7.87156	6.66667	0.954545
100015391|F|0-65:G>A-65:G>A	TGCAGAAGTCTGTCCACGCAATCTGGATCCGATGGATTGAACGTTTGCTCCAGGTCAGCTTGTTCGGCT	TGCAGAAGTCTGTCCACGCAATCTGGATCCGATGGATTGAACGTTTGCTCCAGGTCAGCTTGTTCGGCT	NC_006092.4_chromosome_5	21413287	1	4.98E-27	65:G>A	65	1	1	0.057471	0.942529	0	0.057471	0	0.108337	0.054168	6.52727	3	1
100015394|F|0-25:A>C-25:A>C	TGCAGAAGTCTTGACCCAAAACTAAACTTCCATTTTTAGTACTATGAATGCACACAAGCCACTATGAAC	TGCAGAAGTCTTGACCCAAAACTAAACTTCCATTTTTAGTACTATGAATGCACACAAGCCACTATGAAC	NC_006090.4_chromosome_3	11347530	1	2.31E-25	25:A>C	25	0.448276	0.871795	0.128205	0.871795	0.128205	0	0.223537	0.223537	0.223537	11.45238	8.14286	1
100015396|F|0-28:G>A-28:G>A	TGCAGAAGTGAAAGAACTCCTTTTAAGAGAGTCGGTGAATAACTAGGAAATGAGCATCAAACTAGGCAT	TGCAGAAGTGAAAGAACTCCTTTTAAGAGAGTCGGTGAATAACTAGGAAATGAGCATCAAACTAGGCAT	NC_006094.4_chromosome_7	30901840	1	1.07E-28	28:G>A	28	1	1	0.091954	0.908046	0	0.091954	0	0.166997	0.083498	7.4	4.81818	0.977273
100015398|F|0-53:A>G-53:A>G	TGCAGAAGTGAAGATGACTAGGGGTGAGAGGCTGGAAAATAGTGTTTCCATTTAAAAGGCAGGGTAGCA	TGCAGAAGTGAAGATGACTAGGGGTGAGAGGCTGGAAAATAGTGTTTCCATTTAAAAGGCAGGGTAGCA	NC_006098.4_chromosome_11	11929156	1	1.07E-28	53:A>G	53	0.977011	0.952941	0.258824	0.741176	0.047059	0.211765	0.089689	0.383668	0.236678	5.27273	2.73077	0.952381
100015399|F|0-58:G>A-58:G>A	TGCAGAAGTGAAGGAAGCTAACAAAATTAGTGAACGATTCCACTTCTCTCCAGTTGACGGACTTGCATG	TGCAGAAGTGAAGGAAGCTAACAAAATTAGTGAACGATTCCACTTCTCTCCAGTTGACGGACTTGCATG	NC_006090.4_chromosome_3	35408059	1	1.07E-28	58:G>A	58	1	1	0.057471	0.942529	0	0.057471	0	0.108337	0.054168	11.82727	9	1
100015402|F|0-51:C>T-51:C>T	TGCAGAAGTGAATTAAATGCATCTTTTCTGCCTTGCAAACTGTACAAAATACGAGTCCAGTACTGCAGA	TGCAGAAGTGAATTAAATGCATCTTTTCTGCCTTGCAAACTGTACAAAATACGAGTCCAGTACTGCAGA	NC_006089.4_chromosome_2	112980056	1	1.07E-28	51:C>T	51	0.988506	0.709302	0.744186	0.255814	0.290698	0.453488	0.412385	0.380746	0.396566	4.41333	4	0.904762
100015403|F|0-64:A>G-64:A>G	TGCAGAAGTGACACTTTACATTTCTGCAATCTCTATACCAGACTATGTGTTTAAGGAATATCAGAGCCT	TGCAGAAGTGACACTTTACATTTCTGCAATCTCTATACCAGACTATGTGTTTAAGGAATATCAGAGCCT	NC_006091.4_chromosome_4	51669888	1	1.07E-28	64:A>G	64	1	1	0.08046	0.91954	0	0.08046	0	0.147972	0.073986	14.11712	4.33333	0.977273
100015404|F|0-11:C>T-11:C>T	TGCAGAAGTGACCCCTGCGCAAAAAATGGTTTTCCATAGGGCTCATAAAACCTGAGGCTCACATCCACA	TGCAGAAGTGACCCCTGCGCAAAAAATGGTTTTCCATAGGGCTCATAAAACCTGAGGCTCACATCCACA	NC_006088.4_chromosome_1	15235357	1	2.31E-25	11:C>T	11	0.942529	0.97561	0.02439	0.97561	0.02439	0	0.047591	0.047591	0.047591	3.05435	2.66667	1
100015406|F|0-63:A>G-63:A>G	TGCAGAAGTGACCCTACTCAAATAGCTATCCAAACGCAACAGTATCCCAAAATACTCGTCCTCATGCTT	TGCAGAAGTGACCCTACTCAAATAGCTATCCAAACGCAACAGTATCCCAAAATACTCGTCCTCATGCTT	NC_006088.4_chromosome_1	56080336	1	1.07E-28	63:A>G	63	1	0.988506	0.206897	0.793103	0.011494	0.195402	0.022724	0.328181	0.175453	9.81818	4.76923	0.977273
100015407|F|0-41:T>C-41:T>C	TGCAGAAGTGAGAGAAGGTAACCCACTGCGAACCCATTTCATAGCACTGCCTACTGAACGTAGCTTTAA	TGCAGAAGTGAGAGAAGGTAACCCACTGCGAACCCATTTCATAGCACTGCCTACTGAACGTAGCTTTAA	NC_006092.4_chromosome_5	6964365	1	1.07E-28	41:T>C	41	0.988506	0.825581	0.639535	0.360465	0.174419	0.465116	0.287994	0.46106	0.374527	9.88506	7.42254	0.952381
100015408|F|0-34:T>G-34:T>G	TGCAGAAGTGAGGGCTGTGGGCATTTCCACTGTTTCACTTTCAGGAAGAGGATTTGCACTCAAATGAAA	TGCAGAAGTGAGGGCTGTGGGCATTTCCACTGTTTCACTTTCAGGAAGAGGATTTGCACTCAAATGAAA	NC_006101.4_chromosome_14	394449	1	1.07E-28	34:T>G	34	0.896552	1	0.025641	0.974359	0	0.025641	0	0.049967	0.024984	4.07216	4	1
100015410|F|0-46:C>T-46:C>T	TGCAGAAGTGAGTTTTGAACTCCAGGCTGTTTCATTTCCAGCTGAGCGCATTTTCCCTTATTTTCCTGC	TGCAGAAGTGAGTTTTGAACTCCAGGCTGTTTCATTTCCAGCTGAGCGCATTTTCCCTTATTTTCCTGC	NC_006094.4_chromosome_7	23532504	1	1.07E-28	46:C>T	46	1	1	0.011494	0.988506	0	0.011494	0	0.022724	0.011362	10.89091	4.5	1
100015414|F|0-46:C>T-46:C>T	TGCAGAAGTGATTCACCATAGCCTAACAGCCTTGCTAAGCCTTTGTCTCCATTTTCTATATTACATCTG	TGCAGAAGTGATTCACCATAGCCTAACAGCCTTGCTAAGCCTTTGTCTCCATTTTCTATATTACATCTG	NC_006091.4_chromosome_4	80229186	1	4.98E-27	46:C>T	46	1	0.885057	0.597701	0.402299	0.114943	0.482759	0.203461	0.480909	0.342185	8.82474	6.56923	1
100015415|F|0-50:T>A-50:T>A	TGCAGAAGTGATTCCTGTAATGATTCCTAGATTTAATTATTATTAATGACTATACAGTGCTCAGAGCCA	TGCAGAAGTGATTCCTGTAATGATTCCTAGATTTAATTATTATTAATGACTATACAGTGCTCAGAGCCA	NC_006092.4_chromosome_5	42964170	1	4.98E-27	50:T>A	50	1	0.862069	0.517241	0.482759	0.137931	0.37931	0.237812	0.499405	0.368609	7.25532	6.44643	0.977273
100015416|F|0-55:C>T-55:C>T	TGCAGAAGTGATTTAAAACTACCATCCTCCTTCAGAGTTCTGTTATCCTCACCTGCGACACTCATAGGA	TGCAGAAGTGATTTAAAACTACCATCCTCCTTCAGAGTTCTGTTATCCTCACCTGCGACACTCATAGGA	NC_006089.4_chromosome_2	61147131	1	1.07E-28	55:C>T	55	0.965517	0.988095	0.02381	0.97619	0.011905	0.011905	0.023526	0.046485	0.035006	3.53398	3	1
100015419|F|0-38:G>T-38:G>T	TGCAGAAGTGCAATTAATCTGCTTCACTTCTGTATTCTGCTTTCCTTTACCTTACAAGGCAAACAGACC	TGCAGAAGTGCAATTAATCTGCTTCACTTCTGTATTCTGCTTTCCTTTACCTTACAAGGCAAACAGACC	NC_006104.4_chromosome_17	3289527	1	4.98E-27	38:G>T	38	1	0.965517	0.390805	0.609195	0.034483	0.356322	0.066587	0.476153	0.27137	10.30841	6.48718	0.977273
100015422|F|0-17:G>C-17:G>C	TGCAGAAGTGCATAGTTGCCTCTAAACTTGCAACACTCTCCAACTCCTGGGAGTGTGAGTGGGGCAGGT	TGCAGAAGTGCATAGTTGCCTCTAAACTTGCAACACTCTCCAACTCCTGGGAGTGTGAGTGGGGCAGGT	NC_006090.4_chromosome_3	25316270	1	1.07E-28	17:G>C	17	0.931034	0.864198	0.444444	0.555556	0.135802	0.308642	0.23472	0.493827	0.364274	4.125	3.23077	0.916667
100015424|F|0-40:T>A-40:T>A	TGCAGAAGTGCCTGAAGGCCATGAAATAAATATATGTGTATCCCATAACAGTCATTCACAGTCACCCTG	TGCAGAAGTGCCTGAAGGCCATGAAATAAATATATGTGTATCCCATAACAGTCATTCACAGTCACCCTG	NC_006089.4_chromosome_2	146490332	1	4.98E-27	40:T>A	40	0.896552	0.051282	1	0	0.948718	0.051282	0.097304	0	0.048652	5	4.02105	1
100015428|F|0-33:C>G-33:C>G	TGCAGAAGTGCTGGTGTGGATTGTGGTGCCTGTCTGTATTTACTGCCAGCCCGCTGGCTCTCTGTCACT	TGCAGAAGTGCTGGTGTGGATTGTGGTGCCTGTCTGTATTTACTGCCAGCCCGCTGGCTCTCTGTCACT	NC_006088.4_chromosome_1	105628521	1	1.07E-28	33:C>G	33	1	0.988506	0.137931	0.862069	0.011494	0.126437	0.022724	0.237812	0.130268	16.05505	7.44444	1
100015429|F|0-41:G>A-41:G>A	TGCAGAAGTGCTTCAAAATGCAAAATGCAGCCAAGCGTCCTGCTGCAAATGGGTTGGAAGATGCAGGAG	TGCAGAAGTGCTTCAAAATGCAAAATGCAGCCAAGCGTCCTGCTGCAAATGGGTTGGAAGATGCAGGAG	NC_006098.4_chromosome_11	18579296	1	1.07E-28	41:G>A	41	0.862069	0.16	0.96	0.04	0.84	0.12	0.2688	0.0768	0.1728	3.33333	2.90805	1
100015435|F|0-37:C>G-37:C>G	TGCAGAAGTGGATGCTTGTGTCTGCCTGGAAGAACTGCATTTAGACTTCTTTGCCCTGTTTTTCTAGCA	TGCAGAAGTGGATGCTTGTGTCTGCCTGGAAGAACTGCATTTAGACTTCTTTGCCCTGTTTTTCTAGCA	NC_006100.4_chromosome_13	11076441	1	1.07E-28	37:C>G	37	1	0.977011	0.287356	0.712644	0.022989	0.264368	0.04492	0.409565	0.227243	12.07407	7.09677	0.977273
100015436|F|0-43:A>G-43:A>G	TGCAGAAGTGGCAAAAGAGCTTCAATTACCACTTTGCTGGTTTATGAAAGCTCACCATAAACTCTACAC	TGCAGAAGTGGCAAAAGAGCTTCAATTACCACTTTGCTGGTTTATGAAAGCTCACCATAAACTCTACAC	NC_006092.4_chromosome_5	53102401	1	1.07E-28	43:A>G	43	0.758621	0.939394	0.121212	0.878788	0.060606	0.060606	0.113866	0.213039	0.163453	2.73973	2.6	0.958333
100015437|F|0-7:G>A-7:G>A	TGCAGAAGTGGCTTGTTCTCCTCCTTCACTTTATTGAAAGAGCACGTACAGATCCCCACTGTAGCCCAA	TGCAGAAGTGGCTTGTTCTCCTCCTTCACTTTATTGAAAGAGCACGTACAGATCCCCACTGTAGCCCAA	NC_006127.4_chromosome_Z	78723824	1	1.07E-28	7:G>A	7	0.781609	0.823529	0.205882	0.794118	0.176471	0.029412	0.290657	0.32699	0.308824	2.81818	2.57143	1
100015443|F|0-43:A>G-43:A>G	TGCAGAAGTGGTAGAGCTCTGCACCAAGGATGTATTTCTATTGACATAAAGGTCTTTTCATTCTGTAAT	TGCAGAAGTGGTAGAGCTCTGCACCAAGGATGTATTTCTATTGACATAAAGGTCTTTTCATTCTGTAAT	NC_006088.4_chromosome_1	102892724	1	1.07E-28	43:A>G	43	0.816092	0.929577	0.126761	0.873239	0.070423	0.056338	0.130926	0.221385	0.176156	8.79518	5.11111	0.970588
100015444|F|0-25:G>A-25:G>A	TGCAGAAGTGGTGCTTCCTTATTGGGCCGTTCTGCTAGGTTTTTCTTCCAACACTTTGGGGAGTAAGAG	TGCAGAAGTGGTGCTTCCTTATTGGGCCGTTCTGCTAGGTTTTTCTTCCAACACTTTGGGGAGTAAGAG	NC_006089.4_chromosome_2	60512947	1	1.07E-28	25:G>A	25	1	0.91954	0.275862	0.724138	0.08046	0.195402	0.147972	0.399524	0.273748	14.57	10.59375	1
100015445|F|0-7:G>C-7:G>C	TGCAGAAGTGGTTGAAAGGCAGAGGTGGCCTTCAATAGGGTGACTTTTGCTGTGCTGGTGGGCACATTC	TGCAGAAGTGGTTGAAAGGCAGAGGTGGCCTTCAATAGGGTGACTTTTGCTGTGCTGGTGGGCACATTC	NC_006102.4_chromosome_15	6160512	1	4.98E-27	7:G>C	7	1	1	0.137931	0.862069	0	0.137931	0	0.237812	0.118906	15.84404	6.0625	1
100015447|F|0-34:C>A-34:C>A	TGCAGAAGTGTACGTGCTAAGGATCTTCCATGAACAGATTATGCCTTGAAGAATAACAATACTTAACAG	TGCAGAAGTGTACGTGCTAAGGATCTTCCATGAACAGATTATGCCTTGAAGAATAACAATACTTAACAG	NC_006102.4_chromosome_15	3621904	1	4.98E-27	34:C>A	34	1	0.988506	0.091954	0.908046	0.011494	0.08046	0.022724	0.166997	0.094861	9.53774	6.2	1
100015448|F|0-57:G>A-57:G>A	TGCAGAAGTGTCAACAGCAGAGGAGAGAGCTGGAGAATGACTTCAGCAGAGATGGGCGCAGAGAAGGGG	TGCAGAAGTGTCAACAGCAGAGGAGAGAGCTGGAGAATGACTTCAGCAGAGATGGGCGCAGAGAAGGGG	NC_006090.4_chromosome_3	37286057	1	1.07E-28	57:G>A	57	0.954023	0.927711	0.373494	0.626506	0.072289	0.301205	0.134127	0.467992	0.30106	5.37234	4.23077	0.95
100015453|F|0-23:G>A-23:G>A	TGCAGAAGTGTGTGCAGCTCCATGAGCCAGTGCTGAGCAACTTAGGGCAGTGATATGATGGAGCATGAG	TGCAGAAGTGTGTGCAGCTCCATGAGCCAGTGCTGAGCAACTTAGGGCAGTGATATGATGGAGCATGAG	NC_006089.4_chromosome_2	16219634	1	1.38E-27	23:G>A	23	0.977011	1	0.023529	0.976471	0	0.023529	0	0.045952	0.022976	10.36449	3	1
100015455|F|0-42:C>T-42:C>T	TGCAGAAGTGTTAATAATTGACACAGGTCATGATTTAAAATGCTGTTGTCCTAAGAATCTCTCCCAGCT	TGCAGAAGTGTTAATAATTGACACAGGTCATGATTTAAAATGCTGTTGTCCTAAGAATCTCTCCCAGCT	NC_006088.4_chromosome_1	183083193	1	1.07E-28	42:C>T	42	0.988506	0.965116	0.255814	0.744186	0.034884	0.22093	0.067334	0.380746	0.22404	8.80952	5.25926	1
100015460|F|0-67:G>A-67:G>A	TGCAGAAGTGTTCCTTTCCTGCTGGTGATTAAAAGAATGACTGTGTGTTATTCTCCCATCTTGTGCCGG	TGCAGAAGTGTTCCTTTCCTGCTGGTGATTAAAAGAATGACTGTGTGTTATTCTCCCATCTTGTGCCGG	NC_006090.4_chromosome_3	100067416	1	1.07E-28	67:G>A	67	0.988506	0.988372	0.139535	0.860465	0.011628	0.127907	0.022985	0.24013	0.131558	17.14679	8.11111	1
100015464|F|0-21:C>T-21:C>T	TGCAGAAGTTAATATGTAATGCGGCCAAGGAAAGCATTGCTAACTCAAATTCTTAACTTGAATGCATTC	TGCAGAAGTTAATATGTAATGCGGCCAAGGAAAGCATTGCTAACTCAAATTCTTAACTTGAATGCATTC	NC_006093.4_chromosome_6	2393630	1	4.98E-27	21:C>T	21	1	0.850575	0.494253	0.505747	0.149425	0.344828	0.254195	0.499934	0.377064	10.64583	8.71429	0.977273
100015465|F|0-31:C>G-31:C>G	TGCAGAAGTTACATTAGCATTTTTGTAATATCTTGCTAGTGAGACAAAAAAGGAGCTACTTTCCTCATT	TGCAGAAGTTACATTAGCATTTTTGTAATATCTTGCTAGTGAGACAAAAAAGGAGCTACTTTCCTCATT	NC_006096.4_chromosome_9	11546351	1	1.07E-28	31:C>G	31	0.988506	0.953488	0.162791	0.837209	0.046512	0.116279	0.088697	0.27258	0.180638	6.2549	4.5	1
100015469|F|0-10:A>C-10:A>C	TGCAGAAGTTAGAGCTTGCCCAGTATTCAGGCCAAAAAGACATCTGAAGAGGAAACATCCTGTGCACCA	TGCAGAAGTTAGAGCTTGCCCAGTATTCAGGCCAAAAAGACATCTGAAGAGGAAACATCCTGTGCACCA	NC_006104.4_chromosome_17	1253991	1	1.07E-28	10:A>C	10	0.977011	1	0.223529	0.776471	0	0.223529	0	0.347128	0.173564	7.65741	3.04762	0.977273
100015470|F|0-60:G>T-60:G>T	TGCAGAAGTTAGCACATCTTTCAGGAGACAATGGGAAATGGATGTTTTACCTGGTACAATGTCCCCAAA	TGCAGAAGTTAGCACATCTTTCAGGAGACAATGGGAAATGGATGTTTTACCTGGTACAATGTCCCCAAA	NC_006088.4_chromosome_1	186879353	1	4.98E-27	60:G>T	60	0.977011	0.847059	0.647059	0.352941	0.152941	0.494118	0.2591	0.456747	0.357924	10.64773	8.28986	1
100015472|F|0-65:C>T-65:C>T	TGCAGAAGTTAGTGCCCATACATCTCTTTTCTTGCCATTAGGAGGAAAATAGGTGTGGATCACTTCGTC	TGCAGAAGTTAGTGCCCATACATCTCTTTTCTTGCCATTAGGAGGAAAATAGGTGTGGATCACTTCGTC	NC_006089.4_chromosome_2	2725669	1	1.07E-28	65:C>T	65	0.505747	0.909091	0.136364	0.863636	0.090909	0.045455	0.165289	0.235537	0.200413	10.31915	8.75	1
100015473|F|0-66:C>A-66:C>A	TGCAGAAGTTATGGATTGTATTCAAAGACATTTTCAGCCAGAGTTCAAGGACATAAGCTTTATGACCTC	TGCAGAAGTTATGGATTGTATTCAAAGACATTTTCAGCCAGAGTTCAAGGACATAAGCTTTATGACCTC	NC_006088.4_chromosome_1	52481160	1	4.98E-27	66:C>A	66	0.816092	0.901408	0.15493	0.84507	0.098592	0.056338	0.177743	0.261853	0.219798	4.21519	2.92857	1
100015477|F|0-5:A>G-5:A>G	TGCAGAAGTTCCAAGAGAAAGCACATTTCATTTTAAAATGGTGTCATTTATAAATGTTTTGTTCATACA	TGCAGAAGTTCCAAGAGAAAGCACATTTCATTTTAAAATGGTGTCATTTATAAATGTTTTGTTCATACA	NC_006088.4_chromosome_1	172337366	1	1.07E-28	5:A>G	5	0.977011	0.976471	0.223529	0.776471	0.023529	0.2	0.045952	0.347128	0.19654	8.11321	3.13636	0.954545
100015478|F|0-52:T>A-52:T>A	TGCAGAAGTTCTCAGTTGACTTTTTCCTTCCCAAACTCAGCTGAGAAAATGCTACTTGCAGCATGAGAT	TGCAGAAGTTCTCAGTTGACTTTTTCCTTCCCAAACTCAGCTGAGAAAATGCTACTTGCAGCATG	NC_006095.4_chromosome_8	17603126	1	1.66E-26	52:T>A	52	0.988506	0.988372	0.081395	0.918605	0.011628	0.069767	0.022985	0.14954	0.086263	13.91743	9.625	1
100015482|F|0-44:T>G-44:T>G	TGCAGAAGTTCTGTTTTCCAGACTTAAACTCAATTACTTTGTAATTAGAAATTAAAGAAATTATTAGAT	TGCAGAAGTTCTGTTTTCCAGACTTAAACTCAATTACTTTGTAATTAGAAATTAAAGAAATTATTAGAT	NC_006094.4_chromosome_7	21161598	1	4.98E-27	44:T>G	44	0.988506	0.953488	0.44186	0.55814	0.046512	0.395349	0.088697	0.49324	0.290968	4.52475	3.19231	0.904762
100015486|F|0-50:G>A-50:G>A	TGCAGAAGTTGCAGTCCTTTTGCTTGCCTGAGAAAAGAGAGGAAGGCTTGGGTAAAGGAGTATATTTCT	TGCAGAAGTTGCAGTCCTTTTGCTTGCCTGAGAAAAGAGAGGAAGGCTTGGGTAAAGGAGTATATTTCT	NC_006089.4_chromosome_2	50276469	1	1.07E-28	50:G>A	50	1	0.977011	0.275862	0.724138	0.022989	0.252874	0.04492	0.399524	0.222222	8.11111	5.72414	0.954545
100015487|F|0-13:C>T-13:C>T	TGCAGAAGTTGCGCTGTTCCAATCCAAACTTTGCTGGGCTCCTGTCCACAGTTACTGTCCCCAGTGCAA	TGCAGAAGTTGCGCTGTTCCAATCCAAACTTTGCTGGGCTCCTGTCCACAGTTACTGTCCCCAGTGCAA	NC_006092.4_chromosome_5	48846372	1	4.98E-27	13:C>T	13	1	0.712644	0.666667	0.333333	0.287356	0.37931	0.409565	0.444444	0.427005	23.77922	22.77027	1
100015488|F|0-11:C>T-11:C>T	TGCAGAAGTTGCTGACACCTGAGAAAATGGAGATCTACAGTACTAATGAGTTGGGAAAGAAGAATCTAA	TGCAGAAGTTGCTGACACCTGAGAAAATGGAGATCTACAGTACTAATGAGTTGGGAAAGAAGAATCTAA	NC_006090.4_chromosome_3	91294428	1	4.98E-27	11:C>T	11	0.988506	0.837209	0.639535	0.360465	0.162791	0.476744	0.27258	0.46106	0.36682	11.47312	11.16901	1
100015492|F|0-26:A>T-26:A>T	TGCAGAAGTTTAACATACATAGAGCCAATGTAGTGACTAAGATTAGCATAAAATATTGGAGGAAATGTG	TGCAGAAGTTTAACATACATAGAGCCAATGTAGTGACTAAGATTAGCATAAAATATTGGAGGAAATGTG	NC_006088.4_chromosome_1	24366721	1	4.98E-27	26:A>T	26	0.793103	0.927536	0.144928	0.855072	0.072464	0.072464	0.134426	0.247847	0.191136	3.17722	3.16667	0.966667
100015493|F|0-11:A>G-11:A>G	TGCAGAAGTTTAAGAAAGAAAGAGTGATTTATTTCAGAGTTCAGCTTGGTGGTGCTCAATAACAGAGGA	TGCAGAAGTTTAAGAAAGAAAGAGTGATTTATTTCAGAGTTCAGCTTGGTGGTGCTCAATAACAGAGGA	NC_006088.4_chromosome_1	12695057	1	4.98E-27	11:A>G	11	0.747126	0.492308	0.646154	0.353846	0.507692	0.138462	0.499882	0.457278	0.47858	4.82927	4.30189	1
100015494|F|0-50:C>G-50:C>G	TGCAGAAGTTTAGCATCTTTAACTGGATGAAGGAAAAGCGTATGGCTTTTCCTGTGACTCTTTATTTTT	TGCAGAAGTTTAGCATCTTTAACTGGATGAAGGAAAAGCGTATGGCTTTTCCTGTGACTCTTTATTTTT	NC_006096.4_chromosome_9	14671011	1	4.98E-27	50:C>G	50	0.896552	0.012821	1	0	0.987179	0.012821	0.025312	0	0.012656	4	3.27368	1
100015496|F|0-65:C>G-65:C>G	TGCAGAAGTTTCTCACTGAGCTAGAAAAAGGCACTTCATTGATGCCACTCCAGCATGATTCAGACCCAT	TGCAGAAGTTTCTCACTGAGCTAGAAAAAGGCACTTCATTGATGCCACTCCAGCATGATTCAGACCCAT	NC_006092.4_chromosome_5	28129905	1	4.98E-27	65:C>G	65	1	0.908046	0.390805	0.609195	0.091954	0.298851	0.166997	0.476153	0.321575	16.9901	15.09524	0.954545
100015499|F|0-28:T>G-28:T>G	TGCAGAAGTTTGAAAAGTGGACCAACATTAACCTAAAGAGATTCAACAAGGCCAAGCGCAAGGTGTTGT	TGCAGAAGTTTGAAAAGTGGACCAACATTAACCTAAAGAGATTCAACAAGGCCAAGCGCAAGGTGTTGT	NC_006127.4_chromosome_Z	66364449	1	4.98E-27	28:T>G	28	0.942529	0.134146	0.890244	0.109756	0.865854	0.02439	0.232302	0.195419	0.213861	3.5	3.14118	1
100015503|F|0-38:G>T-38:G>T	TGCAGAAGTTTGAGTCTTGATTAATCCAAGAGAGATGAGAGAGAATAAACGAGGGTACTAATACACCAG	TGCAGAAGTTTGAGTCTTGATTAATCCAAGAGAGATGAGAGAGAATAAACGAGGGTACTAATACACCAG	NC_006095.4_chromosome_8	21063123	1	1.07E-28	38:G>T	38	0.988506	0.918605	0.267442	0.732558	0.081395	0.186047	0.14954	0.391833	0.270687	11.08911	9.10345	1
100015504|F|0-62:C>A-62:C>A	TGCAGAAGTTTTAAACAAAACAAAAACCCAATCCACATCAACATGAATTCTGCAATATAATACACAAGT	TGCAGAAGTTTTAAACAAAACAAAAACCCAATCCACATCAACATGAATTCTGCAATATAATACACAAGT	NC_006092.4_chromosome_5	44152989	1	4.98E-27	62:C>A	62	1	0.770115	0.62069	0.37931	0.229885	0.390805	0.354076	0.470868	0.412472	3.4125	3.19118	0.904762
100015505|F|0-65:A>G-65:A>G	TGCAGAAGTTTTACTGTGTATACTTCGTGTGAAATGACCATTGTCTGGTAGCCTGACTTACTGACATGA	TGCAGAAGTTTTACTGTGTATACTTCGTGTGAAATGACCATTGTCTGGTAGCCTGACTTACTGACATGA	NC_006090.4_chromosome_3	63847126	1	1.07E-28	65:A>G	65	1	1	0.218391	0.781609	0	0.218391	0	0.341393	0.170696	26.08108	9.82609	0.931818
100015506|F|0-18:C>T-18:C>T	TGCAGAAGTTTTGCATTACGCTGTAATTGATAGTGCTGCCTGAACCATGGGTTGCTGTGGAAGGAACGT	TGCAGAAGTTTTGCATTACGCTGTAATTGATAGTGCTGCCTGAACCATGGGTTGCTGTGGAAGGAACGT	NC_006096.4_chromosome_9	23648937	1	1.07E-28	18:C>T	18	0.988506	0.895349	0.616279	0.383721	0.104651	0.511628	0.187399	0.472958	0.330178	7.17021	5.64706	0.931818
100015511|F|0-33:C>T-33:C>T	TGCAGAATAAAAGGGTGGGGAATACCAAAGGTTCGGGCGAAGCCTCACGTGTCTCTCCCTTTCCCTTTT	TGCAGAATAAAAGGGTGGGGAATACCAAAGGTTCGGGCGAAGCCTCACGTGTCTCTCCCTTTCCCTTTT	NC_006090.4_chromosome_3	105943864	1	6.44E-26	33:C>T	33	0.563218	0.979592	0.040816	0.959184	0.020408	0.020408	0.039983	0.078301	0.059142	6.63333	3	0.95
100015519|F|0-38:C>A-38:C>A	TGCAGAATAAAGCATCACTGCATTAGGAATAAAATGACCTAGTTTTAGCACCTTCACACTGTTTAAAGA	TGCAGAATAAAGCATCACTGCATTAGGAATAAAATGACCTAGTTTTAGCACCTTCACACTGTTTAAAGA	NC_006090.4_chromosome_3	68292435	1	1.07E-28	38:C>A	38	0.988506	0.976744	0.081395	0.918605	0.023256	0.05814	0.04543	0.14954	0.097485	6.85047	5	1
100015520|F|0-29:A>G-29:A>G	TGCAGAATAAAGTTATCCTTCCTGAATACAATGGAGGATATCAACCAAATGAAGACAATCTCAGTAGAC	TGCAGAATAAAGTTATCCTTCCTGAATACAATGGAGGATATCAACCAAATGAAGACAATCTCAGTAGAC	NC_006097.4_chromosome_10	10428075	1	1.07E-28	29:A>G	29	0.988506	0.94186	0.360465	0.639535	0.05814	0.302326	0.109519	0.46106	0.285289	8.04808	6.33333	0.977273
100015521|F|0-34:C>T-34:C>T	TGCAGAATAAATAAATACGTACAAAAGCTACACGCGTAGGTCATCACCAGGAAATATTCAAAGCTATAC	TGCAGAATAAATAAATACGTACAAAAGCTACACGCGTAGGTCATCACCAGGAAATATTCAAAGCTATAC	NC_006090.4_chromosome_3	31760952	1	1.07E-28	34:C>T	34	1	0.908046	0.425287	0.574713	0.091954	0.333333	0.166997	0.488836	0.327917	15.59596	11.29167	1
100015526|F|0-27:T>C-27:T>C	TGCAGAATAACAAGGTTTTATTTTCAATGCAGAAACAAATTAAAATCAACACATAAAATTCTAAAGAGT	TGCAGAATAACAAGGTTTTATTTTCAATGCAGAAACAAATTAAAATCAACACATAAAATTCTAAAGAGT	NC_006091.4_chromosome_4	40063583	1	4.98E-27	27:T>C	27	0.91954	0.9	0.2375	0.7625	0.1	0.1375	0.18	0.362188	0.271094	3.21348	2.95238	0.96875
100015527|F|0-41:G>T-41:G>T	TGCAGAATAACAGGAGCAAGGAGCTTTCTAACCACAGTTCGGTTCCAGACACAAACTGGTTTAAGAACA	TGCAGAATAACAGGAGCAAGGAGCTTTCTAACCACAGTTCGGTTCCAGACACAAACTGGTTTAAGAACA	NC_006102.4_chromosome_15	9287450	1	1.07E-28	41:G>T	41	1	1	0.057471	0.942529	0	0.057471	0	0.108337	0.054168	18.88288	8.2	1
100015528|F|0-10:C>T-10:C>T	TGCAGAATAACGATGCCACAGAATAATGACAAATGGTCATTCCTGACTTCCTTTCTTCTCACTCAGGAT	TGCAGAATAACGATGCCACAGAATAATGACAAATGGTCATTCCTGACTTCCTTTCTTCTCACTCAGGAT	NC_006088.4_chromosome_1	37867986	1	1.07E-28	10:C>T	10	1	1	0.057471	0.942529	0	0.057471	0	0.108337	0.054168	6.33333	4.14286	1
100015529|F|0-58:C>T-58:C>T	TGCAGAATAACTATGTGACTAGAAGAGTTGGACATCCTCAGTTGTCAGCTGTCTAAAACATTTTTATTA	TGCAGAATAACTATGTGACTAGAAGAGTTGGACATCCTCAGTTGTCAGCTGTCTAAAACATTTTTATTA	NC_006127.4_chromosome_Z	45879528	1	4.98E-27	58:C>T	58	1	0.045977	0.965517	0.034483	0.954023	0.011494	0.087726	0.066587	0.077157	21	16.52778	1
100015530|F|0-61:C>G-61:C>G	TGCAGAATAACTATTGAGAAGAATCAAGGAATTTTCCACAGAATGGCCAGATAGCTACAGTCTATTTTG	TGCAGAATAACTATTGAGAAGAATCAAGGAATTTTCCACAGAATGGCCAGATAGCTACAGTCTATTTTG	NC_006088.4_chromosome_1	95700907	1	1.07E-28	61:C>G	61	0.988506	1	0.174419	0.825581	0	0.174419	0	0.287994	0.143997	15.29358	7.82609	0.977273
100015531|F|0-9:A>G-9:A>G	TGCAGAATAACTGATGATCCAGTTCATGCATTCCAGCTTTATCACCCTTTAAGCGAGGGAATGACAGAA	TGCAGAATAACTGATGATCCAGTTCATGCATTCCAGCTTTATCACCCTTTAAGCGAGGGAATGACAGAA	NT_459978.1_chromosome_4 chr4random_Scaffold11034	6718	2	1.07E-28	9:A>G	9	1	0.850575	0.505747	0.494253	0.149425	0.356322	0.254195	0.499934	0.377064	25.02128	14.96364	1
100015538|F|0-12:T>C-12:T>C	TGCAGAATAAGATGCAGCATCAGATGCTGTAATGCAATGGAAGGTGTAGCAGTGACAGCAGAGAAGCAA	TGCAGAATAAGATGCAGCATCAGATGCTGTAATGCAATGGAAGGTGTAGCAGTGACAGCAGAGAAGCAA	NC_006094.4_chromosome_7	6436600	1	2.31E-25	12:T>C	12	0.988506	0.965116	0.255814	0.744186	0.034884	0.22093	0.067334	0.380746	0.22404	5.28571	2.95652	1
100015542|F|0-28:G>A-28:G>A	TGCAGAATAAGGATTCCACAGGGTTAAAGTAACTTGGATGCTTTGGTTGCATAACCAATTTGGTCTAGC	TGCAGAATAAGGATTCCACAGGGTTAAAGTAACTTGGATGCTTTGGTTGCATAACCAATTTGGTCTAGC	NC_006108.4_chromosome_21	906251	1	1.07E-28	28:G>A	28	0.988506	1	0.011628	0.988372	0	0.011628	0	0.022985	0.011493	10.53704	3	1
100015547|F|0-18:A>G-18:A>G	TGCAGAATAATAATTACTAAGGAACGAAACATAAGAAATCTGAGGTCTTGAAAATTATCTCCACCTCCA	TGCAGAATAATAATTACTAAGGAACGAAACATAAGAAATCTGAGGTCTTGAAAATTATCTCCACCTCCA	NC_006127.4_chromosome_Z	59864051	1	1.07E-28	18:A>G	18	1	0.804598	0.229885	0.770115	0.195402	0.034483	0.31444	0.354076	0.334258	34.4382	31.52	0.977273
100015548|F|0-50:C>T-50:C>T	TGCAGAATAATACAAATACTGCAAATACTTTTCAGCCCTTTATGCATCAACACTTTAATTCTCAGTGTC	TGCAGAATAATACAAATACTGCAAATACTTTTCAGCCCTTTATGCATCAACACTTTAATTCTCAGTGTC	NC_006088.4_chromosome_1	73663212	1	1.07E-28	50:C>T	50	1	1	0.022989	0.977011	0	0.022989	0	0.04492	0.02246	11.88288	4	1
100015550|F|0-32:A>G-32:A>G	TGCAGAATAATCCAGTTTATTCAGAAGTATTTATAAAGCAAACAGCAAAACCACCCACTGTCAGTTGCT	TGCAGAATAATCCAGTTTATTCAGAAGTATTTATAAAGCAAACAGCAAAACCACCCACTGTCAGTTGCT	NC_006097.4_chromosome_10	16248287	1	1.07E-28	32:A>G	32	0.988506	0.988372	0.104651	0.895349	0.011628	0.093023	0.022985	0.187399	0.105192	18.44954	12.8	0.977273
100015551|F|0-35:G>A-35:G>A	TGCAGAATAATCCTTCCAATATCAACCAGTTGGTCGTTTCCTTACAGTTTTCTTTCAGGGGAAAAATGA	TGCAGAATAATCCTTCCAATATCAACCAGTTGGTCGTTTCCTTACAGTTTTCTTTCAGGGGAAAAATGA	NC_006088.4_chromosome_1	155426796	1	1.07E-28	35:G>A	35	0.988506	1	0.011628	0.988372	0	0.011628	0	0.022985	0.011493	13.9	9	1
100015553|F|0-43:C>T-43:C>T	TGCAGAATAATGAATTTAAGGTGCAAAGAAACCCTGGAAATAGCTTTGTCTTTAAATAACAAACAAAAT	TGCAGAATAATGAATTTAAGGTGCAAAGAAACCCTGGAAATAGCTTTGTCTTTAAATAACAAACAAAAT	NC_006090.4_chromosome_3	44647848	1	1.07E-28	43:C>T	43	1	0.954023	0.321839	0.678161	0.045977	0.275862	0.087726	0.436517	0.262122	16.92308	12.28571	0.977273
100015560|F|0-6:A>G-6:A>G	TGCAGAATACAAGAACAGCATCAGGTCTGAATATCCCCAGCATGACTCAGAAAGCTAAGAAAAGCCACC	TGCAGAATACAAGAACAGCATCAGGTCTGAATATCCCCAGCATGACTCAGAAAGCTAAGAAAAGCCACC	NC_006088.4_chromosome_1	121563963	1	1.07E-28	6:A>G	6	0.977011	0.988235	0.105882	0.894118	0.011765	0.094118	0.023253	0.189343	0.106298	12.60185	8.11111	1
100015567|F|0-66:T>C-66:T>C	TGCAGAATACACTTAAAGCCAGAGTGAGCCATACAACGCCAGTTACTGTGCCACTGCTGACTGGCATTG	TGCAGAATACACTTAAAGCCAGAGTGAGCCATACAACGCCAGTTACTGTGCCACTGCTGACTGGCATTG	NC_006100.4_chromosome_13	2352750	1	1.07E-28	66:T>C	66	1	0.896552	0.402299	0.597701	0.103448	0.298851	0.185493	0.480909	0.333201	12.5	9.91111	1
100015569|F|0-56:A>G-56:A>G	TGCAGAATACCATGATGACCAAGGTCATCAAAAAGAAGCAGTTCCAAAATCCACCAAAACTGGAAGCAT	TGCAGAATACCATGATGACCAAGGTCATCAAAAAGAAGCAGTTCCAAAATCCACCAAAACTGGAAGCAT	NC_006088.4_chromosome_1	133812900	1	1.07E-28	56:A>G	56	1	0.942529	0.448276	0.551724	0.057471	0.390805	0.108337	0.494649	0.301493	29.59804	20.20755	0.977273
100015570|F|0-63:A>G-63:A>G	TGCAGAATACCATGGTAAAGTTATTCTAGAAACTGGGCCGTATTTCTCCAATGCTTCCTATGAACAAGG	TGCAGAATACCATGGTAAAGTTATTCTAGAAACTGGGCCGTATTTCTCCAATGCTTCCTATGAACAAGG	NC_006092.4_chromosome_5	51128970	1	1.07E-28	63:A>G	63	1	0.988506	0.252874	0.747126	0.011494	0.241379	0.022724	0.377857	0.200291	8.11111	5.14286	0.909091
100015571|F|0-35:C>T-35:C>T	TGCAGAATACCCTAGAGTCTTTTGAGCAGGTTCCACTTCCCAGGGGAAACCTACCAGAAAGCATGAGAT	TGCAGAATACCCTAGAGTCTTTTGAGCAGGTTCCACTTCCCAGGGGAAACCTACCAGAAAGCATG		0	0	999	35:C>T	35	0.965517	0.964286	0.083333	0.916667	0.035714	0.047619	0.068878	0.152778	0.110828	20.64706	19.875	1
100015572|F|0-17:T>C-17:T>C	TGCAGAATACCTATCCGTACTTGTAAGGCATCTATCACTGTAGGATTTGCTTTTGATGAATAAGTTTTG	TGCAGAATACCTATCCGTACTTGTAAGGCATCTATCACTGTAGGATTTGCTTTTGATGAATAAGTTTTG	NC_006089.4_chromosome_2	12944579	1	4.98E-27	17:T>C	17	0.954023	0.012048	1	0	0.987952	0.012048	0.023806	0	0.011903	3	2.88119	1
100015573|F|0-28:C>G-28:C>G	TGCAGAATACCTTTAAAAGTTAAAATCTCTATTGGTGGAAAAAATGCTAAAAACATTCCTTGGCTCCAG	TGCAGAATACCTTTAAAAGTTAAAATCTCTATTGGTGGAAAAAATGCTAAAAACATTCCTTGGCTCCAG	NC_006090.4_chromosome_3	35994007	1	4.98E-27	28:C>G	28	0.965517	0.821429	0.47619	0.52381	0.178571	0.297619	0.293367	0.498866	0.396117	3.75581	2.88235	0.925
100015575|F|0-9:C>A-9:C>A	TGCAGAATACTAGAATATCTGTAGTAAAGGCAAGCTTGAAGATATACCCCAACAGCCATCATTCTGAAA	TGCAGAATACTAGAATATCTGTAGTAAAGGCAAGCTTGAAGATATACCCCAACAGCCATCATTCTGAAA	NC_006096.4_chromosome_9	10179249	1	2.31E-25	9:C>A	9	0.62069	0.888889	0.203704	0.796296	0.111111	0.092593	0.197531	0.324417	0.260974	5.96721	4.6875	1
100015577|F|0-20:T>G-20:T>G	TGCAGAATACTTCTTTGGTCTCTTTTGTTCTGTAGTTTTCCTTTACCAGGAAAGATTTTTCTTTTATGC	TGCAGAATACTTCTTTGGTCTCTTTTGTTCTGTAGTTTTCCTTTACCAGGAAAGATTTTTCTTTTATGC	NC_006089.4_chromosome_2	14695967	1	1.07E-28	20:T>G	20	0.988506	0.976744	0.104651	0.895349	0.023256	0.081395	0.04543	0.187399	0.116414	5.42857	4.45455	0.95
100015581|F|0-29:T>C-29:T>C	TGCAGAATAGAAAGATTTGCTATAGATTCTGTGACTCCTTTAGTACTCTGTAGGCAACCACATTGTGCA	TGCAGAATAGAAAGATTTGCTATAGATTCTGTGACTCCTTTAGTACTCTGTAGGCAACCACATTGTGCA	NC_006088.4_chromosome_1	22341533	1	1.07E-28	29:T>C	29	0.678161	0.983051	0.050847	0.949153	0.016949	0.033898	0.033324	0.096524	0.064924	6.84058	3.25	1
100015582|F|0-62:C>A-62:C>A	TGCAGAATAGAAAGTAGCTTTTTGTTAATTCAGATACCTGTGAAGGTGATTTGTCAAACTCACTCTTCT	TGCAGAATAGAAAGTAGCTTTTTGTTAATTCAGATACCTGTGAAGGTGATTTGTCAAACTCACTCTTCT	NC_006088.4_chromosome_1	134627271	1	1.07E-28	62:C>A	62	0.91954	1	0.0375	0.9625	0	0.0375	0	0.072187	0.036094	41.48515	23	1
100015584|F|0-23:C>G-23:C>G	TGCAGAATAGAGAAGACTTGGTTCTTATAGGTGATTATTTCTTTTTAGTTTATAAATGCTACCAGTTAA	TGCAGAATAGAGAAGACTTGGTTCTTATAGGTGATTATTTCTTTTTAGTTTATAAATGCTACCAGTTAA	NC_006089.4_chromosome_2	34635085	1	1.07E-28	23:C>G	23	0.988506	1	0.034884	0.965116	0	0.034884	0	0.067334	0.033667	5.41667	3.66667	1
100015585|F|0-30:T>C-30:T>C	TGCAGAATAGAGGGAAGCTGACTATTCATATCATTCTAGGTAAAAAGAAAGTTCTGAAAGTATAGAAAA	TGCAGAATAGAGGGAAGCTGACTATTCATATCATTCTAGGTAAAAAGAAAGTTCTGAAAGTATAGAAAA	NC_006089.4_chromosome_2	86593345	1	4.98E-27	30:T>C	30	1	0.735632	0.712644	0.287356	0.264368	0.448276	0.388955	0.409565	0.39926	8.23171	8.17949	1
100015587|F|0-68:C>T-68:C>T	TGCAGAATAGAGGTGCTGAAACAGCTACAAGAATTTATTCATAGTGCTCTATTAGTTCCTTGTTTATAC	TGCAGAATAGAGGTGCTGAAACAGCTACAAGAATTTATTCATAGTGCTCTATTAGTTCCTTGTTTATAC	NC_006096.4_chromosome_9	17427316	1	3.85E-28	68:C>T	68	0.954023	0.662651	0.73494	0.26506	0.337349	0.39759	0.44709	0.389607	0.418348	4.70588	3.71053	0.952381
100015590|F|0-64:T>C-64:T>C	TGCAGAATAGCATTGGCCTTCTTGGCCACCAGGGCACACTGCTAACTCATGGCCAACCTGTTGTTCACC	TGCAGAATAGCATTGGCCTTCTTGGCCACCAGGGCACACTGCTAACTCATGGCCAACCTGTTGTTCACC	NC_006095.4_chromosome_8	9807111	8	1.07E-28	64:T>C	64	1	0.977011	0.287356	0.712644	0.022989	0.264368	0.04492	0.409565	0.227243	8.44444	6.06897	0.977273
100015591|F|0-19:A>G-19:A>G	TGCAGAATAGCCAGCTAAGAAAAGGGTGTTTTGTTTCTAGTGAACTAAATACAATAAATGAGGTGCCAC	TGCAGAATAGCCAGCTAAGAAAAGGGTGTTTTGTTTCTAGTGAACTAAATACAATAAATGAGGTGCCAC	NC_006088.4_chromosome_1	168830847	1	4.98E-27	19:A>G	19	1	0.91954	0.425287	0.574713	0.08046	0.344828	0.147972	0.488836	0.318404	8.08911	5.71111	0.954545
100015594|F|0-18:G>A-18:G>A	TGCAGAATAGGCTGATACGCCTGGAACTGTAAAAGCTGCATGAGGTGTGACAAGTGCTGCATGAGATCG	TGCAGAATAGGCTGATACGCCTGGAACTGTAAAAGCTGCATGAGGTGTGACAAGTGCTGCATG	NC_006088.4_chromosome_1	175494918	1	2.05E-25	18:G>A	18	0.988506	0.918605	0.523256	0.476744	0.081395	0.44186	0.14954	0.498918	0.324229	8.34021	7.40984	0.954545
100015595|F|0-20:A>G-20:A>G	TGCAGAATAGGGGATAAGATACATCCGAAATAAATGTCACACTTCCTCGATGACAGTGAAACTATACTG	TGCAGAATAGGGGATAAGATACATCCGAAATAAATGTCACACTTCCTCGATGACAGTGAAACTATACTG	NC_006090.4_chromosome_3	13477133	1	1.07E-28	20:A>G	20	1	1	0.034483	0.965517	0	0.034483	0	0.066587	0.033294	13.71818	7	1
100015596|F|0-17:C>T-17:C>T	TGCAGAATAGGTACTTTCCTAATGTTATAATCTACATTAGAAGATCTAGAAGTACTTATTTTGAATTCA	TGCAGAATAGGTACTTTCCTAATGTTATAATCTACATTAGAAGATCTAGAAGTACTTATTTTGAATTCA	NC_006091.4_chromosome_4	22227181	1	1.07E-28	17:C>T	17	0.988506	0.976744	0.209302	0.790698	0.023256	0.186047	0.04543	0.33099	0.18821	4.14151	2.8	0.97619
100015598|F|0-22:C>T-22:C>T	TGCAGAATAGTTATATTGTAAGCTTAGTGAAAGACAAGAGGCTAGCTACTTCAAAACTGAGTCAGGTAG	TGCAGAATAGTTATATTGTAAGCTTAGTGAAAGACAAGAGGCTAGCTACTTCAAAACTGAGTCAGGTAG	NC_006088.4_chromosome_1	17306684	1	4.98E-27	22:C>T	22	1	0.908046	0.287356	0.712644	0.091954	0.195402	0.166997	0.409565	0.288281	4.93	3.5625	0.977273
100015600|F|0-21:C>T-21:C>T	TGCAGAATAGTTTCAATATCACTCTCTGTACCTAGTACAAACAGCTATGGCCCCAGTGCCATTCACAGT	TGCAGAATAGTTTCAATATCACTCTCTGTACCTAGTACAAACAGCTATGGCCCCAGTGCCATTCACAGT	NC_006090.4_chromosome_3	65725998	1	1.07E-28	21:C>T	21	0.954023	0.86747	0.506024	0.493976	0.13253	0.373494	0.229932	0.499927	0.36493	3.36047	2.97826	0.966667
100015602|F|0-15:G>A-15:G>A	TGCAGAATATAAAACGTCCTGTTATTGCCTTTACCACTGACAAGAACAGAGAGGGGTGGTGAGAAGCAG	TGCAGAATATAAAACGTCCTGTTATTGCCTTTACCACTGACAAGAACAGAGAGGGGTGGTGAGAAGCAG	NC_006095.4_chromosome_8	21829628	1	1.07E-28	15:G>A	15	0.988506	1	0.034884	0.965116	0	0.034884	0	0.067334	0.033667	13.03636	4.25	1
100015604|F|0-27:A>G-27:A>G	TGCAGAATATACCTATATATTGTATGGAGGGAAAATAATACCAGGTTGTAATACAAAAGGCTTATTTAC	TGCAGAATATACCTATATATTGTATGGAGGGAAAATAATACCAGGTTGTAATACAAAAGGCTTATTTAC	NC_006090.4_chromosome_3	59025293	1	1.07E-28	27:A>G	27	0.954023	0.939759	0.204819	0.795181	0.060241	0.144578	0.113224	0.325737	0.21948	4.82653	3.35	0.973684
100015605|F|0-58:T>C-58:T>C	TGCAGAATATATCAACCCTAATTTGTACTGGAACGTGTATATATGACTGTAGATCATATTCCCTCACAT	TGCAGAATATATCAACCCTAATTTGTACTGGAACGTGTATATATGACTGTAGATCATATTCCCTCACAT	NC_006088.4_chromosome_1	162206588	1	1.07E-28	58:T>C	58	0.988506	0.732558	0.569767	0.430233	0.267442	0.302326	0.391833	0.490265	0.441049	16.83333	16.60656	1
100015606|F|0-15:G>T-15:G>T	TGCAGAATATATTTTGCAGGAAGTGTGCTGGGCTGCCTTCACAGGAAATGCTGTTTCCTAACACAGACC	TGCAGAATATATTTTGCAGGAAGTGTGCTGGGCTGCCTTCACAGGAAATGCTGTTTCCTAACACAGACC	NC_006091.4_chromosome_4	61747363	1	1.07E-28	15:G>T	15	0.770115	0.41791	0.791045	0.208955	0.58209	0.208955	0.486523	0.330586	0.408554	5.6	5.48485	0.970588
100015607|F|0-46:C>T-46:C>T	TGCAGAATATCAAAGTTCTTCCAAGTGCTGCTTCTCCTTTTCTCTCCAAACTTGCTGAACGAATCTCAA	TGCAGAATATCAAAGTTCTTCCAAGTGCTGCTTCTCCTTTTCTCTCCAAACTTGCTGAACGAATCTCAA	NC_006100.4_chromosome_13	11746818	1	1.07E-28	46:C>T	46	0.988506	0.744186	0.627907	0.372093	0.255814	0.372093	0.380746	0.46728	0.424013	12.48148	10.14706	0.931818
100015609|F|0-46:G>A-46:G>A	TGCAGAATATCAACGTGCCCAAGTGCCATAGATTCAAGGATAAGTGGTTTTGCCCAGCTTAGCCTGAGC	TGCAGAATATCAACGTGCCCAAGTGCCATAGATTCAAGGATAAGTGGTTTTGCCCAGCTTAGCCTGAGC	NC_006088.4_chromosome_1	80231496	1	1.07E-28	46:G>A	46	0.965517	1	0.011905	0.988095	0	0.011905	0	0.023526	0.011763	5.42991	3	1
100015611|F|0-26:G>A-26:G>A	TGCAGAATATCAGCTTTTTATCCTTTGAAATTATAAATTTAAATCATCTGTCAGAAGCTAAAAATGAAC	TGCAGAATATCAGCTTTTTATCCTTTGAAATTATAAATTTAAATCATCTGTCAGAAGCTAAAAATGAAC	NT_457494.1_chromosome_1 chr1random_Scaffold20601	1759	2	1.07E-28	26:G>A	26	0.873563	0.960526	0.118421	0.881579	0.039474	0.078947	0.075831	0.208795	0.142313	6.87912	3.9	0.941176
100015613|F|0-37:A>G-37:A>G	TGCAGAATATCCCAAGCAATTGTTTTTTCCAAATGCAACACAAAGGGCAAGCCAAACCTAGACAATGGA	TGCAGAATATCCCAAGCAATTGTTTTTTCCAAATGCAACACAAAGGGCAAGCCAAACCTAGACAATGGA	NC_006101.4_chromosome_14	7039318	1	1.07E-28	37:A>G	37	1	1	0.011494	0.988506	0	0.011494	0	0.022724	0.011362	11.35455	3	1
100015614|F|0-58:A>G-58:A>G	TGCAGAATATCCCTTGTACAGCTGCATTTTTAAAAGAATACAGTTATGTAGGTGCTCTAAAGTTGTCTT	TGCAGAATATCCCTTGTACAGCTGCATTTTTAAAAGAATACAGTTATGTAGGTGCTCTAAAGTTGTCTT	NC_006089.4_chromosome_2	49174136	1	1.07E-28	58:A>G	58	0.735632	0.953125	0.140625	0.859375	0.046875	0.09375	0.089355	0.241699	0.165527	3.06757	2.8	1
100015616|F|0-63:A>G-63:A>G	TGCAGAATATCTGCTCGTTCATTGCTGCTCTTTGAGGTTAATTCTGCTAAAGGTTGCCTGACTAAAGCT	TGCAGAATATCTGCTCGTTCATTGCTGCTCTTTGAGGTTAATTCTGCTAAAGGTTGCCTGACTAAAGCT	NC_006096.4_chromosome_9	6584410	1	1.07E-28	63:A>G	63	1	0.988506	0.057471	0.942529	0.011494	0.045977	0.022724	0.108337	0.06553	20.61818	14.8	1
100015620|F|0-16:A>G-16:A>G	TGCAGAATATGGGGAGAGTTTTCTCCTTGCCCTGCTGAAAACAATCCAGTGTAGGTTTTGTACCAGTTA	TGCAGAATATGGGGAGAGTTTTCTCCTTGCCCTGCTGAAAACAATCCAGTGTAGGTTTTGTACCAGTTA	NC_006095.4_chromosome_8	7622933	1	1.07E-28	16:A>G	16	1	1	0.114943	0.885057	0	0.114943	0	0.203461	0.101731	12.78378	3.53846	1
100015622|F|0-15:C>T-15:C>T	TGCAGAATATGTTAGCGCTGGCTTTTGCAGATATTTATCCTTTTTTAACACTTTCTGCCTATGCATGAG	TGCAGAATATGTTAGCGCTGGCTTTTGCAGATATTTATCCTTTTTTAACACTTTCTGCCTATGCATGAG	NC_006089.4_chromosome_2	120850714	1	1.38E-27	15:C>T	15	1	0.931034	0.356322	0.643678	0.068966	0.287356	0.128419	0.458713	0.293566	14.38835	8.41463	1
100015623|F|0-5:T>A-5:T>A	TGCAGTATATTCACGCAGAGGAGACAAAGTTTGAGCTGAAATTTTTTGTATGAATCATAGAATCATAGA	TGCAGTATATTCACGCAGAGGAGACAAAGTTTGAGCTGAAATTTTTTGTATGAATCATAGAATCATAGA	NC_006088.4_chromosome_1	154661573	1	4.98E-27	5:T>A	5	0.977011	0.588235	0.776471	0.223529	0.411765	0.364706	0.484429	0.347128	0.415779	11.10606	8.075	0.977273
100015625|F|0-19:T>C-19:T>C	TGCAGAATATTCTGTAAGATGTTTAAGTCCTAGTGCTTGACTGAATGTGAGTATGCCCCCTAGTTTCAC	TGCAGAATATTCTGTAAGATGTTTAAGTCCTAGTGCTTGACTGAATGTGAGTATGCCCCCTAGTTTCAC	NC_006089.4_chromosome_2	117732426	1	1.07E-28	19:T>C	19	0.954023	0.963855	0.192771	0.807229	0.036145	0.156627	0.069676	0.311221	0.190449	7.3	5.7	0.975
100015626|F|0-8:T>A-8:T>A	TGCAGAATTTTCTTAAACACAAGTTTGTTCTGCAAATAATCCCTGATGTGAAGAAAACTAAGCATGAGA	TGCAGAATTTTCTTAAACACAAGTTTGTTCTGCAAATAATCCCTGATGTGAAGAAAACTAAGCATGAGA	NC_006090.4_chromosome_3	37873546	1	4.98E-27	8:T>A	8	1	0.770115	0.724138	0.275862	0.229885	0.494253	0.354076	0.399524	0.3768	60.89157	57.87059	0.977273
100015627|F|0-9:T>C-9:T>C	TGCAGAATATTTACTTCTGATTTTAAGGATTCCATATGCCTTTTTCCTCTTCCTTGGCTTTTTTTGTTT	TGCAGAATATTTACTTCTGATTTTAAGGATTCCATATGCCTTTTTCCTCTTCCTTGGCTTTTTTTGTTT	NC_006090.4_chromosome_3	11375621	1	4.98E-27	9:T>C	9	0.781609	0.705882	0.573529	0.426471	0.294118	0.279412	0.415225	0.489187	0.452206	4.66667	3.34043	0.970588
100015628|F|0-19:A>G-19:A>G	TGCAGAATATTTATTGTCCATATTGAATGTAAAGAACCAGGCTTTCTGGAATGATGACCGAGAAACTCA	TGCAGAATATTTATTGTCCATATTGAATGTAAAGAACCAGGCTTTCTGGAATGATGACCGAGAAACTCA	NC_006090.4_chromosome_3	11539898	1	1.07E-28	19:A>G	19	1	1	0.034483	0.965517	0	0.034483	0	0.066587	0.033294	7.57658	3.8	1
100015629|F|0-14:G>C-14:G>C	TGCAGAATATTTCAGCTTTGGCTTCAGCTCTTGTGGCGTTCCCTCTGAATGCAGCTGATCCTCTGCATG	TGCAGAATATTTCAGCTTTGGCTTCAGCTCTTGTGGCGTTCCCTCTGAATGCAGCTGATCCTCTGCATG	NC_006088.4_chromosome_1	75852	1	1.07E-28	14:G>C	14	0.402299	0.971429	0.057143	0.942857	0.028571	0.028571	0.05551	0.107755	0.081633	5.34884	5	1
100015630|F|0-9:T>C-9:T>C	TGCAGAATATTTTTGCAAAACCAAACTGGTTCGCTTCAGACACACAAGACCCAGGAATTCAAATGGCCA	TGCAGAATATTTTTGCAAAACCAAACTGGTTCGCTTCAGACACACAAGACCCAGGAATTCAAATGGCCA	NC_006089.4_chromosome_2	24268161	1	1.07E-28	9:T>C	9	0.965517	0.97619	0.035714	0.964286	0.02381	0.011905	0.046485	0.068878	0.057681	3.22222	2.66667	1
100015631|F|0-32:A>T-32:A>T	TGCAGAATATTTTTGGCTAGGAAAAAGAAACAAACAAAAAAACTTTAATCTGATCATGCTTGAATGAAA	TGCAGAATATTTTTGGCTAGGAAAAAGAAACAAACAAAAAAACTTTAATCTGATCATGCTTGAATGAAA		0	0	999	32:A>T	32	1	1	0.045977	0.954023	0	0.045977	0	0.087726	0.043863	25.63063	10	1
100015632|F|0-23:A>G-23:A>G	TGCAGAATCAAAACCCTTAAGGCATCTGCAAGGAAAGGGAAGAGAGTACTTAGCATCTGTCTTCAGAAG	TGCAGAATCAAAACCCTTAAGGCATCTGCAAGGAAAGGGAAGAGAGTACTTAGCATCTGTCTTCAGAAG	NT_459252.1_chromosome_3 chr3random_Scaffold11849	6364	2	1.07E-28	23:A>G	23	1	0.988506	0.218391	0.781609	0.011494	0.206897	0.022724	0.341393	0.182058	9.27778	4.375	0.928571
100015635|F|0-26:A>G-26:A>G	TGCAGAATCAAACTCTGAGAAGGCAGATGCTGCTCCCTGCCTTCTGAGGGATCACACATCTCAATGTTT	TGCAGAATCAAACTCTGAGAAGGCAGATGCTGCTCCCTGCCTTCTGAGGGATCACACATCTCAATGTTT	NC_006096.4_chromosome_9	8313404	1	6.44E-26	26:A>G	26	0.643678	0.035714	0.964286	0.035714	0.964286	0	0.068878	0.068878	0.068878	7	6.58571	1
100015636|F|0-54:C>T-54:C>T	TGCAGAATCAACCCAAAACACTTTTAATTCAGATATCTGAGAAAACGTAGCTTTCTCATCTCAGAATTC	TGCAGAATCAACCCAAAACACTTTTAATTCAGATATCTGAGAAAACGTAGCTTTCTCATCTCAGAATTC	NC_006092.4_chromosome_5	25496639	1	1.07E-28	54:C>T	54	1	0.83908	0.494253	0.505747	0.16092	0.333333	0.270049	0.499934	0.384991	10.19355	8.29825	1
100015638|F|0-65:C>T-65:C>T	TGCAGAATCACACCATCACTTCTGCTCAACCCCGGCTCAGGCCCTGAGCAGCACTTCCAGCACTGCACA	TGCAGAATCACACCATCACTTCTGCTCAACCCCGGCTCAGGCCCTGAGCAGCACTTCCAGCACTGCACA	NC_006106.4_chromosome_19	9427601	1	1.07E-28	65:C>T	65	0.965517	0.988095	0.059524	0.940476	0.011905	0.047619	0.023526	0.111961	0.067744	4.20588	3.85714	1
100015639|F|0-22:A>G-22:A>G	TGCAGAATCACAGAGCAACATAATGGTTGATTCTGGTCAGGTCAACCTGCTGTCCACTAGAACCCTCTG	TGCAGAATCACAGAGCAACATAATGGTTGATTCTGGTCAGGTCAACCTGCTGTCCACTAGAACCCTCTG	NC_006088.4_chromosome_1	17913080	1	1.07E-28	22:A>G	22	1	0.965517	0.16092	0.83908	0.034483	0.126437	0.066587	0.270049	0.168318	23.14815	17.26667	1
100015641|F|0-42:G>C-42:G>C	TGCAGAATCACAGCTTAAAGTCCTCTAAACACACTTAGCCGAGTGTAATACCTTCCTGTTTGCGTGCAG	TGCAGAATCACAGCTTAAAGTCCTCTAAACACACTTAGCCGAGTGTAATACCTTCCTGTTTGCGTGCAG	NC_006091.4_chromosome_4	13496441	1	1.07E-28	42:G>C	42	1	0.977011	0.114943	0.885057	0.022989	0.091954	0.04492	0.203461	0.124191	15.3578	10.23077	1
100015643|F|0-11:G>A-11:G>A	TGCAGAATCACGAACTATAACAGTATTTAAAGGTAACTGTACATTCATTACGCTCATTCATTATGCTGA	TGCAGAATCACGAACTATAACAGTATTTAAAGGTAACTGTACATTCATTACGCTCATTCATTATGCTGA	NC_006088.4_chromosome_1	12975175	1	1.07E-28	11:G>A	11	0.942529	0.719512	0.512195	0.487805	0.280488	0.231707	0.403629	0.499703	0.451666	4.1831	3.70588	0.944444
100015644|F|0-59:C>T-59:C>T	TGCAGAATCACGTCCTTGCCTCTGATCAGGCTCTGTGTGTTCTTCAGGTAAATTCAGGACTTCAAGGTC	TGCAGAATCACGTCCTTGCCTCTGATCAGGCTCTGTGTGTTCTTCAGGTAAATTCAGGACTTCAAGGTC	NC_006127.4_chromosome_Z	2599894	1	1.07E-28	59:C>T	59	1	0.908046	0.091954	0.908046	0.091954	0	0.166997	0.166997	0.166997	12.18	9.90909	1
100015646|F|0-53:A>G-53:A>G	TGCAGAATCAGAAAGAAGCTGATGTTTGTGTGGTAACCCCATGTAAGGTCTACAGTTGAGTAATTAAAG	TGCAGAATCAGAAAGAAGCTGATGTTTGTGTGGTAACCCCATGTAAGGTCTACAGTTGAGTAATTAAAG	NT_462540.1_chromosome_15 chr15random_Scaffold23853	491	3	1.07E-28	53:A>G	53	0.988506	0.965116	0.372093	0.627907	0.034884	0.337209	0.067334	0.46728	0.267307	5.32381	4.47619	0.931818
100015647|F|0-25:T>C-25:T>C	TGCAGAATCAGAACTGACAGTCTCATATTTAAAAGATTTGAAGACCAAGACATTAAAAGTTAGAATGGT	TGCAGAATCAGAACTGACAGTCTCATATTTAAAAGATTTGAAGACCAAGACATTAAAAGTTAGAATGGT	NC_006088.4_chromosome_1	52545677	1	1.07E-28	25:T>C	25	0.908046	0.974684	0.037975	0.962025	0.025316	0.012658	0.049351	0.073065	0.061208	4.38298	3.66667	1
100015649|F|0-59:G>A-59:G>A	TGCAGAATCAGACAAGCTCAAACTTCTGCGAAGGAATTTACTGTATCTCAGTGATACAGGCTGCAGAGC	TGCAGAATCAGACAAGCTCAAACTTCTGCGAAGGAATTTACTGTATCTCAGTGATACAGGCTGCAGAGC	NC_006104.4_chromosome_17	4949232	1	4.98E-27	59:G>A	59	0.781609	0.176471	0.955882	0.044118	0.823529	0.132353	0.290657	0.084343	0.1875	2.64286	2.57317	1
100015650|F|0-22:C>T-22:C>T	TGCAGAATCAGCTTAGCCAACACAGAAATGCCCTGGAGTGTTCTGAGGAGTTGCTGGGACTTGCTGCAC	TGCAGAATCAGCTTAGCCAACACAGAAATGCCCTGGAGTGTTCTGAGGAGTTGCTGGGACTTGCTGCAC	NC_006127.4_chromosome_Z	9719489	1	4.98E-27	22:C>T	22	0.965517	0.190476	0.845238	0.154762	0.809524	0.035714	0.30839	0.261621	0.285006	5.09524	3.76744	1
100015651|F|0-66:A>C-66:A>C	TGCAGAATCAGGACCAGATAGATTACAGCTTAATTTATATCAGACAAGGCGAAAACAAACAAACAAACA	TGCAGAATCAGGACCAGATAGATTACAGCTTAATTTATATCAGACAAGGCGAAAACAAACAAACAAACA	NC_006091.4_chromosome_4	63667334	1	4.98E-27	66:A>C	66	0.850575	0.878378	0.324324	0.675676	0.121622	0.202703	0.21366	0.438276	0.325968	2.74026	2.68	0.954545
100015655|F|0-30:G>C-30:G>C	TGCAGAATCAGTGTGCCAATGCTCAAAGGAGGTAAAATGTAAACGCTAGGAAGATTTGCATGAGAAAAA	TGCAGAATCAGTGTGCCAATGCTCAAAGGAGGTAAAATGTAAACGCTAGGAAGATTTGCATGAGAAAAA	NC_006088.4_chromosome_1	60676373	1	1.07E-28	30:G>C	30	1	1	0.034483	0.965517	0	0.034483	0	0.066587	0.033294	48	20.33333	1
100015656|F|0-35:A>G-35:A>G	TGCAGAATCATAAGTGCTTGCATTTTACACAGATAACTAGCCTGGGAGAAAAAGAGGAAAGGCTGCAAC	TGCAGAATCATAAGTGCTTGCATTTTACACAGATAACTAGCCTGGGAGAAAAAGAGGAAAGGCTGCAAC	NC_006089.4_chromosome_2	85489083	1	4.98E-27	35:A>G	35	1	0.873563	0.494253	0.505747	0.126437	0.367816	0.220901	0.499934	0.360417	5.71739	3.73585	0.916667
100015659|F|0-23:A>G-23:A>G	TGCAGAATCATCCATTCATTCCGATCAGACAATATCATTAAAAAGCAAAGTAACATAGGCAAAACCCTA	TGCAGAATCATCCATTCATTCCGATCAGACAATATCATTAAAAAGCAAAGTAACATAGGCAAAACCCTA	NC_006100.4_chromosome_13	5619219	1	1.07E-28	23:A>G	23	1	0.632184	0.827586	0.172414	0.367816	0.45977	0.465055	0.285375	0.375215	15.15942	11.44565	0.977273
100015665|F|0-18:T>C-18:T>C	TGCAGAATCATTCCACTTTGTGATATATTGCTCTGAGCTTCGGATAGGGTGTTTTCATCTAGTTTCTCA	TGCAGAATCATTCCACTTTGTGATATATTGCTCTGAGCTTCGGATAGGGTGTTTTCATCTAGTTTCTCA	NC_006100.4_chromosome_13	2347468	1	4.98E-27	18:T>C	18	0.908046	0.012658	1	0	0.987342	0.012658	0.024996	0	0.012498	5.5	4.44898	1
100015666|F|0-27:C>T-27:C>T	TGCAGAATCCACCAGGCCACACACGTACCTGCTGGTGTGCAGTGCCAGGACCCACTGATCCATGGCTTC	TGCAGAATCCACCAGGCCACACACGTACCTGCTGGTGTGCAGTGCCAGGACCCACTGATCCATGGCTTC	NC_006089.4_chromosome_2	50860866	1	1.07E-28	27:C>T	27	0.988506	0.883721	0.465116	0.534884	0.116279	0.348837	0.205516	0.497566	0.351541	6.16842	4.16327	0.925
100015670|F|0-38:G>T-38:G>T	TGCAGAATCCATGCCCCTCCAACCATCCTGGAAGGCATGTGGAAATCACAGTGAGAAAAGCCCCACAGA	TGCAGAATCCATGCCCCTCCAACCATCCTGGAAGGCATGTGGAAATCACAGTGAGAAAAGCCCCACAGA	NC_006102.4_chromosome_15	4600334	1	1.07E-28	38:G>T	38	0.977011	1	0.011765	0.988235	0	0.011765	0	0.023253	0.011626	4.33654	4	1
100015672|F|0-43:A>T-43:A>T	TGCAGAATCCATTGGAGATATGGGACACTGTCTCAACAGCTAGAGAATTCAGTGTGCCCTCAAAAATCA	TGCAGAATCCATTGGAGATATGGGACACTGTCTCAACAGCTAGAGAATTCAGTGTGCCCTCAAAAATCA	NC_006090.4_chromosome_3	26054524	1	1.07E-28	43:A>T	43	1	0.988506	0.034483	0.965517	0.011494	0.022989	0.022724	0.066587	0.044656	12.14545	9	1
100015674|F|0-22:T>C-22:T>C	TGCAGAATCCCATTTCCCGCAGTGGGAAGCTGCTGCTCTGAACTCTCCTGTAAATCACTTTCCAGCACC	TGCAGAATCCCATTTCCCGCAGTGGGAAGCTGCTGCTCTGAACTCTCCTGTAAATCACTTTCCAGCACC	NC_006091.4_chromosome_4	38515373	1	1.07E-28	22:T>C	22	0.977011	1	0.070588	0.929412	0	0.070588	0	0.131211	0.065606	4.61682	2.71429	1
100015678|F|0-53:C>A-53:C>A	TGCAGAATCCTGAAAAACTAGTGAAATATTTGGAGAAGGTCTGCTCTCACCCTCATAGTTCTAGAGAGA	TGCAGAATCCTGAAAAACTAGTGAAATATTTGGAGAAGGTCTGCTCTCACCCTCATAGTTCTAGAGAGA	NC_006127.4_chromosome_Z	35427532	1	4.98E-27	53:C>A	53	0.724138	0.15873	0.84127	0.15873	0.84127	0	0.26707	0.26707	0.26707	3.90909	2.85484	1
100015679|F|0-51:C>T-51:C>T	TGCAGAATCCTGACAAACTAGTAGAATATTTGGAAAAGACCTGCTGTTGCCCTGGCAATCCTAAAGAGA	TGCAGAATCCTGACAAACTAGTAGAATATTTGGAAAAGACCTGCTGTTGCCCTGGCAATCCTAAAGAGA	NC_006127.4_chromosome_Z	71882061	3	4.98E-27	51:C>T	51	0.896552	0.153846	0.871795	0.128205	0.846154	0.025641	0.260355	0.223537	0.241946	4.30769	3.88095	1
100015680|F|0-8:C>T-8:C>T	TGCAGAATCCTTCTTTTGCTTTTCTATTGCTCCCTGAGTAGCTAAATATTTCTTACAGAATAGAACAGC	TGCAGAATCCTTCTTTTGCTTTTCTATTGCTCCCTGAGTAGCTAAATATTTCTTACAGAATAGAACAGC	NC_006092.4_chromosome_5	42733406	1	1.07E-28	8:C>T	8	0.850575	1	0.013514	0.986486	0	0.013514	0	0.026662	0.013331	3.34783	3	1
100015683|F|0-58:T>G-58:T>G	TGCAGAATCGTGAACAATCTGTTTTATAGTAACACTGATCAAGACCATACTTTCCCCATGGGGCTAATT	TGCAGAATCGTGAACAATCTGTTTTATAGTAACACTGATCAAGACCATACTTTCCCCATGGGGCTAATT	NC_006099.4_chromosome_12	15978412	1	1.07E-28	58:T>G	58	1	0.965517	0.229885	0.770115	0.034483	0.195402	0.066587	0.354076	0.210332	19.57407	12.79167	1
100015684|F|0-16:G>A-16:G>A	TGCAGAATCTACAGTCGTGAGGGAGAACAGACTAAGTCCAAAATTAACTTTCGTAATATTAAAATACTT	TGCAGAATCTACAGTCGTGAGGGAGAACAGACTAAGTCCAAAATTAACTTTCGTAATATTAAAATACTT	NC_006089.4_chromosome_2	115716207	1	1.07E-28	16:G>A	16	0.965517	0.880952	0.333333	0.666667	0.119048	0.214286	0.209751	0.444444	0.327098	3.48837	2.65517	0.916667
100015686|F|0-22:T>G-22:T>G	TGCAGAATCTACTGAATCTAAGTCCTTACTCATTCTAATACTAGACGACCAGTCCAGCACAGAGAACAC	TGCAGAATCTACTGAATCTAAGTCCTTACTCATTCTAATACTAGACGACCAGTCCAGCACAGAGAACAC	NC_006089.4_chromosome_2	3738829	1	1.07E-28	22:T>G	22	0.988506	0.930233	0.348837	0.651163	0.069767	0.27907	0.1298	0.4543	0.29205	7.2549	5.25714	0.931818
100015687|F|0-17:G>A-17:G>A	TGCAGAATCTAGGTTGTGGAGGACGAGAAATAGAAGAATAGCTGTGCTGGGTTGGAGCACTGGTCGAAA	TGCAGAATCTAGGTTGTGGAGGACGAGAAATAGAAGAATAGCTGTGCTGGGTTGGAGCACTGGTCGAAA	NC_006105.4_chromosome_18	6001775	1	4.98E-27	17:G>A	17	0.724138	0.571429	0.507937	0.492063	0.428571	0.079365	0.489796	0.499874	0.494835	6.1875	5.125	1
100015690|F|0-67:C>T-67:C>T	TGCAGAATCTCTCATTTCTTACGAGATGGAATCCCTTCCTGCTCTTGGAAGTTTATTCTTTTACATCCC	TGCAGAATCTCTCATTTCTTACGAGATGGAATCCCTTCCTGCTCTTGGAAGTTTATTCTTTTACATCCC	NT_461815.1_chromosome_10 chr10random_Scaffold17847	1268	2	1.07E-28	67:C>T	67	0.988506	0.965116	0.209302	0.790698	0.034884	0.174419	0.067334	0.33099	0.199162	5.44231	3.90476	0.97619
100015691|F|0-17:T>C-17:T>C	TGCAGAATCTCTGTCTTTGGACATTTTTAAGGTCCACCCGAATATCTGAGGAACTTCATCTGAGTTAAG	TGCAGAATCTCTGTCTTTGGACATTTTTAAGGTCCACCCGAATATCTGAGGAACTTCATCTGAGTTAAG	NC_006089.4_chromosome_2	11482678	1	1.07E-28	17:T>C	17	0.977011	0.964706	0.211765	0.788235	0.035294	0.176471	0.068097	0.333841	0.200969	6.21359	3.95238	0.97619
100015693|F|0-29:T>C-29:T>C	TGCAGAATCTGACAGAGGAGAGAGTCATTTCCCCCTGAACAGATGGGAACGACTGCTCCCATGGCTCTG	TGCAGAATCTGACAGAGGAGAGAGTCATTTCCCCCTGAACAGATGGGAACGACTGCTCCCATGGCTCTG	NC_006099.4_chromosome_12	14592354	1	1.07E-28	29:T>C	29	0.988506	0.988372	0.151163	0.848837	0.011628	0.139535	0.022985	0.256625	0.139805	8.73394	4.06667	1
100015694|F|0-54:T>C-54:T>C	TGCAGAATCTGAGATTTTGCAGTTTCTTCACCTTTTCTTTCCCTATCCTTTGAATTTTCAGTCAGTCTG	TGCAGAATCTGAGATTTTGCAGTTTCTTCACCTTTTCTTTCCCTATCCTTTGAATTTTCAGTCAGTCTG	NC_006088.4_chromosome_1	6230192	1	1.07E-28	54:T>C	54	0.988506	1	0.151163	0.848837	0	0.151163	0	0.256625	0.128313	11.49541	4.75	0.954545
100015696|F|0-62:G>A-62:G>A	TGCAGAATCTGCCCACTTCAACCACATCTGGGTCAGAACGTTTCCAGTTTTGGCTGTGTCGGGTCAGGC	TGCAGAATCTGCCCACTTCAACCACATCTGGGTCAGAACGTTTCCAGTTTTGGCTGTGTCGGGTCAGGC	NC_006088.4_chromosome_1	82425182	1	1.07E-28	62:G>A	62	0.988506	0.883721	0.55814	0.44186	0.116279	0.44186	0.205516	0.49324	0.349378	9.34021	7.68966	0.977273
100015701|F|0-58:A>C-58:A>C	TGCAGAATCTGTCTTCATGACTGTTGCACAAATTTGGGCCACACCACCTCCATTTCTTAAGTGTCACAG	TGCAGAATCTGTCTTCATGACTGTTGCACAAATTTGGGCCACACCACCTCCATTTCTTAAGTGTCACAG	NT_459115.1_chromosome_3 chr3random_Scaffold7374	11444	2	1.07E-28	58:A>C	58	0.988506	0.988372	0.034884	0.965116	0.011628	0.023256	0.022985	0.067334	0.04516	12.31193	8.75	1
100015708|F|0-65:C>T-65:C>T	TGCAGAATCTTCCCCTTCTTTGTCTGTTTTAATAAACAGTGATTTAGTGCATAGTAATTTATATCCGAA	TGCAGAATCTTCCCCTTCTTTGTCTGTTTTAATAAACAGTGATTTAGTGCATAGTAATTTATATCCGAA	NC_006089.4_chromosome_2	121871311	1	1.07E-28	65:C>T	65	0.965517	0.77381	0.654762	0.345238	0.22619	0.428571	0.350057	0.452098	0.401077	6.65432	5.83582	0.925
100015709|F|0-37:C>T-37:C>T	TGCAGAATCTTCTGCAAAGTAACCTCTGCAAAGTCCACTTCTACTAAATATGTCTACGCTGCTTCAGTG	TGCAGAATCTTCTGCAAAGTAACCTCTGCAAAGTCCACTTCTACTAAATATGTCTACGCTGCTTCAGTG	NC_006127.4_chromosome_Z	32977200	1	1.07E-28	37:C>T	37	1	0.83908	0.16092	0.83908	0.16092	0	0.270049	0.270049	0.270049	9.22826	8.88889	1
100015710|F|0-56:A>T-56:A>T	TGCAGAATCTTCTTATTTTGGTACTTTCTCTGAGGCCTCTGTGGCCTGGAAAAGGCACATGCCTTAGTC	TGCAGAATCTTCTTATTTTGGTACTTTCTCTGAGGCCTCTGTGGCCTGGAAAAGGCACATGCCTTAGTC	NC_006089.4_chromosome_2	48385862	1	1.07E-28	56:A>T	56	0.942529	0.963415	0.073171	0.926829	0.036585	0.036585	0.070494	0.135634	0.103064	4.53608	3.25	1
100015711|F|0-22:G>A-22:G>A	TGCAGAATCTTTTAGAAGCAATGCCAAGAAGTCAGCTAAATTGATTACAATGACTGCTGAAGACTGAGT	TGCAGAATCTTTTAGAAGCAATGCCAAGAAGTCAGCTAAATTGATTACAATGACTGCTGAAGACTGAGT	NC_006091.4_chromosome_4	21444157	1	4.98E-27	22:G>A	22	1	1	0.068966	0.931034	0	0.068966	0	0.128419	0.064209	14.67568	8.14286	1
100015712|F|0-22:T>A-22:T>A	TGCAGAATCTTTTTTCTTATCATACATGCTGGCTGCATGTTACAGACAGGACAAAAGAAGTGTGACAGA	TGCAGAATCTTTTTTCTTATCATACATGCTGGCTGCATGTTACAGACAGGACAAAAGAAGTGTGACAGA	NC_006088.4_chromosome_1	99665893	1	1.07E-28	22:T>A	22	1	1	0.011494	0.988506	0	0.011494	0	0.022724	0.011362	19.73874	16	1
100015713|F|0-61:G>C-61:G>C	TGCAGAATGAAAAACCAACAAAGAAAACTTTGTATTATTATTATTTTAATGGTGATTAATAGAAGCTTT	TGCAGAATGAAAAACCAACAAAGAAAACTTTGTATTATTATTATTTTAATGGTGATTAATAGAAGCTTT	NC_006088.4_chromosome_1	155642343	1	6.48E-21	61:G>C	61	0.471264	0.219512	0.829268	0.170732	0.780488	0.04878	0.342653	0.283165	0.312909	10.45455	9.90698	1
100015714|F|0-44:G>A-44:G>A	TGCAGAATGAAAACTTGAGCCCTAAAGCAAGGGAGCAGAGGAACGCAATTCTCTTTGGCTTCCAGCAAG	TGCAGAATGAAAACTTGAGCCCTAAAGCAAGGGAGCAGAGGAACGCAATTCTCTTTGGCTTCCAGCAAG	NC_006114.4_chromosome_27	3933538	1	1.07E-28	44:G>A	44	1	0.954023	0.321839	0.678161	0.045977	0.275862	0.087726	0.436517	0.262122	8.57944	6.69697	0.977273
100015718|F|0-15:G>A-15:G>A	TGCAGAATGAAACAGGGAACATTTAAAAGGCAAAGCAATCTTCACATCAAAGCTTTGTTCTAGGACATT	TGCAGAATGAAACAGGGAACATTTAAAAGGCAAAGCAATCTTCACATCAAAGCTTTGTTCTAGGACATT	NC_006088.4_chromosome_1	83541377	1	1.07E-28	15:G>A	15	0.988506	0.965116	0.197674	0.802326	0.034884	0.162791	0.067334	0.317198	0.192266	4.76699	3.21053	0.973684
100015721|F|0-40:C>A-40:C>A	TGCAGAATGAAAGTGTTTCAAATGAGCATATCAGGTAATACCTGTGAGTACAGAAAGGAGCATGAGATC	TGCAGAATGAAAGTGTTTCAAATGAGCATATCAGGTAATACCTGTGAGTACAGAAAGGAGCATG	NC_006088.4_chromosome_1	131131592	1	2.72E-24	40:C>A	40	1	1	0.045977	0.954023	0	0.045977	0	0.087726	0.043863	31.1982	18.75	1
100015725|F|0-25:C>T-25:C>T	TGCAGAATGAACTAAACAACACTTACTGCACCCACTCCAACCTGGATAGGCTTTTCCTGGAGAACTTTT	TGCAGAATGAACTAAACAACACTTACTGCACCCACTCCAACCTGGATAGGCTTTTCCTGGAGAACTTTT	NC_006088.4_chromosome_1	80585968	1	1.07E-28	25:C>T	25	0.597701	0.692308	0.442308	0.557692	0.307692	0.134615	0.426036	0.493343	0.459689	9.78261	9.2069	1
100015726|F|0-45:C>G-45:C>G	TGCAGAATGAAGAAGTCCCTTTATTTAAAAGCAAAAAATAACACTCTAGAAGCATGACTAGCAATATTA	TGCAGAATGAAGAAGTCCCTTTATTTAAAAGCAAAAAATAACACTCTAGAAGCATGACTAGCAATATTA	NC_006088.4_chromosome_1	132944373	1	4.98E-27	45:C>G	45	0.931034	0.82716	0.308642	0.691358	0.17284	0.135802	0.285932	0.426764	0.356348	3.11905	2.53571	0.972222
100015730|F|0-10:G>A-10:G>A	TGCAGAATGAGTGGTTTGGGGGATAGGGACTACAATATAGCCCAAAGCCTGACTGGAAATGAAGACTCT	TGCAGAATGAGTGGTTTGGGGGATAGGGACTACAATATAGCCCAAAGCCTGACTGGAAATGAAGACTCT	NC_006091.4_chromosome_4	66077297	1	1.07E-28	10:G>A	10	0.597701	0.769231	0.346154	0.653846	0.230769	0.115385	0.35503	0.452663	0.403846	4.40426	4.2381	1
100015735|F|0-41:G>A-41:G>A	TGCAGAATGACCTCAAATGAATAGAGTGCTTTGAACTACCAGAAGCTCATTACTTGCTTGACAATACAT	TGCAGAATGACCTCAAATGAATAGAGTGCTTTGAACTACCAGAAGCTCATTACTTGCTTGACAATACAT	NC_006090.4_chromosome_3	82853580	1	1.07E-28	41:G>A	41	0.954023	0.987952	0.048193	0.951807	0.012048	0.036145	0.023806	0.09174	0.057773	4.94949	2.8	0.970588
100015736|F|0-11:G>A-11:G>A	TGCAGAATGACGCTGGAAGGGATGGAGCATAGTAGAAGTGAGAAAAGCAGACAAATGATGCACACCTAA	TGCAGAATGACGCTGGAAGGGATGGAGCATAGTAGAAGTGAGAAAAGCAGACAAATGATGCACACCTAA	NC_006090.4_chromosome_3	34382206	1	1.07E-28	11:G>A	11	0.965517	0.988095	0.119048	0.880952	0.011905	0.107143	0.023526	0.209751	0.116638	4.81553	3.27273	0.947368
100015738|F|0-33:T>C-33:T>C	TGCAGAATGAGAGCTGCAATTTGACTATTCTGCTACCAAAGTGCTTTAAAATTCCAAGTTCAAGGCATG	TGCAGAATGAGAGCTGCAATTTGACTATTCTGCTACCAAAGTGCTTTAAAATTCCAAGTTCAAGGCATG	NC_006094.4_chromosome_7	27794749	1	1.07E-28	33:T>C	33	0.988506	0.802326	0.55814	0.44186	0.197674	0.360465	0.317198	0.49324	0.405219	19.32184	14.83607	0.977273
100015739|F|0-7:T>C-7:T>C	TGCAGAATGAGATAAGCCTAGATCCAACAGATCGTCCCAGTGCCACACACCACGGAGTGTAGCCTGGGG	TGCAGAATGAGATAAGCCTAGATCCAACAGATCGTCCCAGTGCCACACACCACGGAGTGTAGCCTGGGG	NC_006088.4_chromosome_1	6380761	1	4.98E-27	7:T>C	7	0.977011	1	0.023529	0.976471	0	0.023529	0	0.045952	0.022976	4.16505	2.5	1
100015741|F|0-48:G>A-48:G>A	TGCAGAATGAGATATCCCAACTCAAACGTTTACTTTTGGATAATCCCTGAGTGTACATTAAGAGGAATA	TGCAGAATGAGATATCCCAACTCAAACGTTTACTTTTGGATAATCCCTGAGTGTACATTAAGAGGAATA	NC_006088.4_chromosome_1	169939716	1	1.07E-28	48:G>A	48	1	1	0.011494	0.988506	0	0.011494	0	0.022724	0.011362	11.87273	8	1
100015744|F|0-43:T>C-43:T>C	TGCAGAATGAGGCATAGCAGGGTGACTGCCATGCTGGGCACTATTGTCATATTCAAAAGCAGCAGAAAC	TGCAGAATGAGGCATAGCAGGGTGACTGCCATGCTGGGCACTATTGTCATATTCAAAAGCAGCAGAAAC	NC_006094.4_chromosome_7	19047194	1	1.07E-28	43:T>C	43	0.965517	0.940476	0.214286	0.785714	0.059524	0.154762	0.111961	0.336735	0.224348	3.69388	2.71429	0.947368
100015746|F|0-21:T>C-21:T>C	TGCAGAATGAGTATGGCATACTGAGGCCACAAGTGATCTAGCACTGAAGCAGAAATAGCCTGGCATGAG	TGCAGAATGAGTATGGCATACTGAGGCCACAAGTGATCTAGCACTGAAGCAGAAATAGCCTGGCATGAG	NC_006094.4_chromosome_7	35338950	1	1.38E-27	21:T>C	21	0.942529	0.987805	0.121951	0.878049	0.012195	0.109756	0.024093	0.214158	0.119126	9.32381	7.33333	1
100015751|F|0-10:T>C-10:T>C	TGCAGAATGATAGTTAATTCAAACTATCAATTTTAAAGCAGCAGTAGAGTCTAACCCTAAATACTTGAT	TGCAGAATGATAGTTAATTCAAACTATCAATTTTAAAGCAGCAGTAGAGTCTAACCCTAAATACTTGAT	NC_006093.4_chromosome_6	2492793	1	1.07E-28	10:T>C	10	1	1	0.034483	0.965517	0	0.034483	0	0.066587	0.033294	8.15315	2.8	1
100015752|F|0-44:G>T-44:G>T	TGCAGAATGATATTTCCTCTAGGTATTAGATGAGAAATATTTTTGTTCAGGCCCTGAAGCACAAAGATT	TGCAGAATGATATTTCCTCTAGGTATTAGATGAGAAATATTTTTGTTCAGGCCCTGAAGCACAAAGATT	NT_460950.1_chromosome_6 chr6random_Scaffold14924	2756	2	1.07E-28	44:G>T	44	0.91954	0.9875	0.0625	0.9375	0.0125	0.05	0.024687	0.117188	0.070937	3.40816	2.57143	1
100015757|F|0-40:T>C-40:T>C	TGCAGAATGATTAAGTCACCTCAATAGGATTTCAGCACATTCCCTCCAGCTGGGCAAGGAGGAATTAGG	TGCAGAATGATTAAGTCACCTCAATAGGATTTCAGCACATTCCCTCCAGCTGGGCAAGGAGGAATTAGG	NC_006092.4_chromosome_5	50492477	1	1.07E-28	40:T>C	40	0.977011	0.952941	0.270588	0.729412	0.047059	0.223529	0.089689	0.39474	0.242215	6.32692	3.56	0.97619
100015764|F|0-14:T>C-14:T>C	TGCAGAATGCACTCTGCCTACCCTTGTCCTTTCAGGCAAGGAAGTGTGTACCACACCAGGTGTCAGGTG	TGCAGAATGCACTCTGCCTACCCTTGTCCTTTCAGGCAAGGAAGTGTGTACCACACCAGGTGTCAGGTG	NC_006115.4_chromosome_28	606342	1	1.07E-28	14:T>C	14	0.850575	0.905405	0.135135	0.864865	0.094595	0.040541	0.171293	0.233747	0.20252	3.57647	3.41667	1
100015767|F|0-29:A>G-29:A>G	TGCAGAATGCAGAGGAATCTTTATACTGAATACTTTCTCTGTGCTAGTCCATTGCTCCTTAATTGACAT	TGCAGAATGCAGAGGAATCTTTATACTGAATACTTTCTCTGTGCTAGTCCATTGCTCCTTAATTGACAT	NC_006094.4_chromosome_7	5179411	1	1.07E-28	29:A>G	29	0.988506	0.965116	0.232558	0.767442	0.034884	0.197674	0.067334	0.35695	0.212142	4.97059	3.96296	0.909091
100015772|F|0-55:T>C-55:T>C	TGCAGAATGCAGTGCCAATTTGCCAAAGAGAAAAATTGCGTTTCTGTATTCCAACTCACATTTCATAAA	TGCAGAATGCAGTGCCAATTTGCCAAAGAGAAAAATTGCGTTTCTGTATTCCAACTCACATTTCATAAA	NC_006090.4_chromosome_3	21505688	2	1.07E-28	55:T>C	55	0.977011	1	0.070588	0.929412	0	0.070588	0	0.131211	0.065606	6.81651	4.71429	0.977273
100015773|F|0-50:A>G-50:A>G	TGCAGAATGCATGTGACAGAGAGGGAATGAGCCAGGTTTGCATGGCACACAGTGACTCCTTGGCTCAGC	TGCAGAATGCATGTGACAGAGAGGGAATGAGCCAGGTTTGCATGGCACACAGTGACTCCTTGGCTCAGC	NC_006091.4_chromosome_4	80131689	1	1.07E-28	50:A>G	50	0.988506	0.988372	0.22093	0.77907	0.011628	0.209302	0.022985	0.34424	0.183613	9.83962	5.45455	0.952381
100015774|F|0-20:A>G-20:A>G	TGCAGAATGCATTAAAAGATAGATCTAACTATCACTTGTGCTCATAGTAAATATGTTTAATAACTCTAA	TGCAGAATGCATTAAAAGATAGATCTAACTATCACTTGTGCTCATAGTAAATATGTTTAATAACTCTAA	NC_006089.4_chromosome_2	52869181	1	4.98E-27	20:A>G	20	0.988506	0.790698	0.546512	0.453488	0.209302	0.337209	0.33099	0.495673	0.413332	7.98864	6.62903	1
100015775|F|0-40:C>A-40:C>A	TGCAGAATGCCACAAGCTGGAACTAAGGGTGCTCCATGCACAGCACCCGACCAGGGGCTGAGCAGCCTT	TGCAGAATGCCACAAGCTGGAACTAAGGGTGCTCCATGCACAGCACCCGACCAGGGGCTGAGCAGCCTT	NC_006092.4_chromosome_5	56816087	1	1.07E-28	40:C>A	40	0.850575	0.986486	0.027027	0.972973	0.013514	0.013514	0.026662	0.052593	0.039627	3.56818	3	1
100015778|F|0-26:A>G-26:A>G	TGCAGAATGCGTTCTTCTCATAATCTACAGCAAATGATATGATAGAATTGCATCAGGTGCAGCATCTGA	TGCAGAATGCGTTCTTCTCATAATCTACAGCAAATGATATGATAGAATTGCATCAGGTGCAGCATCTGA	NC_006088.4_chromosome_1	156040295	1	4.98E-27	26:A>G	26	0.954023	0.108434	0.975904	0.024096	0.891566	0.084337	0.193352	0.047031	0.120192	11.18182	8.38835	0.975
100015785|F|0-60:A>G-60:A>G	TGCAGAATGCTTGAAGTCATCAGGCACTGTAGCTTTTTGGCAGGCCTTGCCTTTGACAAGACTTGGCTT	TGCAGAATGCTTGAAGTCATCAGGCACTGTAGCTTTTTGGCAGGCCTTGCCTTTGACAAGACTTGGCTT	NC_006096.4_chromosome_9	14531892	1	1.07E-28	60:A>G	60	0.977011	0.858824	0.376471	0.623529	0.141176	0.235294	0.242491	0.469481	0.355986	3.78161	3.02564	0.882353
100015786|F|0-47:A>G-47:A>G	TGCAGAATGCTTGCTCCCCTAGAGTGAAGGCAGGGATCAGTCTTCCCATTTCTGCCCCATAAGCCTGGC	TGCAGAATGCTTGCTCCCCTAGAGTGAAGGCAGGGATCAGTCTTCCCATTTCTGCCCCATAAGCCTGGC	NC_006091.4_chromosome_4	39974943	1	1.07E-28	47:A>G	47	0.954023	0.987952	0.012048	0.987952	0.012048	0	0.023806	0.023806	0.023806	4.57895	4	1
100015787|F|0-65:T>G-65:T>G	TGCAGAATGCTTTAGATCTGTTAAAATTTATGACTGGAAGCAAATTTCATTAGCAGTTTAGAACTTCTT	TGCAGAATGCTTTAGATCTGTTAAAATTTATGACTGGAAGCAAATTTCATTAGCAGTTTAGAACTTCTT	NC_006091.4_chromosome_4	67133999	1	4.98E-27	65:T>G	65	0.873563	0.907895	0.289474	0.710526	0.092105	0.197368	0.167244	0.411357	0.289301	2.90361	2.69565	1
100015788|F|0-43:A>C-43:A>C	TGCAGAATGCTTTCTGGTCACAAAAACACAAACATGTTTTATAAGGCAGTATTTGTTTAACCGACAAGA	TGCAGAATGCTTTCTGGTCACAAAAACACAAACATGTTTTATAAGGCAGTATTTGTTTAACCGACAAGA	NC_006092.4_chromosome_5	8943573	1	1.07E-28	43:A>C	43	1	1	0.114943	0.885057	0	0.114943	0	0.203461	0.101731	19.72072	9.76923	0.977273
100015789|F|0-20:G>A-20:G>A	TGCAGAATGCTTTGCTTTATGTTTGGCTCTAGTTCCTGCTTTTCACATTTATTGTAATCAGTAGCCAAA	TGCAGAATGCTTTGCTTTATGTTTGGCTCTAGTTCCTGCTTTTCACATTTATTGTAATCAGTAGCCAAA	NC_006095.4_chromosome_8	19390125	1	1.08E-23	20:G>A	20	1	0.977011	0.356322	0.643678	0.022989	0.333333	0.04492	0.458713	0.251817	14.19444	7.62162	1
100015791|F|0-7:T>A-7:T>A	TGCAGAATGCTTTGGGAATAGGCAGACAGCCAGAAATTCCTCAAAGTTCACTACAAACTTCACAGTGTG	TGCAGAATGCTTTGGGAATAGGCAGACAGCCAGAAATTCCTCAAAGTTCACTACAAACTTCACAGTGTG	NC_006104.4_chromosome_17	4524195	1	4.98E-27	7:T>A	7	1	0.83908	0.505747	0.494253	0.16092	0.344828	0.270049	0.499934	0.384991	5.46667	3.90741	0.952381
100015793|F|0-21:T>C-21:T>C	TGCAGAATGGAACCTGCTTGCTTGAGGACAGGTTGGAAGCTGAAACTGCTGTGATTTTTTTGTCCATTC	TGCAGAATGGAACCTGCTTGCTTGAGGACAGGTTGGAAGCTGAAACTGCTGTGATTTTTTTGTCCATTC	NC_006107.4_chromosome_20	12286748	1	1.07E-28	21:T>C	21	0.965517	0.964286	0.166667	0.833333	0.035714	0.130952	0.068878	0.277778	0.173328	10.68269	8.05882	1
100015796|F|0-7:T>C-7:T>C	TGCAGAATGGACAGTAAAGACATGGCTGCCAGCTTGTTTTCCTGTACCCCAACCTTACAGTATCCTCAT	TGCAGAATGGACAGTAAAGACATGGCTGCCAGCTTGTTTTCCTGTACCCCAACCTTACAGTATCCTCAT	NC_006090.4_chromosome_3	58874309	1	1.07E-28	7:T>C	7	0.965517	0.97619	0.166667	0.833333	0.02381	0.142857	0.046485	0.277778	0.162132	5.65347	3.5	0.947368
100015802|F|0-35:G>A-35:G>A	TGCAGAATGGCACATGCAATAAGAACGTGTTTTACGGTTATCTTTCTACATCCATCCTCTGCTTTCTAC	TGCAGAATGGCACATGCAATAAGAACGTGTTTTACGGTTATCTTTCTACATCCATCCTCTGCTTTCTAC	NC_006101.4_chromosome_14	14873879	1	1.07E-28	35:G>A	35	0.988506	0.825581	0.627907	0.372093	0.174419	0.453488	0.287994	0.46728	0.377637	18.02273	14.84058	0.977273
100015808|F|0-44:T>C-44:T>C	TGCAGAATGGCTTCAGAGAGGAAAAAAGACTTCAGAGAAAGTGATTTTGAAGTTAACATAAAATCAATG	TGCAGAATGGCTTCAGAGAGGAAAAAAGACTTCAGAGAAAGTGATTTTGAAGTTAACATAAAATCAATG	NC_006089.4_chromosome_2	96504546	1	1.07E-28	44:T>C	44	0.965517	0.821429	0.488095	0.511905	0.178571	0.309524	0.293367	0.499717	0.396542	4.65116	4.03774	0.944444
100015810|F|0-22:A>C-22:A>C	TGCAGAATGGGACAGAGGGCTGAGCACGAGACATGGACAGAACACAGCTCCTTCCGTACATCTCTGCTG	TGCAGAATGGGACAGAGGGCTGAGCACGAGACATGGACAGAACACAGCTCCTTCCGTACATCTCTGCTG	NC_006100.4_chromosome_13	13512417	1	1.07E-28	22:A>C	22	0.747126	0.984615	0.030769	0.969231	0.015385	0.015385	0.030296	0.059645	0.04497	2.73529	2.66667	1
100015813|F|0-47:T>G-47:T>G	TGCAGAATGGGGGAGGAGGATGAAAAAGCAGGAAGGTGGAATTAAAATGGCCTTTTCCTGTTCCCATGG	TGCAGAATGGGGGAGGAGGATGAAAAAGCAGGAAGGTGGAATTAAAATGGCCTTTTCCTGTTCCCATGG	NC_006089.4_chromosome_2	63527149	1	4.98E-27	47:T>G	47	0.850575	0.054054	0.986486	0.013514	0.945946	0.040541	0.102264	0.026662	0.064463	3	2.97727	1
100015814|F|0-22:A>C-22:A>C	TGCAGAATGGGGTCAGCTTCACACAGGTAACATCAGTGCTGTCTTCACGCTGTCCTTCCCCAACACCCC	TGCAGAATGGGGTCAGCTTCACACAGGTAACATCAGTGCTGTCTTCACGCTGTCCTTCCCCAACACCCC	NC_006090.4_chromosome_3	20894218	1	4.98E-27	22:A>C	22	0.804598	0.071429	0.957143	0.042857	0.928571	0.028571	0.132653	0.082041	0.107347	2.8	2.58974	0.909091
100015815|F|0-36:A>G-36:A>G	TGCAGAATGGTAACAACACTATCTCAATCCAACTTAACAAGCATTCTGTGATAAATTTAGCATGAGATC	TGCAGAATGGTAACAACACTATCTCAATCCAACTTAACAAGCATTCTGTGATAAATTTAGCATG	NC_006089.4_chromosome_2	41651066	1	5.84E-26	36:A>G	36	0.931034	0.962963	0.283951	0.716049	0.037037	0.246914	0.071331	0.406645	0.238988	4.63043	2.92308	0.875
100015816|F|0-64:C>G-64:C>G	TGCAGAATGGTCAACAGTTAGATCTTCAGTACCAAGTCAGAAAACCCTTCAGTACTAAGTAATGCTGCT	TGCAGAATGGTCAACAGTTAGATCTTCAGTACCAAGTCAGAAAACCCTTCAGTACTAAGTAATGCTGCT	NC_006098.4_chromosome_11	15007062	1	1.07E-28	64:C>G	64	0.977011	0.988235	0.117647	0.882353	0.011765	0.105882	0.023253	0.207612	0.115433	7.09709	6.69231	0.975
100015823|F|0-64:G>A-64:G>A	TGCAGAATGTAGAAGACCTTATTCTAGTTTTTATTTCTGTCTTCTGAGTGACAGCTGTATTTAAGTAAG	TGCAGAATGTAGAAGACCTTATTCTAGTTTTTATTTCTGTCTTCTGAGTGACAGCTGTATTTAAGTAAG	NC_006091.4_chromosome_4	57916228	1	1.07E-28	64:G>A	64	1	1	0.034483	0.965517	0	0.034483	0	0.066587	0.033294	12.12727	7	1
100015825|F|0-61:C>T-61:C>T	TGCAGAATGTATGCAGCTTATTTCTCTCAAAAATCTCTTCCTTATCTTTGTAAATACTTTCCTGCCTGG	TGCAGAATGTATGCAGCTTATTTCTCTCAAAAATCTCTTCCTTATCTTTGTAAATACTTTCCTGCCTGG	NC_006088.4_chromosome_1	112907027	1	1.07E-28	61:C>T	61	0.977011	0.811765	0.458824	0.541176	0.188235	0.270588	0.305606	0.496609	0.401107	4.9186	4.45833	1
100015826|F|0-53:C>T-53:C>T	TGCAGAATGTATTTCAGGAACCATCTTACCCACTGATTCATTGGCAAAGGATTCGTTGGCAGAAGGCAG	TGCAGAATGTATTTCAGGAACCATCTTACCCACTGATTCATTGGCAAAGGATTCGTTGGCAGAAGGCAG	NC_006091.4_chromosome_4	6311817	1	1.07E-28	53:C>T	53	0.988506	0.77907	0.697674	0.302326	0.22093	0.476744	0.34424	0.42185	0.383045	20.09195	17.37662	1
100015833|F|0-9:T>C-9:T>C	TGCAGAATGTGTGAGAAGTCTGAGCAAATATTCAGAAGCACGAAGGAAAAAAAAACACAGACTAAGATA	TGCAGAATGTGTGAGAAGTCTGAGCAAATATTCAGAAGCACGAAGGAAAAAAAAACACAGACTAAGATA	NC_006088.4_chromosome_1	137122417	1	1.07E-28	9:T>C	9	0.931034	1	0.049383	0.950617	0	0.049383	0	0.093888	0.046944	4.47525	3	1
100015834|F|0-7:C>T-7:C>T	TGCAGAACGTTAATGTAGAACCTATATAAAATGTCTCAGAGTACAACATTTCATGATACACATTTCATT	TGCAGAACGTTAATGTAGAACCTATATAAAATGTCTCAGAGTACAACATTTCATGATACACATTTCATT	NC_006088.4_chromosome_1	25102448	1	1.07E-28	7:C>T	7	1	0.942529	0.275862	0.724138	0.057471	0.218391	0.108337	0.399524	0.253931	16.84762	9.32143	1
100015835|F|0-23:G>A-23:G>A	TGCAGAATGTTCACTGGAAGAGAGTAAGGCCTTCATGATAAAAGTTACTGTTCCTGTTAGTTGGAAAGG	TGCAGAATGTTCACTGGAAGAGAGTAAGGCCTTCATGATAAAAGTTACTGTTCCTGTTAGTTGGAAAGG	NC_006090.4_chromosome_3	57122050	1	4.98E-27	23:G>A	23	0.977011	0.458824	0.858824	0.141176	0.541176	0.317647	0.496609	0.242491	0.36955	6.5	4.89888	0.894737
100015840|F|0-24:A>T-24:A>T	TGCAGAATTAAAAATTCAAAACTGATCTTAAGTCAGCAGGATAACACATTAGGCATATTGGACTAGATT	TGCAGAATTAAAAATTCAAAACTGATCTTAAGTCAGCAGGATAACACATTAGGCATATTGGACTAGATT		0	0	999	24:A>T	24	0.908046	0.924051	0.202532	0.797468	0.075949	0.126582	0.140362	0.323025	0.231694	4.02128	2.94444	1
100015842|F|0-46:C>T-46:C>T	TGCAGAATTAAACCCTAAGGGCATCCCAGCAGTAGTACAGCTGATCCAGATGTACCTCTCTACATGAAT	TGCAGAATTAAACCCTAAGGGCATCCCAGCAGTAGTACAGCTGATCCAGATGTACCTCTCTACATGAAT	NC_006090.4_chromosome_3	17095408	1	1.07E-28	46:C>T	46	1	1	0.057471	0.942529	0	0.057471	0	0.108337	0.054168	15.79279	8.125	1
100015843|F|0-58:T>C-58:T>C	TGCAGAATTAAATCATGAAGAGTAATTGTGCTGTGTATGCTGCACCTTCCACCAGCCCTTCCAAGCTGC	TGCAGAATTAAATCATGAAGAGTAATTGTGCTGTGTATGCTGCACCTTCCACCAGCCCTTCCAAGCTGC	NC_006094.4_chromosome_7	27202032	1	1.07E-28	58:T>C	58	0.988506	1	0.05814	0.94186	0	0.05814	0	0.109519	0.054759	10.15596	4	0.97619
100015845|F|0-47:C>T-47:C>T	TGCAGAATTAAATGGCACCATTACCATAGAGGTAAATAATCCTATGGCTAATGAGGTTGCTGAGCAAAT	TGCAGAATTAAATGGCACCATTACCATAGAGGTAAATAATCCTATGGCTAATGAGGTTGCTGAGCAAAT	NC_006089.4_chromosome_2	65751268	1	1.07E-28	47:C>T	47	1	1	0.045977	0.954023	0	0.045977	0	0.087726	0.043863	20.21622	13.33333	1
100015851|F|0-17:A>T-17:A>T	TGCAGAATTACACTGCCAGGAAAGATGCATTTGTGTCTGCTTACTTTATTTCTTTTCAAGCTGCTCTTG	TGCAGAATTACACTGCCAGGAAAGATGCATTTGTGTCTGCTTACTTTATTTCTTTTCAAGCTGCTCTTG	NC_006088.4_chromosome_1	80716126	1	1.07E-28	17:A>T	17	1	1	0.022989	0.977011	0	0.022989	0	0.04492	0.02246	14.71171	5.66667	1
100015852|F|0-62:A>G-62:A>G	TGCAGAATTACAGACCTCAGATGTTATTTGCCCTTTTGTCCAAGATAAACACCACTGCTTTCACACTAT	TGCAGAATTACAGACCTCAGATGTTATTTGCCCTTTTGTCCAAGATAAACACCACTGCTTTCACACTAT	NC_006093.4_chromosome_6	3195118	1	4.98E-27	62:A>G	62	0.954023	0.024096	0.975904	0.024096	0.975904	0	0.047031	0.047031	0.047031	6	4.33333	1
100015853|F|0-12:G>T-12:G>T	TGCAGAATTACAGCAGACTATACAACAAAAACATACCTGACATCCCTTTGGACATGTATCGCATGAGAT	TGCAGAATTACAGCAGACTATACAACAAAAACATACCTGACATCCCTTTGGACATGTATCGCATG	NC_006088.4_chromosome_1	121398441	1	1.66E-26	12:G>T	12	1	1	0.137931	0.862069	0	0.137931	0	0.237812	0.118906	9.40541	5.69231	1
100015854|F|0-63:A>T-63:A>T	TGCAGAATTACATGATTTACATGTTTCCTAAAACAAGTAGATTTCAGAGGTAAATCTGACATTAGATTT	TGCAGAATTACATGATTTACATGTTTCCTAAAACAAGTAGATTTCAGAGGTAAATCTGACATTAGATTT	NC_006088.4_chromosome_1	22141940	1	3.85E-28	63:A>T	63	0.977011	0.764706	0.447059	0.552941	0.235294	0.211765	0.359862	0.494394	0.427128	36.9625	30.02083	1
100015856|F|0-46:G>A-46:G>A	TGCAGAATTACCTTGTAAAACATGTTCTGTATTGTTTCAGTCTGACGGGACAGGCAGCAAAAGCAAGGC	TGCAGAATTACCTTGTAAAACATGTTCTGTATTGTTTCAGTCTGACGGGACAGGCAGCAAAAGCAAGGC	NC_006102.4_chromosome_15	897949	1	1.07E-28	46:G>A	46	0.977011	0.988235	0.023529	0.976471	0.011765	0.011765	0.023253	0.045952	0.034602	3.92157	3.5	1
100015857|F|0-33:C>A-33:C>A	TGCAGAATTACTACAAACTGCCTTGAGGCATCCCTTTCCTTTTAATAACATGCAGAAAATACAAACCTT	TGCAGAATTACTACAAACTGCCTTGAGGCATCCCTTTCCTTTTAATAACATGCAGAAAATACAAACCTT	NC_006091.4_chromosome_4	28622324	1	1.07E-28	33:C>A	33	0.988506	0.976744	0.116279	0.883721	0.023256	0.093023	0.04543	0.205516	0.125473	4.4381	2.76923	0.973684
100015858|F|0-63:A>G-63:A>G	TGCAGAATTAGAAAGAAGAGGCAGTCTGGTATTGGACACACCAGCACACTGGTGAGGCAGGAAAGAAAA	TGCAGAATTAGAAAGAAGAGGCAGTCTGGTATTGGACACACCAGCACACTGGTGAGGCAGGAAAGAAAA	NC_006127.4_chromosome_Z	19233950	1	4.98E-27	63:A>G	63	1	0.011494	0.988506	0.011494	0.988506	0	0.022724	0.022724	0.022724	10	7.50459	1
100015861|F|0-28:A>G-28:A>G	TGCAGAATTAGACCAGAAAATGATGAGAATATCCTTTATCTGGAAAGCTGAAAATATGATAGCTTTATA	TGCAGAATTAGACCAGAAAATGATGAGAATATCCTTTATCTGGAAAGCTGAAAATATGATAGCTTTATA	NC_006091.4_chromosome_4	54264838	1	1.07E-28	28:A>G	28	0.988506	0.988372	0.046512	0.953488	0.011628	0.034884	0.022985	0.088697	0.055841	6.90291	3.2	0.970588
100015863|F|0-32:C>A-32:C>A	TGCAGAATTAGCTCTCTGCTTTTCCCATCAACCCTCCAGTGTTCTCTACCCTGGCATTCATTTGGGCTG	TGCAGAATTAGCTCTCTGCTTTTCCCATCAACCCTCCAGTGTTCTCTACCCTGGCATTCATTTGGGCTG	NC_006088.4_chromosome_1	117707571	1	1.07E-28	32:C>A	32	0.977011	1	0.105882	0.894118	0	0.105882	0	0.189343	0.094671	5.82243	3.63636	1
100015868|F|0-27:T>C-27:T>C	TGCAGAATTAGGTTTTTGGAAAGCCAGTAGGGATGCCCCAGGTGGGCTCCCGTCCTCCTTCCACACCCA	TGCAGAATTAGGTTTTTGGAAAGCCAGTAGGGATGCCCCAGGTGGGCTCCCGTCCTCCTTCCACACCCA	NC_006088.4_chromosome_1	109695754	1	1.07E-28	27:T>C	27	1	0.988506	0.057471	0.942529	0.011494	0.045977	0.022724	0.108337	0.06553	13.60909	4.83333	1
100015870|F|0-18:G>A-18:G>A	TGCAGAATTAGTGGTTTGGAGTTCTCCCCTCCACATCTGAAGGGATAGGATTGAGCCTGGGCTGTATTC	TGCAGAATTAGTGGTTTGGAGTTCTCCCCTCCACATCTGAAGGGATAGGATTGAGCCTGGGCTGTATTC	NC_006091.4_chromosome_4	40638321	1	1.07E-28	18:G>A	18	0.931034	1	0.098765	0.901235	0	0.098765	0	0.178022	0.089011	4.58	3.125	1
100015872|F|0-42:T>C-42:T>C	TGCAGAATTATCACTTTGTTTTTAAGGTATGGTTGGAATTTCTGTAACAAGTGACTGGGGGGAACCTGT	TGCAGAATTATCACTTTGTTTTTAAGGTATGGTTGGAATTTCTGTAACAAGTGACTGGGGGGAACCTGT	NC_006097.4_chromosome_10	18547200	1	1.07E-28	42:T>C	42	1	1	0.08046	0.91954	0	0.08046	0	0.147972	0.073986	4.82569	2.57143	0.97619
100015875|F|0-42:C>T-42:C>T	TGCAGAATTATTCCTTATGTCAAGTGTAAAAGAGTAAGCTGCCAGAATCTGATGATGGCTTATCTTTTA	TGCAGAATTATTCCTTATGTCAAGTGTAAAAGAGTAAGCTGCCAGAATCTGATGATGGCTTATCTTTTA	NC_006092.4_chromosome_5	29573187	1	4.98E-27	42:C>T	42	1	0.942529	0.632184	0.367816	0.057471	0.574713	0.108337	0.465055	0.286696	12.13208	10.49254	1
100015879|F|0-46:A>G-46:A>G	TGCAGAATTCAACAAACTGCCTCTCATTCACTTTTAATCAAGTCATATTACTTGGCAAGAGGAACTTAA	TGCAGAATTCAACAAACTGCCTCTCATTCACTTTTAATCAAGTCATATTACTTGGCAAGAGGAACTTAA	NC_006089.4_chromosome_2	109360758	1	4.98E-27	46:A>G	46	1	1	0.034483	0.965517	0	0.034483	0	0.066587	0.033294	50.66667	27.2	1
100015881|F|0-46:C>T-46:C>T	TGCAGAATTCAATCCCACTAAAGTTATAAGGCAAGAAGCTAAAAACCGAAAGATGCTTTCAGGAAGATA	TGCAGAATTCAATCCCACTAAAGTTATAAGGCAAGAAGCTAAAAACCGAAAGATGCTTTCAGGAAGATA	NT_462052.1_chromosome_12 chr12random_Scaffold2561	5259	3	1.07E-28	46:C>T	46	0.988506	0.988372	0.104651	0.895349	0.011628	0.093023	0.022985	0.187399	0.105192	8.58879	4.66667	0.954545
100015882|F|0-34:C>T-34:C>T	TGCAGAATTCAGAGAAAAAAGAAACAAGCTTTTACGTAAGTTGTCGTGACTCTCATTTTAATTTCACTT	TGCAGAATTCAGAGAAAAAAGAAACAAGCTTTTACGTAAGTTGTCGTGACTCTCATTTTAATTTCACTT	NC_006092.4_chromosome_5	21211327	2	4.98E-27	34:C>T	34	0.988506	0.953488	0.267442	0.732558	0.046512	0.22093	0.088697	0.391833	0.240265	6.88462	5.26667	0.977273
100015883|F|0-56:C>T-56:C>T	TGCAGAATTCAGATATTAAAGCTTAGCTGGAAGCTCATTTACTGGAAGAAACCAGGCAAATATCAGACT	TGCAGAATTCAGATATTAAAGCTTAGCTGGAAGCTCATTTACTGGAAGAAACCAGGCAAATATCAGACT	NC_006088.4_chromosome_1	188369329	1	1.07E-28	56:C>T	56	0.977011	0.988235	0.082353	0.917647	0.011765	0.070588	0.023253	0.151142	0.087197	6.16981	3.5	0.977273
100015884|F|0-33:C>T-33:C>T	TGCAGAATTCAGCTGGGAACTTTTAAAAATGGGCTGGGGAGGGAGAATTTTTTGTTCTCCTGACTTTCA	TGCAGAATTCAGCTGGGAACTTTTAAAAATGGGCTGGGGAGGGAGAATTTTTTGTTCTCCTGACTTTCA	NC_006091.4_chromosome_4	59195492	1	4.98E-27	33:C>T	33	0.988506	0.930233	0.465116	0.534884	0.069767	0.395349	0.1298	0.497566	0.313683	6.39806	4.48936	0.977273
100015886|F|0-11:A>G-11:A>G	TGCAGAATTCAATCTGGAAGGAAAGCACCCAGAAAACAGGCACAGCCCAGTGTGTGAAGGTGACTGATG	TGCAGAATTCAATCTGGAAGGAAAGCACCCAGAAAACAGGCACAGCCCAGTGTGTGAAGGTGACTGATG	NC_006127.4_chromosome_Z	27628493	1	4.98E-27	11:A>G	11	0.942529	0.47561	0.536585	0.463415	0.52439	0.012195	0.49881	0.497323	0.498067	3.76744	3.62712	1
100015887|F|0-45:C>T-45:C>T	TGCAGAATTCATATTTTTAAATGTAGATAAATAATATTTAGCAATCTGATGTATATGTGAAAATTGGAG	TGCAGAATTCATATTTTTAAATGTAGATAAATAATATTTAGCAATCTGATGTATATGTGAAAATTGGAG	NC_006127.4_chromosome_Z	40370289	1	1.07E-28	45:C>T	45	1	0.367816	0.655172	0.344828	0.632184	0.022989	0.465055	0.451843	0.458449	18.80488	18.27397	1
100015891|F|0-51:G>A-51:G>A	TGCAGAATTCATGCTCTGTGAATGATGCTCATCAGCCACTGAGCTTGCAAAGTGTTCAGCTGCCTGCCC	TGCAGAATTCATGCTCTGTGAATGATGCTCATCAGCCACTGAGCTTGCAAAGTGTTCAGCTGCCTGCCC	NC_006088.4_chromosome_1	195118237	1	1.07E-28	51:G>A	51	1	0.977011	0.149425	0.850575	0.022989	0.126437	0.04492	0.254195	0.149557	11.47222	6.8125	0.977273
100015892|F|0-21:C>A-21:C>A	TGCAGAATTCATGGCTCTTTGCATGGGAAGCAATATATAATCTCCAAGTTTGGTGATAGCTAATGATTT	TGCAGAATTCATGGCTCTTTGCATGGGAAGCAATATATAATCTCCAAGTTTGGTGATAGCTAATGATTT	NC_006092.4_chromosome_5	19718101	1	4.98E-27	21:C>A	21	0.988506	0.94186	0.267442	0.732558	0.05814	0.209302	0.109519	0.391833	0.250676	3.78125	2.56	0.90625
100015895|F|0-10:A>G-10:A>G	TGCAGAATTCATTTTTGAAAGTGGTTAAGATTAAACTAGAGGAAGGTAGTGCTATTCCAGCCTAAAAGT	TGCAGAATTCATTTTTGAAAGTGGTTAAGATTAAACTAGAGGAAGGTAGTGCTATTCCAGCCTAAAAGT	NC_006105.4_chromosome_18	5569446	1	4.98E-27	10:A>G	10	0.977011	0.858824	0.388235	0.611765	0.141176	0.247059	0.242491	0.475017	0.358754	4.53846	3.05	0.95
100015896|F|0-44:T>C-44:T>C	TGCAGAATTCCAAAGCAACATTACACTTCAGGTACACACAACTATGTCAGGAAACTTTTTAAGATAAGA	TGCAGAATTCCAAAGCAACATTACACTTCAGGTACACACAACTATGTCAGGAAACTTTTTAAGATAAGA	NC_006091.4_chromosome_4	51036513	1	1.07E-28	44:T>C	44	0.885057	0.064935	0.974026	0.025974	0.935065	0.038961	0.121437	0.050599	0.086018	3.4	3.07865	1
100015899|F|0-45:G>A-45:G>A	TGCAGAATTCCCCAGCATCACATGTGCATGTGTAGATAATCAACAGTTCTATTTCCTCCTGCCTACTTA	TGCAGAATTCCCCAGCATCACATGTGCATGTGTAGATAATCAACAGTTCTATTTCCTCCTGCCTACTTA	NC_006093.4_chromosome_6	24452359	1	1.07E-28	45:G>A	45	1	0.954023	0.16092	0.83908	0.045977	0.114943	0.087726	0.270049	0.178888	15.41509	12.9375	1
100015906|F|0-41:A>G-41:A>G	TGCAGAATTCTCTCTTTAGCTTTTAATTCCTCTCCCAAACTATTTTTCTTTCTTGTTGTGAATGCAAGT	TGCAGAATTCTCTCTTTAGCTTTTAATTCCTCTCCCAAACTATTTTTCTTTCTTGTTGTGAATGCAAGT	NC_006089.4_chromosome_2	42462418	1	4.98E-27	41:A>G	41	0.942529	0.95122	0.170732	0.829268	0.04878	0.121951	0.092802	0.283165	0.187983	4	2.5	0.947368
100015913|F|0-9:C>A-9:C>A	TGCAGAATTCTTTCATATCCCTTTAGTCATATCTTTTCCACATTGAACAATCTTAGTCTGCTTGGTTCC	TGCAGAATTCTTTCATATCCCTTTAGTCATATCTTTTCCACATTGAACAATCTTAGTCTGCTTGGTTCC	NC_006106.4_chromosome_19	6510153	1	1.07E-28	9:C>A	9	0.643678	0.982143	0.035714	0.964286	0.017857	0.017857	0.035077	0.068878	0.051977	7.91549	6.75	1
100015914|F|0-11:T>C-11:T>C	TGCAGAATTCTTTCCCTGTTTTCCAAATCTTCTCTTAGTGACCTGTATTACATTCACTGTAAAAGGGAA	TGCAGAATTCTTTCCCTGTTTTCCAAATCTTCTCTTAGTGACCTGTATTACATTCACTGTAAAAGGGAA	NC_006089.4_chromosome_2	144548949	1	1.07E-28	11:T>C	11	1	1	0.126437	0.873563	0	0.126437	0	0.220901	0.110451	18.63063	5.38462	0.931818
100015915|F|0-32:C>G-32:C>G	TGCAGAATTCTTTTCTTATTAATTCTGTAGTGCTTTGTATGGTCTGTAATTTTAAGGCAAACAAAGCAA	TGCAGAATTCTTTTCTTATTAATTCTGTAGTGCTTTGTATGGTCTGTAATTTTAAGGCAAACAAAGCAA	NC_006089.4_chromosome_2	55225781	1	4.98E-27	32:C>G	32	0.977011	0.635294	0.788235	0.211765	0.364706	0.423529	0.463391	0.333841	0.398616	4.27273	4.05952	0.928571
100015917|F|0-40:G>A-40:G>A	TGCAGAATTGATATTCGGGGAAAAAAAGGAGGAAGAATGAGTGTACTGGGAGGACAGGTATATACTTGG	TGCAGAATTGATATTCGGGGAAAAAAAGGAGGAAGAATGAGTGTACTGGGAGGACAGGTATATACTTGG	NC_006089.4_chromosome_2	114913082	1	1.07E-28	40:G>A	40	1	1	0.183908	0.816092	0	0.183908	0	0.300172	0.150086	17.72072	8.8	1
100015918|F|0-8:T>C-8:T>C	TGCAGAATTGATTTTGGTGATGCAGATCCATGCAAATAAAGCAGATGGGTACAATTATGTTCTATTTGC	TGCAGAATTGATTTTGGTGATGCAGATCCATGCAAATAAAGCAGATGGGTACAATTATGTTCTATTTGC	NC_006088.4_chromosome_1	62265823	1	1.07E-28	8:T>C	8	0.931034	0.91358	0.271605	0.728395	0.08642	0.185185	0.157903	0.395671	0.276787	2.91304	2.6	0.921053
100015919|F|0-47:G>C-47:G>C	TGCAGAATTGCAGGATGGTTGAGGTAGGAAGGGACCTCTGGGTCCTCGTGGTCCAACCCTTACCCAGCA	TGCAGAATTGCAGGATGGTTGAGGTAGGAAGGGACCTCTGGGTCCTCGTGGTCCAACCCTTACCCAGCA	NC_006097.4_chromosome_10	19129732	1	4.98E-27	47:G>C	47	0.942529	0.012195	1	0	0.987805	0.012195	0.024093	0	0.012046	3	2.60606	1
100015923|F|0-25:G>A-25:G>A	TGCAGAATTGCTGATAACATATGTGGGACTTCGCCAGCATATAAGTGTCTGTCATAACCACGTCTTGAA	TGCAGAATTGCTGATAACATATGTGGGACTTCGCCAGCATATAAGTGTCTGTCATAACCACGTCTTGAA	NC_006088.4_chromosome_1	66277001	1	1.07E-28	25:G>A	25	0.965517	0.916667	0.357143	0.642857	0.083333	0.27381	0.152778	0.459184	0.305981	4.11458	2.52778	0.9
100015924|F|0-44:C>A-44:C>A	TGCAGAATTGCTTTAATTAAAAAGTTAATGAAAGGTACTGCAAACGAGTGTTTTGCCTGTGTTTTATCA	TGCAGAATTGCTTTAATTAAAAAGTTAATGAAAGGTACTGCAAACGAGTGTTTTGCCTGTGTTTTATCA	NC_006099.4_chromosome_12	2983000	1	1.07E-28	44:C>A	44	1	0.931034	0.425287	0.574713	0.068966	0.356322	0.128419	0.488836	0.308627	4.83	3.62222	0.909091
100015925|F|0-28:A>T-28:A>T	TGCAGAATTGGAAATCACTTTTTTTACAACATGACTGTGGATTGTGGATAGAAAAGAATTGCTTTGTGG	TGCAGAATTGGAAATCACTTTTTTTACAACATGACTGTGGATTGTGGATAGAAAAGAATTGCTTTGTGG	NC_006088.4_chromosome_1	6170922	1	4.98E-27	28:A>T	28	0.666667	0.017241	1	0	0.982759	0.017241	0.033888	0	0.016944	3	2.58824	1
100015927|F|0-39:T>C-39:T>C	TGCAGAATTGGCTGTATTTTCAGCAACAACTGAAGTGTTTACCAGTTACATATGTTGAAAAATATTTCT	TGCAGAATTGGCTGTATTTTCAGCAACAACTGAAGTGTTTACCAGTTACATATGTTGAAAAATATTTCT	NC_006092.4_chromosome_5	19426185	1	1.07E-28	39:T>C	39	0.988506	0.988372	0.197674	0.802326	0.011628	0.186047	0.022985	0.317198	0.170092	7.74074	4.3913	1
100015930|F|0-33:G>C-33:G>C	TGCAGAATTGTCACACAAGTGTCAACCCACTCAGCTTTTTCCTTGTGAAGTTTACAGATGCCAATCAAG	TGCAGAATTGTCACACAAGTGTCAACCCACTCAGCTTTTTCCTTGTGAAGTTTACAGATGCCAATCAAG	NC_006091.4_chromosome_4	88713331	1	2.31E-25	33:G>C	33	0.793103	0.231884	0.84058	0.15942	0.768116	0.072464	0.356228	0.268011	0.312119	2.6	2.57746	0.958333
100015932|F|0-38:C>T-38:C>T	TGCAGAATTGTCAGCTCTTCCACTTAGAGGATTTGGTCCCCAGCCTGCAGAGAGCTGGGATAAGCCAAG	TGCAGAATTGTCAGCTCTTCCACTTAGAGGATTTGGTCCCCAGCCTGCAGAGAGCTGGGATAAGCCAAG	NC_006115.4_chromosome_28	362404	1	1.07E-28	38:C>T	38	1	0.735632	0.666667	0.333333	0.264368	0.402299	0.388955	0.444444	0.4167	7.67901	7.15278	0.954545
100015934|F|0-27:T>C-27:T>C	TGCAGAATTGTTACTTTAAAGAAAGACTGGTGGTCATAAAAGCATTTTCCTGAGAATCCAGAAGCATGA	TGCAGAATTGTTACTTTAAAGAAAGACTGGTGGTCATAAAAGCATTTTCCTGAGAATCCAGAAGCATGA	NC_006127.4_chromosome_Z	52480441	1	3.85E-28	27:T>C	27	0.977011	0.882353	0.176471	0.823529	0.117647	0.058824	0.207612	0.290657	0.249135	7.69149	6.21053	0.97619
100015937|F|0-10:A>T-10:A>T	TGCAGAATTTACAGATTTACCAATAGATTTACACTAGATTTACACCTGAGATTTGTTTTGATGAAGCAA	TGCAGAATTTACAGATTTACCAATAGATTTACACTAGATTTACACCTGAGATTTGTTTTGATGAAGCAA	NC_006090.4_chromosome_3	100082974	1	1.07E-28	10:A>T	10	0.977011	0.776471	0.576471	0.423529	0.223529	0.352941	0.347128	0.488304	0.417716	3.75	3.18966	0.911765
100015938|F|0-13:T>C-13:T>C	TGCAGAATTTACATAGTGGAAAGAGGGCATTTCATTTCTTCCTCCTTGTTTGAGGGAGACAAAGCATGA	TGCAGAATTTACATAGTGGAAAGAGGGCATTTCATTTCTTCCTCCTTGTTTGAGGGAGACAAAGCATGA	NC_006088.4_chromosome_1	24366948	1	1.79E-26	13:T>C	13	0.965517	0.833333	0.464286	0.535714	0.166667	0.297619	0.277778	0.497449	0.387613	7.07059	5.61702	0.975
100015941|F|0-15:G>A-15:G>A	TGCAGAATTTATACTGCTGACCCAGACTAGCAGAAAGAAAGCCCCAAACTCCTATCACTTTCAAGTATA	TGCAGAATTTATACTGCTGACCCAGACTAGCAGAAAGAAAGCCCCAAACTCCTATCACTTTCAAGTATA	NC_006090.4_chromosome_3	32355384	1	1.07E-28	15:G>A	15	1	0.988506	0.08046	0.91954	0.011494	0.068966	0.022724	0.147972	0.085348	13.80909	8.42857	1
100015942|F|0-29:C>G-29:C>G	TGCAGAATTTATATGCTCATAAGTTGTTGCTTCTTATGTGGAATATTGTTTTTTGGTCCTCAAATCTGG	TGCAGAATTTATATGCTCATAAGTTGTTGCTTCTTATGTGGAATATTGTTTTTTGGTCCTCAAATCTGG	NC_006091.4_chromosome_4	5996190	1	1.07E-28	29:C>G	29	1	0.977011	0.068966	0.931034	0.022989	0.045977	0.04492	0.128419	0.086669	8.97248	7	1
100015944|F|0-9:T>A-9:T>A	TGCAGAATTTATGCAGAATGATTGAAGAGACTGGAACAAAAGGTGATAATTGCACCCTTTGAGCCCATT	TGCAGAATTTATGCAGAATGATTGAAGAGACTGGAACAAAAGGTGATAATTGCACCCTTTGAGCCCATT	NC_006088.4_chromosome_1	134022822	1	1.07E-28	9:T>A	9	0.942529	0.97561	0.121951	0.878049	0.02439	0.097561	0.047591	0.214158	0.130874	3.39796	2.84615	1
100015945|F|0-42:G>A-42:G>A	TGCAGAATTTATTCCACTCTCAAATAGAGAAAGATATCCCAGGAGAAGCACTTTCATCTCCGGACAGAT	TGCAGAATTTATTCCACTCTCAAATAGAGAAAGATATCCCAGGAGAAGCACTTTCATCTCCGGACAGAT	NC_006089.4_chromosome_2	67083026	1	1.07E-28	42:G>A	42	1	1	0.114943	0.885057	0	0.114943	0	0.203461	0.101731	12.92793	7.18182	1
100015957|F|0-27:A>G-27:A>G	TGCAGAATTTCTCAAGCTAGCCTTGTCAAAGGATAATCAAGGATTATCCTTCACGGAAGTTCTGAGACA	TGCAGAATTTCTCAAGCTAGCCTTGTCAAAGGATAATCAAGGATTATCCTTCACGGAAGTTCTGAGACA	NC_006127.4_chromosome_Z	65996970	1	4.98E-27	27:A>G	27	0.931034	0.45679	0.592593	0.407407	0.54321	0.049383	0.496266	0.482853	0.48956	3.72727	2.78333	1
100015959|F|0-45:C>A-45:C>A	TGCAGAATTTCTGGAATGCTGTGCTGTTCCTTGATGCCATTCATGCAGACAACAGATCTCCTCCTCCAC	TGCAGAATTTCTGGAATGCTGTGCTGTTCCTTGATGCCATTCATGCAGACAACAGATCTCCTCCTCCAC	NT_459355.1_chromosome_3 chr3random_Scaffold14363	866	2	4.98E-27	45:C>A	45	0.977011	0.705882	0.729412	0.270588	0.294118	0.435294	0.415225	0.39474	0.404983	5.44286	4.82667	0.96875
100015961|F|0-52:A>T-52:A>T	TGCAGAATTTGAAAATTAAAACTCTGATATTTCACTGAAAATAGTAAAAGTGATGATATGTTTCAAACA	TGCAGAATTTGAAAATTAAAACTCTGATATTTCACTGAAAATAGTAAAAGTGATGATATGTTTCAAACA	NC_006088.4_chromosome_1	166946362	1	1.07E-28	52:A>T	52	0.988506	0.860465	0.593023	0.406977	0.139535	0.453488	0.24013	0.482693	0.361412	4.1	4.08197	0.928571
100015967|F|0-9:C>T-9:C>T	TGCAGAATTCGCCTCGCTTCTTGTAGAAAGACAGAAATTAATTAATCTACTTTCCTAATTGCACAATCA	TGCAGAATTCGCCTCGCTTCTTGTAGAAAGACAGAAATTAATTAATCTACTTTCCTAATTGCACAATCA	NC_006127.4_chromosome_Z	28481161	1	4.98E-27	9:C>T	9	0.965517	0.047619	0.952381	0.047619	0.952381	0	0.090703	0.090703	0.090703	4	3.9899	1
100015970|F|0-15:G>A-15:G>A	TGCAGAATTTGCTCCGGCAGCAGATAGAATTAATTTGTTACGGATTTAGGAGTTCCTGTTATGACATTA	TGCAGAATTTGCTCCGGCAGCAGATAGAATTAATTTGTTACGGATTTAGGAGTTCCTGTTATGACATTA	NC_006104.4_chromosome_17	6222495	1	1.07E-28	15:G>A	15	0.988506	1	0.104651	0.895349	0	0.104651	0	0.187399	0.093699	9.87037	6.22222	0.952381
100015979|F|0-31:A>G-31:A>G	TGCAGAATTTGTTCATTTCCTTTAAGATTTTACATTTCAAATGCGGCTTTGTTAAGTAGCACAGAAAGC	TGCAGAATTTGTTCATTTCCTTTAAGATTTTACATTTCAAATGCGGCTTTGTTAAGTAGCACAGAAAGC	NC_006102.4_chromosome_15	1603978	1	1.07E-28	31:A>G	31	0.988506	0.988372	0.116279	0.883721	0.011628	0.104651	0.022985	0.205516	0.114251	10.27778	4.5	1
100015982|F|0-23:G>A-23:G>A	TGCAGAATTTTAGTTTGGGTTTTGTTTCCCTGTTAGGTGTTTCCCATGTTCCTGTCTAAAATTGCCACA	TGCAGAATTTTAGTTTGGGTTTTGTTTCCCTGTTAGGTGTTTCCCATGTTCCTGTCTAAAATTGCCACA	NC_006091.4_chromosome_4	54292727	1	1.07E-28	23:G>A	23	1	0.942529	0.103448	0.896552	0.057471	0.045977	0.108337	0.185493	0.146915	2.5	2.5	0.970588
100015990|F|0-45:G>T-45:G>T	TGCAGAATTTTTACCATAATCTGCCCCAGAACAGTTCTATCAACAGAGAAATGCTTCTATCAGTGCAGG	TGCAGAATTTTTACCATAATCTGCCCCAGAACAGTTCTATCAACAGAGAAATGCTTCTATCAGTGCAGG	NC_006088.4_chromosome_1	96101806	1	1.07E-28	45:G>T	45	1	0.965517	0.206897	0.793103	0.034483	0.172414	0.066587	0.328181	0.197384	10.28037	6.13043	0.977273
100015992|F|0-67:A>T-67:A>T	TGCAGACAAAAAAGGCTGAGCACTTGTACAAGGCAGTGATGTGAATTTTCATGCTTGCACTAAGAGAAC	TGCAGACAAAAAAGGCTGAGCACTTGTACAAGGCAGTGATGTGAATTTTCATGCTTGCACTAAGAGAAC	NC_006091.4_chromosome_4	23605906	1	2.99E-24	67:A>T	67	0.632184	0.8	0.290909	0.709091	0.2	0.090909	0.32	0.412562	0.366281	2.80769	2.55	1
100015993|F|0-37:T>C-37:T>C	TGCAGACAAAAAAGGGGATCTGGGTATGCTCCCTTTGTCTAACTTGGCTCCCATTCATACCTGCCTCAA	TGCAGACAAAAAAGGGGATCTGGGTATGCTCCCTTTGTCTAACTTGGCTCCCATTCATACCTGCCTCAA	NC_006098.4_chromosome_11	17599436	1	1.07E-28	37:T>C	37	1	1	0.126437	0.873563	0	0.126437	0	0.220901	0.110451	13.0991	5.66667	0.977273
100015994|F|0-44:C>T-44:C>T	TGCAGACAAAAACAAACAAGACACAAGTATATTTAAAGCACATCCGAACAACCTTCAAACCTGCATTCA	TGCAGACAAAAACAAACAAGACACAAGTATATTTAAAGCACATCCGAACAACCTTCAAACCTGCATTCA	NC_006094.4_chromosome_7	11832724	1	4.98E-27	44:C>T	44	0.850575	0.824324	0.445946	0.554054	0.175676	0.27027	0.289627	0.494156	0.391892	6.17568	5.85714	0.96875
100015996|F|0-14:T>G-14:T>G	TGCAGACAAAAATGTCTATATATCTAGTTACCCTTGCCAGTACTTGCAGCCACGAGTCCTACAGCTTAG	TGCAGACAAAAATGTCTATATATCTAGTTACCCTTGCCAGTACTTGCAGCCACGAGTCCTACAGCTTAG	NC_006088.4_chromosome_1	139109331	1	1.07E-28	14:T>G	14	1	0.965517	0.287356	0.712644	0.034483	0.252874	0.066587	0.409565	0.238076	5.92523	3.83871	0.954545
100015998|F|0-55:A>T-55:A>T	TGCAGACAAAACACCTGAGTTACGGACAAAGCTGCTTCATCAGTGGTAATTTCTGAGAAAGAGCTGACA	TGCAGACAAAACACCTGAGTTACGGACAAAGCTGCTTCATCAGTGGTAATTTCTGAGAAAGAGCTGACA	NC_006090.4_chromosome_3	48695949	1	1.07E-28	55:A>T	55	0.988506	1	0.034884	0.965116	0	0.034884	0	0.067334	0.033667	17.14545	5.66667	1
100016002|F|0-29:G>A-29:G>A	TGCAGACAAAAGCAGAGAACGATGCAATCGCTTTCCTGTCTGGTAGTTCCTCCTGAGGTAATGCCTCAG	TGCAGACAAAAGCAGAGAACGATGCAATCGCTTTCCTGTCTGGTAGTTCCTCCTGAGGTAATGCCTCAG	NC_006100.4_chromosome_13	6716071	1	2.31E-25	29:G>A	29	0.609195	0.90566	0.132075	0.867925	0.09434	0.037736	0.170879	0.229263	0.200071	7.19355	3.44444	0.966667
100016004|F|0-45:T>C-45:T>C	TGCAGACAAAAGCTATGAAGTGGATTCATGTGTCTGATGCCGCCTTAGCGTGGGAGAATTTCAGCCCTC	TGCAGACAAAAGCTATGAAGTGGATTCATGTGTCTGATGCCGCCTTAGCGTGGGAGAATTTCAGCCCTC	NC_006127.4_chromosome_Z	66813821	1	1.07E-28	45:T>C	45	0.954023	0.638554	0.409639	0.590361	0.361446	0.048193	0.461605	0.48367	0.472638	4.86154	3.66667	0.973684
100016005|F|0-45:C>G-45:C>G	TGCAGACAAAAGTGTTTGCCTGTGCTCAGTATAAGTTAGATAGTGCTGGAGTGTGTGTGGGAAGGTGCT	TGCAGACAAAAGTGTTTGCCTGTGCTCAGTATAAGTTAGATAGTGCTGGAGTGTGTGTGGGAAGGTGCT	NT_460602.1_chromosome_5 chr5random_Scaffold13739	5741	2	1.07E-28	45:C>G	45	1	1	0.022989	0.977011	0	0.022989	0	0.04492	0.02246	47.75676	23	1
100016006|F|0-24:T>C-24:T>C	TGCAGACAAAATAAAGATGGAACATAGAATGACAGGGCACTAAAGAATAGAGAACACAAGAAAGAAGGA	TGCAGACAAAATAAAGATGGAACATAGAATGACAGGGCACTAAAGAATAGAGAACACAAGAAAGAAGGA	NC_006091.4_chromosome_4	26744726	1	1.07E-28	24:T>C	24	1	0.988506	0.091954	0.908046	0.011494	0.08046	0.022724	0.166997	0.094861	13.36364	6	0.977273
100016007|F|0-5:A>C-5:A>C	TGCAGACAAAATACCTTAATGTAGAAAACAAATTCTGGATTTTATCAGTAATCTTGTACTGGATTGCTA	TGCAGACAAAATACCTTAATGTAGAAAACAAATTCTGGATTTTATCAGTAATCTTGTACTGGATTGCTA	NC_006088.4_chromosome_1	70529671	1	2.31E-25	5:A>C	5	0.471264	0.95122	0.073171	0.926829	0.04878	0.02439	0.092802	0.135634	0.114218	5.58491	4.75	1
100016008|F|0-18:G>A-18:G>A	TGCAGACAAAATCTACGTGGAAGGTGCCTGAGAGGCAAAGAGGTCTTGCAAACTGAGACCCTGAGCAAT	TGCAGACAAAATCTACGTGGAAGGTGCCTGAGAGGCAAAGAGGTCTTGCAAACTGAGACCCTGAGCAAT	NC_006090.4_chromosome_3	53938134	1	1.07E-28	18:G>A	18	0.965517	1	0.047619	0.952381	0	0.047619	0	0.090703	0.045351	5.3271	2.5	1
100016009|F|0-63:T>C-63:T>C	TGCAGACAAAATCTGTAGCTGGAGCTGTCATGGCTCAGTTCACTTCAGAGGAGCTTTGCTGCTTTATCT	TGCAGACAAAATCTGTAGCTGGAGCTGTCATGGCTCAGTTCACTTCAGAGGAGCTTTGCTGCTTTATCT	NC_006094.4_chromosome_7	31996237	1	1.07E-28	63:T>C	63	0.988506	1	0.139535	0.860465	0	0.139535	0	0.24013	0.120065	13.20909	7.71429	0.977273
100016010|F|0-30:A>C-30:A>C	TGCAGACAAAATGAAGAGCTGTGCTCTAAAATCAGGACATCTCTCCCTCTGATCTTGCAAGGCCCTCAC	TGCAGACAAAATGAAGAGCTGTGCTCTAAAATCAGGACATCTCTCCCTCTGATCTTGCAAGGCCCTCAC	NC_006104.4_chromosome_17	10464654	1	1.07E-28	30:A>C	30	1	0.954023	0.195402	0.804598	0.045977	0.149425	0.087726	0.31444	0.201083	6.23077	4.15789	0.931818
100016016|F|0-54:T>C-54:T>C	TGCAGACAAACAGCAGTGGTTGTGTAAGTGTTGCAAGTGCATCAAGGGGCTCTTTCCCCAGTTCTGTTC	TGCAGACAAACAGCAGTGGTTGTGTAAGTGTTGCAAGTGCATCAAGGGGCTCTTTCCCCAGTTCTGTTC	NC_006088.4_chromosome_1	155229425	1	4.98E-27	54:T>C	54	0.931034	0.950617	0.148148	0.851852	0.049383	0.098765	0.093888	0.252401	0.173144	7.17172	4.07692	1
100016017|F|0-40:C>T-40:C>T	TGCAGACAAACATCATTCTGGTGATCATCACTTGTGGTCACTTGCTTTGCCTCACTCCTGCAAGCTGAC	TGCAGACAAACATCATTCTGGTGATCATCACTTGTGGTCACTTGCTTTGCCTCACTCCTGCAAGCTGAC	NC_006127.4_chromosome_Z	15130214	1	4.98E-27	40:C>T	40	0.988506	0.023256	0.976744	0.023256	0.976744	0	0.04543	0.04543	0.04543	9.33333	8.40187	1
100016018|F|0-57:G>A-57:G>A	TGCAGACAAACATTTATTAAAGATGCAGACGGCAAACCATACATTCTAATTGTGTTTGCACCCATTTCT	TGCAGACAAACATTTATTAAAGATGCAGACGGCAAACCATACATTCTAATTGTGTTTGCACCCATTTCT	NC_006089.4_chromosome_2	24304263	1	1.07E-28	57:G>A	57	0.896552	0.935897	0.205128	0.794872	0.064103	0.141026	0.119987	0.326101	0.223044	3.86517	2.84211	0.970588
100016020|F|0-16:G>A-16:G>A	TGCAGACAAACGCGGCGCTCGGCTGCGTGGGGAGCGCGGGCCTCCGGGTGGCGCCTGGCGAACTCCATT	TGCAGACAAACGCGGCGCTCGGCTGCGTGGGGAGCGCGGGCCTCCGGGTGGCGCCTGGCGAACTCCATT	NC_006088.4_chromosome_1	48289081	1	2.31E-25	16:G>A	16	0.965517	0.988095	0.083333	0.916667	0.011905	0.071429	0.023526	0.152778	0.088152	7.1619	4.72727	1
100016025|F|0-56:C>T-56:C>T	TGCAGACAAAGATATCCCAGCAGAAATCAGAGAGCACAGGTTAAACTGCTCTGCCTCTCCTATCACCGC	TGCAGACAAAGATATCCCAGCAGAAATCAGAGAGCACAGGTTAAACTGCTCTGCCTCTCCTATCACCGC	NC_006097.4_chromosome_10	18189425	1	1.07E-28	56:C>T	56	1	1	0.011494	0.988506	0	0.011494	0	0.022724	0.011362	10.08182	3.5	1
100016026|F|0-62:C>T-62:C>T	TGCAGACAAAGCAAAGTCCCGAGGATGCATGAAAGAAGCTCATTTTGCCAAGCAGCAGGGAGCGGGGTT	TGCAGACAAAGCAAAGTCCCGAGGATGCATGAAAGAAGCTCATTTTGCCAAGCAGCAGGGAGCGGGGTT	NC_006090.4_chromosome_3	15145528	1	1.07E-28	62:C>T	62	0.977011	1	0.047059	0.952941	0	0.047059	0	0.089689	0.044844	4.90566	3.2	1
100016028|F|0-61:C>T-61:C>T	TGCAGACAAAGCTTTTCACTCATCTACTTGAAATGTGAGTGAAAATGACCACAGTCCATTGCACTTCAG	TGCAGACAAAGCTTTTCACTCATCTACTTGAAATGTGAGTGAAAATGACCACAGTCCATTGCACTTCAG	NC_006090.4_chromosome_3	45894033	1	1.07E-28	61:C>T	61	1	0.896552	0.471264	0.528736	0.103448	0.367816	0.185493	0.498349	0.341921	4.85417	3.83636	0.928571
100016029|F|0-64:T>C-64:T>C	TGCAGACAAAGGATCTCGCTCAGCAGTGAGTTAATAAAGGATCTGTATTCAGATTAGAAACTCATAAGT	TGCAGACAAAGGATCTCGCTCAGCAGTGAGTTAATAAAGGATCTGTATTCAGATTAGAAACTCATAAGT	NC_006088.4_chromosome_1	138573283	1	1.07E-28	64:T>C	64	1	0.977011	0.264368	0.735632	0.022989	0.241379	0.04492	0.388955	0.216938	9.25	5.2	0.977273
100016032|F|0-7:A>T-7:A>T	TGCAGACAAAGGTAGAGAGAGAGATGCCATCCCACGATGCTACTCTCTAGCAGTTAAAACTGAGGAACT	TGCAGACAAAGGTAGAGAGAGAGATGCCATCCCACGATGCTACTCTCTAGCAGTTAAAACTGAGGAACT	NC_006090.4_chromosome_3	44218035	1	4.98E-27	7:A>T	7	0.977011	0.941176	0.423529	0.576471	0.058824	0.364706	0.110727	0.488304	0.299516	7.86275	5.2	0.931818
100016033|F|0-15:G>A-15:G>A	TGCAGACAAAGGTGAGCCTTGTGAAACTCTAATAAATAGGAATAACCAGAGATGGAGAAGGAGCAGACT	TGCAGACAAAGGTGAGCCTTGTGAAACTCTAATAAATAGGAATAACCAGAGATGGAGAAGGAGCAGACT	NC_006090.4_chromosome_3	107800505	1	1.07E-28	15:G>A	15	0.988506	1	0.069767	0.930233	0	0.069767	0	0.1298	0.0649	5.07692	3.11111	0.888889
100016036|F|0-40:A>C-40:A>C	TGCAGACAAATCAATGGGGAGAAGGCTAGTTACCTATAACATCACTCCCAGCTACAGTGTCATGTTTGG	TGCAGACAAATCAATGGGGAGAAGGCTAGTTACCTATAACATCACTCCCAGCTACAGTGTCATGTTTGG	NC_006093.4_chromosome_6	612697	1	1.07E-28	40:A>C	40	0.942529	1	0.02439	0.97561	0	0.02439	0	0.047591	0.023795	5.5534	3.5	1
100016037|F|0-55:C>T-55:C>T	TGCAGACAAATCAGTTCCTGAACTTTACAAGGCAAACATCACCTCTCTGCCAGGCCTTGCCATCTATTC	TGCAGACAAATCAGTTCCTGAACTTTACAAGGCAAACATCACCTCTCTGCCAGGCCTTGCCATCTATTC	NC_006090.4_chromosome_3	34504134	1	1.07E-28	55:C>T	55	1	1	0.011494	0.988506	0	0.011494	0	0.022724	0.011362	13.8018	11	1
100016040|F|0-68:C>T-68:C>T	TGCAGACAAATTGATTTCTTACTAGTAATTGTACTGCCATAGTTAACTCACAAGGACAGGGAGATCTAC	TGCAGACAAATTGATTTCTTACTAGTAATTGTACTGCCATAGTTAACTCACAAGGACAGGGAGATCTAC	NC_006089.4_chromosome_2	83121412	1	1.07E-28	68:C>T	68	0.609195	0.962264	0.056604	0.943396	0.037736	0.018868	0.072624	0.1068	0.089712	6.625	5.4	1
100016043|F|0-33:C>T-33:C>T	TGCAGACAAATTGGAAAGGTAAGTTGAGGGGCACAGTGCTGCTGGGGGTGCAAACAGTGGCATGAGATC	TGCAGACAAATTGGAAAGGTAAGTTGAGGGGCACAGTGCTGCTGGGGGTGCAAACAGTGGCATG	NC_006105.4_chromosome_18	5970592	1	5.84E-26	33:C>T	33	1	0.988506	0.183908	0.816092	0.011494	0.172414	0.022724	0.300172	0.161448	20.91743	13.3	1
100016044|F|0-43:T>C-43:T>C	TGCAGACAAATTGTGTCAGGTGGGGTTTTTGTGTTGAAAGAACTGTCTATGTATTCAGCTGCATATTGC	TGCAGACAAATTGTGTCAGGTGGGGTTTTTGTGTTGAAAGAACTGTCTATGTATTCAGCTGCATATTGC	NC_006088.4_chromosome_1	60943752	1	1.07E-28	43:T>C	43	1	1	0.057471	0.942529	0	0.057471	0	0.108337	0.054168	8.56757	3	0.977273
100016046|F|0-63:C>T-63:C>T	TGCAGACAACAAAGGAGGCTTCACCCATCAGAGCGAGTGCAAAGCAAGGGGGTGCTGTACAGCCGTTCT	TGCAGACAACAAAGGAGGCTTCACCCATCAGAGCGAGTGCAAAGCAAGGGGGTGCTGTACAGCCGTTCT	NC_006113.4_chromosome_26	3707294	1	1.07E-28	63:C>T	63	0.988506	0.883721	0.5	0.5	0.116279	0.383721	0.205516	0.5	0.352758	9.58947	8.05263	0.909091
100016048|F|0-37:A>T-37:A>T	TGCAGACAACAACAGCAAGAAAATGCAAGAGTAATGTAATTATTTCATTCTTAGATCTTATCATTTATA	TGCAGACAACAACAGCAAGAAAATGCAAGAGTAATGTAATTATTTCATTCTTAGATCTTATCATTTATA	NT_461286.1_chromosome_7 chr7random_Scaffold23379	475	2	1.07E-28	37:A>T	37	1	0.770115	0.666667	0.333333	0.229885	0.436782	0.354076	0.444444	0.39926	10.60976	10.22368	0.931818
100016051|F|0-49:C>T-49:C>T	TGCAGACAACACAGAGATAAAGCACCACACTGCAGCTGGCTCACACTGCCGCTGTTCCAGAGGGTCAGC	TGCAGACAACACAGAGATAAAGCACCACACTGCAGCTGGCTCACACTGCCGCTGTTCCAGAGGGTCAGC	NC_006104.4_chromosome_17	9951794	1	1.07E-28	49:C>T	49	0.816092	0.605634	0.591549	0.408451	0.394366	0.197183	0.477683	0.483237	0.48046	2.88889	2.6383	0.90625
100016052|F|0-11:C>A-11:C>A	TGCAGACAACACGTAGAATTATAATTTTAAAAGTGGGAAGCAAAATTCTGAGAAATGTTTCCTCCTTAA	TGCAGACAACACGTAGAATTATAATTTTAAAAGTGGGAAGCAAAATTCTGAGAAATGTTTCCTCCTTAA	NC_006089.4_chromosome_2	137358361	1	1.79E-26	11:C>A	11	0.850575	0.972973	0.067568	0.932432	0.027027	0.040541	0.052593	0.126004	0.089299	4.06742	3.28571	0.972222
100016053|F|0-33:A>G-33:A>G	TGCAGACAACACTAGGTCCTGGTCAAAAAATATACTGAAGTATTAAGACAAACAATATATTTAAGTTTT	TGCAGACAACACTAGGTCCTGGTCAAAAAATATACTGAAGTATTAAGACAAACAATATATTTAAGTTTT	NC_006088.4_chromosome_1	186803382	1	1.07E-28	33:A>G	33	1	1	0.034483	0.965517	0	0.034483	0	0.066587	0.033294	11.31532	5.75	1
100016055|F|0-62:G>A-62:G>A	TGCAGACAACAGAGATGCTATTAATTATAAACACAACTTTGTACAGGTTTTGCAAGAAAACAGTGCTGA	TGCAGACAACAGAGATGCTATTAATTATAAACACAACTTTGTACAGGTTTTGCAAGAAAACAGTGCTGA	NC_006088.4_chromosome_1	184988779	1	1.07E-28	62:G>A	62	1	1	0.011494	0.988506	0	0.011494	0	0.022724	0.011362	22.31532	11	1
100016059|F|0-16:G>A-16:G>A	TGCAGACAACAGTAACGCAACCAAGATAATGCCACAGCTTTGCTCAATTGAGTACGCGGCACACAGCTG	TGCAGACAACAGTAACGCAACCAAGATAATGCCACAGCTTTGCTCAATTGAGTACGCGGCACACAGCTG	NC_006090.4_chromosome_3	27307278	1	2.31E-25	16:G>A	16	0.896552	0.974359	0.051282	0.948718	0.025641	0.025641	0.049967	0.097304	0.073636	27.64646	20.6	1
100016061|F|0-32:G>T-32:G>T	TGCAGACAACATCCTTCTCTCAGAAAGAGATTGGTACCTGTTTTGTTTTGCAAAGAGCCAAAGCAATCT	TGCAGACAACATCCTTCTCTCAGAAAGAGATTGGTACCTGTTTTGTTTTGCAAAGAGCCAAAGCAATCT	NC_006101.4_chromosome_14	13694861	1	2.31E-25	32:G>T	32	1	0.206897	0.988506	0.011494	0.793103	0.195402	0.328181	0.022724	0.175453	23.5	11.39091	1
100016063|F|0-42:T>A-42:T>A	TGCAGACAACATGTTTTGCTATCTTCCTCAGCAGTGCATTTGTGGCAGCCGCAGCTTGCCAGCTGTCAG	TGCAGACAACATGTTTTGCTATCTTCCTCAGCAGTGCATTTGTGGCAGCCGCAGCTTGCCAGCTGTCAG	NC_006101.4_chromosome_14	1873515	1	1.38E-27	42:T>A	42	0.816092	0.929577	0.140845	0.859155	0.070423	0.070423	0.130926	0.242015	0.186471	12.88372	8.76923	1
100016064|F|0-54:G>A-54:G>A	TGCAGACAACATTAAAGTTGTCTATTATTATTTTATGGTATATCTTTTGCTCATGCAGATTCAAGACTA	TGCAGACAACATTAAAGTTGTCTATTATTATTTTATGGTATATCTTTTGCTCATGCAGATTCAAGACTA	NC_006090.4_chromosome_3	38602603	1	2.31E-25	54:G>A	54	0.931034	1	0.024691	0.975309	0	0.024691	0	0.048163	0.024082	16.7619	11	1
100016071|F|0-65:G>A-65:G>A	TGCAGACAACCCTGCTAGCAGTTTTTATGTCACAAACCTCTTGAAACAGAAAACATACAGAAAGTGTCT	TGCAGACAACCCTGCTAGCAGTTTTTATGTCACAAACCTCTTGAAACAGAAAACATACAGAAAGTGTCT	NC_006097.4_chromosome_10	11878008	1	1.07E-28	65:G>A	65	0.873563	0.907895	0.236842	0.763158	0.092105	0.144737	0.167244	0.361496	0.26437	4.15476	3.10526	0.933333
100016074|F|0-68:G>A-68:G>A	TGCAGACAACGCTCTCTGTGTGCGGTTGTTGCGCCCGTGCCTTTAATGTGTGTGTTGGTGTCATTCACG	TGCAGACAACGCTCTCTGTGTGCGGTTGTTGCGCCCGTGCCTTTAATGTGTGTGTTGGTGTCATTCACG	NC_006090.4_chromosome_3	27178516	1	1.07E-28	68:G>A	68	0.988506	1	0.023256	0.976744	0	0.023256	0	0.04543	0.022715	9.91743	8	1
100016075|F|0-24:C>T-24:C>T	TGCAGACAACTAATTGGAAAGCCACACAAATTTTATGCTTAAGCCGCCCTTTGGTGTCTCAGAGTGTTT	TGCAGACAACTAATTGGAAAGCCACACAAATTTTATGCTTAAGCCGCCCTTTGGTGTCTCAGAGTGTTT	NC_006090.4_chromosome_3	51353037	1	1.07E-28	24:C>T	24	1	0.873563	0.563218	0.436782	0.126437	0.436782	0.220901	0.492007	0.356454	6.31579	5.39062	0.97619
100016076|F|0-21:T>A-21:T>A	TGCAGACAACTACTGCTTCCTTCCGCTCATTACTGCTTGAGAAAACAAAAGTATTGAATTTTATTGGAA	TGCAGACAACTACTGCTTCCTTCCGCTCATTACTGCTTGAGAAAACAAAAGTATTGAATTTTATTGGAA	NC_006090.4_chromosome_3	22110782	1	4.98E-27	21:T>A	21	0.988506	0.837209	0.732558	0.267442	0.162791	0.569767	0.27258	0.391833	0.332207	13.37234	10.925	1
100016077|F|0-35:C>T-35:C>T	TGCAGACAACTCAATTCAAAGCAGACTTTACCACACGAAGACCCTGCAGTCTTTGTGGTTTTGTTGTGC	TGCAGACAACTCAATTCAAAGCAGACTTTACCACACGAAGACCCTGCAGTCTTTGTGGTTTTGTTGTGC	NC_006095.4_chromosome_8	3339475	1	1.07E-28	35:C>T	35	0.954023	0.963855	0.216867	0.783133	0.036145	0.180723	0.069676	0.339672	0.204674	7.59804	5.33333	0.977273
100016078|F|0-22:G>A-22:G>A	TGCAGACAACTCAGCTATTGGAGGGACTGCGTCTTAATTAAAAAGTGGCTCTTTAGCAGATGATAACAA	TGCAGACAACTCAGCTATTGGAGGGACTGCGTCTTAATTAAAAAGTGGCTCTTTAGCAGATGATAACAA	NC_006095.4_chromosome_8	8026095	1	1.07E-28	22:G>A	22	0.988506	1	0.081395	0.918605	0	0.081395	0	0.14954	0.07477	7.31481	3.22222	0.97619
100016083|F|0-29:C>T-29:C>T	TGCAGACAACTTAGTAACTGAGAGGATGCCAACACTGTGGTTGTGTGAGAGTCACTGCTACTTTACTGT	TGCAGACAACTTAGTAACTGAGAGGATGCCAACACTGTGGTTGTGTGAGAGTCACTGCTACTTTACTGT	NC_006089.4_chromosome_2	119998563	1	1.07E-28	29:C>T	29	1	0.988506	0.068966	0.931034	0.011494	0.057471	0.022724	0.128419	0.075571	4.53846	2.5	0.972222
100016084|F|0-32:C>G-32:C>G	TGCAGACAACTTCCACCCCAGTGACACACTCACTCCTTCAAGAACTTTGGACAACTCTAGGTTACTACA	TGCAGACAACTTCCACCCCAGTGACACACTCACTCCTTCAAGAACTTTGGACAACTCTAGGTTACTACA	NC_006088.4_chromosome_1	31038852	1	1.79E-26	32:C>G	32	0.988506	0.965116	0.05814	0.94186	0.034884	0.023256	0.067334	0.109519	0.088426	3.63636	2.8	1
100016090|F|0-29:C>T-29:C>T	TGCAGACAAGAGGCATTCAGCAGAGCATCCCTTGCCACTTCCACTCCAAGGGGCTTTGACAGAAGATGC	TGCAGACAAGAGGCATTCAGCAGAGCATCCCTTGCCACTTCCACTCCAAGGGGCTTTGACAGAAGATGC	NC_006091.4_chromosome_4	49931699	1	4.98E-27	29:C>T	29	1	1	0.229885	0.770115	0	0.229885	0	0.354076	0.177038	24.07207	12.03704	1
100016092|F|0-44:T>C-44:T>C	TGCAGACAAGATACTTGGCTTAGGGCCTTCCAGTTGGCCTCTTCTGTGCTGCACTCTTTACATATTAAG	TGCAGACAAGATACTTGGCTTAGGGCCTTCCAGTTGGCCTCTTCTGTGCTGCACTCTTTACATATTAAG	NC_006109.4_chromosome_22	4159446	1	4.98E-27	44:T>C	44	0.827586	0.277778	0.819444	0.180556	0.722222	0.097222	0.401235	0.29591	0.348573	3.16667	3.15278	1
100016093|F|0-58:C>G-58:C>G	TGCAGACAAGATCCACAGTCTGCAAGTGAAGCAGGAGGCATCTGGGAGGGCTCACTGTCTTCTACTGGC	TGCAGACAAGATCCACAGTCTGCAAGTGAAGCAGGAGGCATCTGGGAGGGCTCACTGTCTTCTACTGGC	NC_006090.4_chromosome_3	65064183	1	1.07E-28	58:C>G	58	0.977011	0.988235	0.117647	0.882353	0.011765	0.105882	0.023253	0.207612	0.115433	3.45192	2.66667	0.975
100016094|F|0-29:G>A-29:G>A	TGCAGACAAGCAGACCACTAGACACTTTCGAAATGGTGATGGTTTACATCAACCCAACATTCAAACATG	TGCAGACAAGCAGACCACTAGACACTTTCGAAATGGTGATGGTTTACATCAACCCAACATTCAAACATG	NC_006088.4_chromosome_1	94929825	1	5.05E-17	29:G>A	29	0.988506	0.732558	0.534884	0.465116	0.267442	0.267442	0.391833	0.497566	0.4447	31.37975	28.71186	1
100016102|F|0-16:C>A-16:C>A	TGCAGACAAGGACATCCACGAGGCTGTGGTGATGTGGGGCCCTACTCTGGGGCAGCGCCACTCACACAG	TGCAGACAAGGACATCCACGAGGCTGTGGTGATGTGGGGCCCTACTCTGGGGCAGCGCCACTCACACAG	NC_006099.4_chromosome_12	682540	1	1.07E-28	16:C>A	16	0.988506	0.848837	0.44186	0.55814	0.151163	0.290698	0.256625	0.49324	0.374932	9.30208	7.52083	1
100016104|F|0-27:A>G-27:A>G	TGCAGACAAGGAGCGCCGTGAGTGCCCACTGACAGAGCTGCGATTAGTTTTCCCTGGATTATGCTCAGA	TGCAGACAAGGAGCGCCGTGAGTGCCCACTGACAGAGCTGCGATTAGTTTTCCCTGGATTATGCTCAGA	NC_006101.4_chromosome_14	5457185	1	4.98E-27	27:A>G	27	0.977011	1	0.176471	0.823529	0	0.176471	0	0.290657	0.145329	5.68807	3.88235	0.977273
100016105|F|0-41:A>C-41:A>C	TGCAGACAAGGCAGGGTTCTGCCACCAACTTCAAAGCAGCTAAGGTTTCACTCTTACAGACTCAAACTG	TGCAGACAAGGCAGGGTTCTGCCACCAACTTCAAAGCAGCTAAGGTTTCACTCTTACAGACTCAAACTG	NC_006091.4_chromosome_4	14168395	1	1.07E-28	41:A>C	41	0.885057	0.87013	0.298701	0.701299	0.12987	0.168831	0.226008	0.418958	0.322483	10.2093	6.76667	1
100016107|F|0-47:A>G-47:A>G	TGCAGACAAGGGGACAATTAGTGGTGCTTGCGGCAGAGTGAGCTTCTATGATGTGGTGGTTTGTCCACT	TGCAGACAAGGGGACAATTAGTGGTGCTTGCGGCAGAGTGAGCTTCTATGATGTGGTGGTTTGTCCACT	NT_457079.1_chromosome_1 chr1random_Scaffold15153	4420	2	1.07E-28	47:A>G	47	0.988506	0.988372	0.162791	0.837209	0.011628	0.151163	0.022985	0.27258	0.147783	4.11215	2.64706	0.97619
[truncated: 44,415 more rows]
