# Supplementary material for: Genetic diversity and relationship of Bugesera and Rwamagana indigenous chicken populations with SASSO chickens using DArTseq SNPs
Source: PLoS One. 2025 Sep 12;20(9):e0331316. doi: 10.1371/journal.pone.0331316 (PMC12431124; doi:10.1371/journal.pone.0331316)
Supplement: S3 Table — (XLSX) [file pone.0331316.s004.xlsx]

## Sheet: Individuals_Nei_1972
	V1	V2	V3	V4	V5	V6	V7	V8	V9	V10	V11	V12	V13	V14	V15	V16	V17	V18	V19	V20	V21	V22	V23	V24	V25	V26	V27	V28	V29	V30	V31	V32	V33	V34	V35	V36	V37	V38	V39	V40	V41	V42	V43	V44	V45	V46	V47	V48	V49
rw-1	0	0.355243	0.350657	0.380675	0.337695	0.365207	0.344829	0.320424	0.331254	0.331067	0.354109	0.33374	0.375181	0.346751	0.344524	0.329191	0.323464	0.327252	0.354366	0.330336	0.353198	0.348788	0.325908	0.348299	0.34342	0.359595	0.337687	0.319037	0.339356	0.353159	0.331106	0.34651	0.340096	0.355552	0.341301	0.36855	0.301146	0.355787	0.348556	0.348756	0.353867	0.336963	0.360765	0.335354	0.309331	0.357601	0.359885	0.348605	0.34749
bu-1	0.355243	0	0.332847	0.368078	0.327172	0.348097	0.331625	0.351717	0.404578	0.403732	0.333154	0.349886	0.350641	0.3528	0.329357	0.324892	0.37342	0.352137	0.326439	0.383911	0.337808	0.32627	0.347843	0.344863	0.325966	0.322569	0.343648	0.349499	0.340475	0.347226	0.397571	0.336072	0.34122	0.336939	0.316771	0.347925	0.284381	0.334404	0.328825	0.328324	0.362571	0.404653	0.342777	0.304401	0.390785	0.343719	0.241763	0.336184	0.337321
bu-2	0.350657	0.332847	0	0.35517	0.337332	0.33408	0.334512	0.346506	0.383043	0.387665	0.324717	0.325153	0.342151	0.346052	0.339683	0.32241	0.354372	0.346637	0.329211	0.39323	0.329147	0.327392	0.34278	0.33857	0.324519	0.325229	0.338659	0.340294	0.329008	0.345408	0.382314	0.324948	0.334321	0.328635	0.326887	0.347391	0.28078	0.342108	0.326023	0.330893	0.340804	0.386629	0.331122	0.318296	0.38931	0.339196	0.337217	0.336066	0.330172
rw-2	0.380675	0.368078	0.35517	0	0.341319	0.365307	0.356846	0.371455	0.397564	0.391999	0.356027	0.335801	0.374206	0.365933	0.353758	0.347435	0.379798	0.359058	0.363142	0.387446	0.360495	0.346945	0.352061	0.364307	0.348169	0.341335	0.365015	0.366358	0.354964	0.361623	0.399998	0.356674	0.350165	0.346522	0.367545	0.375032	0.307151	0.346687	0.351404	0.35507	0.365196	0.39985	0.371372	0.33954	0.389113	0.350462	0.364973	0.369793	0.351684
rw-3	0.337695	0.327172	0.337332	0.341319	0	0.331198	0.329081	0.334811	0.366443	0.359985	0.329236	0.319373	0.34082	0.338974	0.313187	0.31117	0.345418	0.334218	0.328747	0.356844	0.324688	0.325462	0.329741	0.327415	0.325233	0.311529	0.328237	0.331858	0.334632	0.336238	0.369052	0.331647	0.330141	0.307247	0.331986	0.347675	0.275182	0.332099	0.321698	0.327735	0.33508	0.361757	0.331508	0.313104	0.347611	0.329186	0.32928	0.327297	0.323257
rw-4	0.365207	0.348097	0.33408	0.365307	0.331198	0	0.336697	0.353473	0.37676	0.384711	0.335212	0.338314	0.361258	0.350661	0.340517	0.326021	0.36552	0.345378	0.338029	0.366629	0.327522	0.333501	0.349387	0.336285	0.347863	0.32678	0.3549	0.348503	0.332949	0.352779	0.37872	0.333379	0.334636	0.330293	0.324232	0.358626	0.290569	0.342115	0.34548	0.342756	0.347185	0.374643	0.353381	0.318609	0.378151	0.338154	0.342304	0.343742	0.335443
rw-5	0.344829	0.331625	0.334512	0.356846	0.329081	0.336697	0	0.344376	0.368835	0.372788	0.334531	0.32155	0.357629	0.3462	0.336119	0.321486	0.355563	0.337023	0.33155	0.370176	0.329237	0.324523	0.340295	0.341517	0.322756	0.323993	0.340061	0.3411	0.341864	0.333487	0.376321	0.333616	0.338811	0.32732	0.338761	0.349434	0.280945	0.342982	0.330738	0.33975	0.343773	0.374462	0.345968	0.310149	0.364007	0.327614	0.337177	0.329681	0.323989
rw-6	0.320424	0.351717	0.346506	0.371455	0.334811	0.353473	0.344376	0	0.346784	0.340476	0.353556	0.345717	0.37325	0.352443	0.340169	0.33879	0.324937	0.339094	0.346366	0.340602	0.355505	0.345155	0.321895	0.343401	0.335076	0.34594	0.347993	0.329391	0.334369	0.349733	0.349841	0.353145	0.347784	0.351699	0.34052	0.363001	0.294052	0.355012	0.342063	0.339205	0.346302	0.348434	0.357343	0.334066	0.326082	0.350646	0.356459	0.344772	0.344603
sa-1	0.331254	0.404578	0.383043	0.397564	0.366443	0.37676	0.368835	0.346784	0	0.267607	0.37797	0.360441	0.399425	0.369214	0.374029	0.370499	0.332142	0.342505	0.378539	0.264268	0.387605	0.371038	0.331274	0.368358	0.375432	0.377422	0.379444	0.330629	0.36748	0.372014	0.27785	0.384698	0.364335	0.381142	0.36904	0.388139	0.325502	0.387394	0.368329	0.373586	0.380068	0.266296	0.389094	0.364297	0.313711	0.372393	0.386882	0.370093	0.376749
sa-2	0.331067	0.403732	0.387665	0.391999	0.359985	0.384711	0.372788	0.340476	0.267607	0	0.380417	0.361274	0.405603	0.366194	0.37712	0.365944	0.3361	0.344709	0.37806	0.256134	0.378041	0.373592	0.333677	0.375974	0.3727	0.374462	0.385996	0.331788	0.365622	0.365311	0.267255	0.386718	0.362707	0.3872	0.376757	0.383373	0.328407	0.377361	0.373363	0.38506	0.378721	0.269012	0.386664	0.357369	0.317809	0.384183	0.389775	0.374569	0.365661
bu-3	0.354109	0.333154	0.324717	0.356027	0.329236	0.335212	0.334531	0.353556	0.37797	0.380417	0	0.332816	0.345762	0.33048	0.333887	0.327255	0.361456	0.34984	0.338577	0.370049	0.334696	0.241616	0.338527	0.336614	0.334115	0.311109	0.340426	0.344449	0.33557	0.350946	0.372814	0.324929	0.324914	0.33195	0.319288	0.343157	0.283349	0.342732	0.329957	0.336832	0.350609	0.379283	0.336045	0.297694	0.37494	0.322527	0.336398	0.340119	0.32986
rw-7	0.33374	0.349886	0.325153	0.335801	0.319373	0.338314	0.32155	0.345717	0.360441	0.361274	0.332816	0	0.353486	0.346897	0.33628	0.309292	0.352225	0.334884	0.317199	0.356641	0.335195	0.324367	0.318499	0.334653	0.328292	0.309864	0.327883	0.33189	0.328704	0.340371	0.362053	0.31491	0.33133	0.317657	0.329015	0.348342	0.279848	0.334014	0.320923	0.324975	0.340571	0.363046	0.340175	0.316078	0.358323	0.331105	0.331508	0.330145	0.325173
bu-4	0.375181	0.350641	0.342151	0.374206	0.34082	0.361258	0.357629	0.37325	0.399425	0.405603	0.345762	0.353486	0	0.360296	0.346611	0.348197	0.383763	0.37053	0.359924	0.401013	0.363365	0.343539	0.353771	0.35993	0.346634	0.3507	0.35056	0.361642	0.341119	0.362103	0.401437	0.345165	0.350825	0.349253	0.347772	0.363037	0.299999	0.362841	0.337505	0.342383	0.363246	0.406633	0.359353	0.329285	0.397973	0.338752	0.351617	0.360998	0.352964
bu-5	0.346751	0.3528	0.346052	0.365933	0.338974	0.350661	0.3462	0.352443	0.369214	0.366194	0.33048	0.346897	0.360296	0	0.348325	0.339793	0.35502	0.340534	0.343123	0.362307	0.339593	0.320403	0.333558	0.337378	0.338415	0.330721	0.342534	0.337964	0.320878	0.338987	0.363871	0.332467	0.336248	0.340738	0.345733	0.361545	0.301276	0.349727	0.341579	0.345469	0.345911	0.373002	0.351051	0.333485	0.362392	0.315875	0.349381	0.354832	0.350655
rw-8	0.344524	0.329357	0.339683	0.353758	0.313187	0.340517	0.336119	0.340169	0.374029	0.37712	0.333887	0.33628	0.346611	0.348325	0	0.333405	0.349079	0.342618	0.332141	0.366024	0.340521	0.338445	0.338136	0.339666	0.34154	0.31938	0.335891	0.336378	0.326344	0.329806	0.3646	0.334428	0.335718	0.331349	0.325042	0.34711	0.287185	0.327331	0.319652	0.336336	0.340129	0.367413	0.34717	0.314696	0.367914	0.336328	0.335175	0.334125	0.337341
rw-9	0.329191	0.324892	0.32241	0.347435	0.31117	0.326021	0.321486	0.33879	0.370499	0.365944	0.327255	0.309292	0.348197	0.339793	0.333405	0	0.341066	0.336607	0.316926	0.360121	0.312096	0.315727	0.320908	0.33554	0.314405	0.31296	0.329158	0.325661	0.323027	0.333385	0.369226	0.319035	0.323989	0.312559	0.323877	0.341307	0.273793	0.331884	0.303624	0.317572	0.331195	0.374189	0.327063	0.312244	0.354031	0.326255	0.324306	0.328218	0.323765
rw-10	0.323464	0.37342	0.354372	0.379798	0.345418	0.36552	0.355563	0.324937	0.332142	0.3361	0.361456	0.352225	0.383763	0.35502	0.349079	0.341066	0	0.326381	0.355537	0.324619	0.36415	0.352513	0.316085	0.35489	0.356462	0.365376	0.352904	0.322618	0.341382	0.351456	0.336253	0.356254	0.354296	0.360035	0.350811	0.373454	0.30123	0.361193	0.256073	0.350568	0.349626	0.338782	0.36109	0.345986	0.320816	0.360589	0.363725	0.364431	0.360556
rw-11	0.327252	0.352137	0.346637	0.359058	0.334218	0.345378	0.337023	0.339094	0.342505	0.344709	0.34984	0.334884	0.37053	0.340534	0.342618	0.336607	0.326381	0	0.334701	0.339079	0.350846	0.332245	0.318098	0.344992	0.333465	0.337644	0.341544	0.318027	0.335769	0.349705	0.345309	0.346384	0.348616	0.342798	0.34412	0.35468	0.294846	0.359346	0.339546	0.348398	0.344193	0.34772	0.345461	0.328684	0.32744	0.340693	0.346192	0.337703	0.351155
rw-12	0.354366	0.326439	0.329211	0.363142	0.328747	0.338029	0.33155	0.346366	0.378539	0.37806	0.338577	0.317199	0.359924	0.343123	0.332141	0.316926	0.355537	0.334701	0	0.376856	0.332114	0.32295	0.338381	0.331028	0.332585	0.315429	0.339831	0.331075	0.326443	0.293191	0.377378	0.325004	0.3215	0.328026	0.327596	0.347325	0.274917	0.326957	0.316114	0.334483	0.251751	0.378003	0.334907	0.311799	0.367942	0.330924	0.323381	0.33547	0.337987
sa-3	0.330336	0.383911	0.39323	0.387446	0.356844	0.366629	0.370176	0.340602	0.264268	0.256134	0.370049	0.356641	0.401013	0.362307	0.366024	0.360121	0.324619	0.339079	0.376856	0	0.368889	0.3739	0.33046	0.358454	0.363012	0.367866	0.367487	0.32328	0.34642	0.373038	0.248109	0.376409	0.368999	0.377502	0.363516	0.387325	0.316922	0.374432	0.360112	0.374179	0.368123	0.255037	0.374787	0.346314	0.315223	0.371471	0.380852	0.367461	0.368722
bu-6	0.353198	0.337808	0.329147	0.360495	0.324688	0.327522	0.329237	0.355505	0.387605	0.378041	0.334696	0.335195	0.363365	0.339593	0.340521	0.312096	0.36415	0.350846	0.332114	0.368889	0	0.326677	0.348345	0.349462	0.33878	0.329457	0.338977	0.340509	0.33941	0.343525	0.383618	0.31064	0.334224	0.328539	0.342628	0.351752	0.283936	0.335224	0.334621	0.328421	0.336438	0.383599	0.333796	0.308733	0.372489	0.337639	0.339504	0.331024	0.344803
bu-7	0.348788	0.32627	0.327392	0.346945	0.325462	0.333501	0.324523	0.345155	0.371038	0.373592	0.241616	0.324367	0.343539	0.320403	0.338445	0.315727	0.352513	0.332245	0.32295	0.3739	0.326677	0	0.334347	0.33829	0.327433	0.309735	0.328576	0.339442	0.329822	0.339183	0.373877	0.324733	0.309521	0.333697	0.329401	0.335035	0.282779	0.352321	0.323172	0.331293	0.328103	0.381452	0.334431	0.302989	0.374261	0.317396	0.324757	0.338853	0.334381
rw-13	0.325908	0.347843	0.34278	0.352061	0.329741	0.349387	0.340295	0.321895	0.331274	0.333677	0.338527	0.318499	0.353771	0.333558	0.338136	0.320908	0.316085	0.318098	0.338381	0.33046	0.348345	0.334347	0	0.346496	0.326001	0.343543	0.330046	0.317302	0.316785	0.339703	0.338516	0.345881	0.34052	0.329642	0.344879	0.35187	0.296178	0.352108	0.334533	0.335477	0.34559	0.332003	0.347884	0.324902	0.326302	0.336621	0.350112	0.34966	0.334807
bu-8	0.348299	0.344863	0.33857	0.364307	0.327415	0.336285	0.341517	0.343401	0.368358	0.375974	0.336614	0.334653	0.35993	0.337378	0.339666	0.33554	0.35489	0.344992	0.331028	0.358454	0.349462	0.33829	0.346496	0	0.332087	0.335323	0.338085	0.348821	0.339528	0.338508	0.361724	0.33726	0.343954	0.343203	0.338545	0.351415	0.288763	0.34392	0.331779	0.340157	0.353916	0.372363	0.345647	0.320948	0.364611	0.331987	0.336656	0.345412	0.340618
bu-9	0.34342	0.325966	0.324519	0.348169	0.325233	0.347863	0.322756	0.335076	0.375432	0.3727	0.334115	0.328292	0.346634	0.338415	0.34154	0.314405	0.356462	0.333465	0.332585	0.363012	0.33878	0.327433	0.326001	0.332087	0	0.329698	0.33933	0.343702	0.328854	0.339335	0.37254	0.320122	0.32453	0.31836	0.329385	0.338954	0.275128	0.338526	0.324505	0.325969	0.346059	0.37761	0.3396	0.30889	0.372079	0.325546	0.315861	0.331141	0.328031
rw-14	0.359595	0.322569	0.325229	0.341335	0.311529	0.32678	0.323993	0.34594	0.377422	0.374462	0.311109	0.309864	0.3507	0.330721	0.31938	0.31296	0.365376	0.337644	0.315429	0.367866	0.329457	0.309735	0.343543	0.335323	0.329698	0	0.329913	0.33665	0.326156	0.341451	0.382025	0.324525	0.333254	0.310576	0.325352	0.336681	0.276819	0.340181	0.317693	0.323072	0.34323	0.374194	0.33122	0.310145	0.367284	0.321927	0.331153	0.320643	0.328132
rw-15	0.337687	0.343648	0.338659	0.365015	0.328237	0.3549	0.340061	0.347993	0.379444	0.385996	0.340426	0.327883	0.35056	0.342534	0.335891	0.329158	0.352904	0.341544	0.339831	0.367487	0.338977	0.328576	0.330046	0.338085	0.33933	0.329913	0	0.344619	0.3361	0.354062	0.374728	0.333628	0.344045	0.32807	0.33663	0.356254	0.28921	0.344634	0.330716	0.324352	0.345428	0.371225	0.347988	0.331768	0.368955	0.340582	0.339124	0.343879	0.315636
rw-16	0.319037	0.349499	0.340294	0.366358	0.331858	0.348503	0.3411	0.329391	0.330629	0.331788	0.344449	0.33189	0.361642	0.337964	0.336378	0.325661	0.322618	0.318027	0.331075	0.32328	0.340509	0.339442	0.317302	0.348821	0.343702	0.33665	0.344619	0	0.315383	0.326011	0.336971	0.351884	0.335311	0.337614	0.342518	0.357392	0.287229	0.348474	0.340904	0.34982	0.339643	0.334577	0.351522	0.3249	0.321909	0.335191	0.346172	0.343608	0.343019
rw-17	0.339356	0.340475	0.329008	0.354964	0.334632	0.332949	0.341864	0.334369	0.36748	0.365622	0.33557	0.328704	0.341119	0.320878	0.326344	0.323027	0.341382	0.335769	0.326443	0.34642	0.33941	0.329822	0.316785	0.339528	0.328854	0.326156	0.3361	0.315383	0	0.31656	0.361801	0.323767	0.323678	0.331059	0.33688	0.360058	0.279271	0.337156	0.323034	0.296065	0.309429	0.359483	0.327063	0.323738	0.356897	0.325736	0.334985	0.337572	0.328733
rw-18	0.353159	0.347226	0.345408	0.361623	0.336238	0.352779	0.333487	0.349733	0.372014	0.365311	0.350946	0.340371	0.362103	0.338987	0.329806	0.333385	0.351456	0.349705	0.293191	0.373038	0.343525	0.339183	0.339703	0.338508	0.339335	0.341451	0.354062	0.326011	0.31656	0	0.371823	0.342215	0.33612	0.339785	0.336704	0.358183	0.282362	0.342391	0.333492	0.340737	0.254352	0.372033	0.342031	0.324714	0.357553	0.333278	0.342024	0.353697	0.350257
sa-4	0.331106	0.397571	0.382314	0.399998	0.369052	0.37872	0.376321	0.349841	0.27785	0.267255	0.372814	0.362053	0.401437	0.363871	0.3646	0.369226	0.336253	0.345309	0.377378	0.248109	0.383618	0.373877	0.338516	0.361724	0.37254	0.382025	0.374728	0.336971	0.361801	0.371823	0	0.394038	0.374484	0.377047	0.374767	0.390003	0.320947	0.38753	0.364688	0.385381	0.369277	0.259691	0.393713	0.365887	0.315954	0.378061	0.397565	0.374294	0.375152
bu-10	0.34651	0.336072	0.324948	0.356674	0.331647	0.333379	0.333616	0.353145	0.384698	0.386718	0.324929	0.31491	0.345165	0.332467	0.334428	0.319035	0.356254	0.346384	0.325004	0.376409	0.31064	0.324733	0.345881	0.33726	0.320122	0.324525	0.333628	0.351884	0.323767	0.342215	0.394038	0	0.323394	0.343442	0.317172	0.347111	0.280316	0.335742	0.315362	0.324002	0.33866	0.390143	0.260614	0.310524	0.366605	0.329983	0.319565	0.328565	0.338379
bu-11	0.340096	0.34122	0.334321	0.350165	0.330141	0.334636	0.338811	0.347784	0.364335	0.362707	0.324914	0.33133	0.350825	0.336248	0.335718	0.323989	0.354296	0.348616	0.3215	0.368999	0.334224	0.309521	0.34052	0.343954	0.32453	0.333254	0.344045	0.335311	0.323678	0.33612	0.374484	0.323394	0	0.337452	0.321233	0.345488	0.284451	0.344352	0.322857	0.329823	0.339369	0.371991	0.327619	0.307556	0.36199	0.341652	0.335526	0.348069	0.330836
rw-19	0.355552	0.336939	0.328635	0.346522	0.307247	0.330293	0.32732	0.351699	0.381142	0.3872	0.33195	0.317657	0.349253	0.340738	0.331349	0.312559	0.360035	0.342798	0.328026	0.377502	0.328539	0.333697	0.329642	0.343203	0.31836	0.310576	0.32807	0.337614	0.331059	0.339785	0.377047	0.343442	0.337452	0	0.328775	0.352162	0.277782	0.335951	0.334406	0.337864	0.348524	0.380168	0.341488	0.31016	0.369558	0.322247	0.33272	0.328257	0.335306
bu-12	0.341301	0.316771	0.326887	0.367545	0.331986	0.324232	0.338761	0.34052	0.36904	0.376757	0.319288	0.329015	0.347772	0.345733	0.325042	0.323877	0.350811	0.34412	0.327596	0.363516	0.342628	0.329401	0.344879	0.338545	0.329385	0.325352	0.33663	0.342518	0.33688	0.336704	0.374767	0.317172	0.321233	0.328775	0	0.34578	0.281523	0.33502	0.325436	0.33511	0.343096	0.379406	0.329278	0.24689	0.373224	0.325546	0.320567	0.333106	0.322271
bu-13	0.36855	0.347925	0.347391	0.375032	0.347675	0.358626	0.349434	0.363001	0.388139	0.383373	0.343157	0.348342	0.363037	0.361545	0.34711	0.341307	0.373454	0.35468	0.347325	0.387325	0.351752	0.335035	0.35187	0.351415	0.338954	0.336681	0.356254	0.357392	0.360058	0.358183	0.390003	0.347111	0.345488	0.352162	0.34578	0	0.305192	0.358031	0.343079	0.346938	0.368749	0.393884	0.355169	0.334835	0.39039	0.35027	0.351183	0.349918	0.340599
rw-20	0.301146	0.284381	0.28078	0.307151	0.275182	0.290569	0.280945	0.294052	0.325502	0.328407	0.283349	0.279848	0.299999	0.301276	0.287185	0.273793	0.30123	0.294846	0.274917	0.316922	0.283936	0.282779	0.296178	0.288763	0.275128	0.276819	0.28921	0.287229	0.279271	0.282362	0.320947	0.280316	0.284451	0.277782	0.281523	0.305192	0	0.283615	0.265844	0.275053	0.290189	0.32035	0.289995	0.263779	0.317051	0.280839	0.283699	0.181134	0.285084
rw-21	0.355787	0.334404	0.342108	0.346687	0.332099	0.342115	0.342982	0.355012	0.387394	0.377361	0.342732	0.334014	0.362841	0.349727	0.327331	0.331884	0.361193	0.359346	0.326957	0.374432	0.335224	0.352321	0.352108	0.34392	0.338526	0.340181	0.344634	0.348474	0.337156	0.342391	0.38753	0.335742	0.344352	0.335951	0.33502	0.358031	0.283615	0	0.325935	0.333769	0.346152	0.394667	0.349045	0.320098	0.376856	0.334895	0.332484	0.333912	0.323562
rw-22	0.348556	0.328825	0.326023	0.351404	0.321698	0.34548	0.330738	0.342063	0.368329	0.373363	0.329957	0.320923	0.337505	0.341579	0.319652	0.303624	0.256073	0.339546	0.316114	0.360112	0.334621	0.323172	0.334533	0.331779	0.324505	0.317693	0.330716	0.340904	0.323034	0.333492	0.364688	0.315362	0.322857	0.334406	0.325436	0.343079	0.265844	0.325935	0	0.294878	0.329533	0.374822	0.32934	0.308376	0.372088	0.319841	0.325554	0.320194	0.328014
rw-23	0.348756	0.328324	0.330893	0.35507	0.327735	0.342756	0.33975	0.339205	0.373586	0.38506	0.336832	0.324975	0.342383	0.345469	0.336336	0.317572	0.350568	0.348398	0.334483	0.374179	0.328421	0.331293	0.335477	0.340157	0.325969	0.323072	0.324352	0.34982	0.296065	0.340737	0.385381	0.324002	0.329823	0.337864	0.33511	0.346938	0.275053	0.333769	0.294878	0	0.349808	0.389263	0.340024	0.306923	0.377894	0.335237	0.324232	0.334043	0.334676
rw-24	0.353867	0.362571	0.340804	0.365196	0.33508	0.347185	0.343773	0.346302	0.380068	0.378721	0.350609	0.340571	0.363246	0.345911	0.340129	0.331195	0.349626	0.344193	0.251751	0.368123	0.336438	0.328103	0.34559	0.353916	0.346059	0.34323	0.345428	0.339643	0.309429	0.254352	0.369277	0.33866	0.339369	0.348524	0.343096	0.368749	0.290189	0.346152	0.329533	0.349808	0	0.369182	0.355462	0.333085	0.358586	0.346413	0.348112	0.353357	0.354366
sa-5	0.336963	0.404653	0.386629	0.39985	0.361757	0.374643	0.374462	0.348434	0.266296	0.269012	0.379283	0.363046	0.406633	0.373002	0.367413	0.374189	0.338782	0.34772	0.378003	0.255037	0.383599	0.381452	0.332003	0.372363	0.37761	0.374194	0.371225	0.334577	0.359483	0.372033	0.259691	0.390143	0.371991	0.380168	0.379406	0.393884	0.32035	0.394667	0.374822	0.389263	0.369182	0	0.393338	0.366804	0.322984	0.371658	0.388732	0.376884	0.375475
bu-14	0.360765	0.342777	0.331122	0.371372	0.331508	0.353381	0.345968	0.357343	0.389094	0.386664	0.336045	0.340175	0.359353	0.351051	0.34717	0.327063	0.36109	0.345461	0.334907	0.374787	0.333796	0.334431	0.347884	0.345647	0.3396	0.33122	0.347988	0.351522	0.327063	0.342031	0.393713	0.260614	0.327619	0.341488	0.329278	0.355169	0.289995	0.349045	0.32934	0.340024	0.355462	0.393338	0	0.31443	0.36878	0.337209	0.341779	0.343422	0.342803
bu-15	0.335354	0.304401	0.318296	0.33954	0.313104	0.318609	0.310149	0.334066	0.364297	0.357369	0.297694	0.316078	0.329285	0.333485	0.314696	0.312244	0.345986	0.328684	0.311799	0.346314	0.308733	0.302989	0.324902	0.320948	0.30889	0.310145	0.331768	0.3249	0.323738	0.324714	0.365887	0.310524	0.307556	0.31016	0.24689	0.334835	0.263779	0.320098	0.308376	0.306923	0.333085	0.366804	0.31443	0	0.35695	0.30577	0.30702	0.315524	0.31984
rw-25	0.309331	0.390785	0.38931	0.389113	0.347611	0.378151	0.364007	0.326082	0.313711	0.317809	0.37494	0.358323	0.397973	0.362392	0.367914	0.354031	0.320816	0.32744	0.367942	0.315223	0.372489	0.374261	0.326302	0.364611	0.372079	0.367284	0.368955	0.321909	0.356897	0.357553	0.315954	0.366605	0.36199	0.369558	0.373224	0.39039	0.317051	0.376856	0.372088	0.377894	0.358586	0.322984	0.36878	0.35695	0	0.382016	0.38946	0.361591	0.376302
bu-16	0.357601	0.343719	0.339196	0.350462	0.329186	0.338154	0.327614	0.350646	0.372393	0.384183	0.322527	0.331105	0.338752	0.315875	0.336328	0.326255	0.360589	0.340693	0.330924	0.371471	0.337639	0.317396	0.336621	0.331987	0.325546	0.321927	0.340582	0.335191	0.325736	0.333278	0.378061	0.329983	0.341652	0.322247	0.325546	0.35027	0.280839	0.334895	0.319841	0.335237	0.346413	0.371658	0.337209	0.30577	0.382016	0	0.339684	0.33549	0.333418
bu-17	0.359885	0.241763	0.337217	0.364973	0.32928	0.342304	0.337177	0.356459	0.386882	0.389775	0.336398	0.331508	0.351617	0.349381	0.335175	0.324306	0.363725	0.346192	0.323381	0.380852	0.339504	0.324757	0.350112	0.336656	0.315861	0.331153	0.339124	0.346172	0.334985	0.342024	0.397565	0.319565	0.335526	0.33272	0.320567	0.351183	0.283699	0.332484	0.325554	0.324232	0.348112	0.388732	0.341779	0.30702	0.38946	0.339684	0	0.332398	0.31822
rw-26	0.348605	0.336184	0.336066	0.369793	0.327297	0.343742	0.329681	0.344772	0.370093	0.374569	0.340119	0.330145	0.360998	0.354832	0.334125	0.328218	0.364431	0.337703	0.33547	0.367461	0.331024	0.338853	0.34966	0.345412	0.331141	0.320643	0.343879	0.343608	0.337572	0.353697	0.374294	0.328565	0.348069	0.328257	0.333106	0.349918	0.181134	0.333912	0.320194	0.334043	0.353357	0.376884	0.343422	0.315524	0.361591	0.33549	0.332398	0	0.339318
rw-27	0.34749	0.337321	0.330172	0.351684	0.323257	0.335443	0.323989	0.344603	0.376749	0.365661	0.32986	0.325173	0.352964	0.350655	0.337341	0.323765	0.360556	0.351155	0.337987	0.368722	0.344803	0.334381	0.334807	0.340618	0.328031	0.328132	0.315636	0.343019	0.328733	0.350257	0.375152	0.338379	0.330836	0.335306	0.322271	0.340599	0.285084	0.323562	0.328014	0.334676	0.354366	0.375475	0.342803	0.31984	0.376302	0.333418	0.31822	0.339318	0
rw-28	0.360667	0.335912	0.33662	0.346429	0.331099	0.334438	0.333904	0.340508	0.382787	0.388753	0.340203	0.332287	0.346352	0.351428	0.330942	0.320577	0.360542	0.34537	0.32627	0.376743	0.332054	0.334037	0.330176	0.335048	0.325776	0.325569	0.339153	0.29165	0.333908	0.341299	0.384585	0.336145	0.324854	0.327865	0.329404	0.343524	0.27561	0.336571	0.323588	0.332238	0.342656	0.388686	0.326691	0.31595	0.378396	0.336	0.341709	0.33677	0.331053
rw-29	0.325646	0.339844	0.324971	0.346285	0.321683	0.340236	0.315698	0.345996	0.37745	0.371123	0.324971	0.316156	0.357116	0.330805	0.329758	0.314235	0.357315	0.335243	0.32301	0.36754	0.326939	0.313145	0.336415	0.337321	0.324282	0.319422	0.339637	0.337525	0.326973	0.300299	0.375093	0.330692	0.327098	0.32419	0.319534	0.343067	0.269073	0.328887	0.317646	0.322314	0.339888	0.388258	0.334909	0.304822	0.365981	0.328852	0.325535	0.320272	0.315832
rw-30	0.342354	0.337259	0.339535	0.356575	0.331725	0.34079	0.33233	0.346363	0.369604	0.373784	0.342306	0.338697	0.36075	0.34425	0.33866	0.324395	0.35448	0.338318	0.233671	0.36437	0.340484	0.326299	0.336134	0.33515	0.331166	0.32992	0.341234	0.328826	0.295068	0.165498	0.368981	0.340012	0.332031	0.330039	0.33022	0.354717	0.273933	0.338521	0.33538	0.332128	0.171769	0.369623	0.345795	0.322514	0.358441	0.330551	0.337725	0.341264	0.337727
sa-6	0.344921	0.415439	0.400508	0.41967	0.375856	0.392218	0.389508	0.360107	0.285139	0.266816	0.385872	0.373706	0.409277	0.370296	0.376679	0.383158	0.346531	0.354951	0.393076	0.264921	0.396803	0.380128	0.349001	0.380999	0.387445	0.387163	0.380808	0.34672	0.36992	0.374966	0.145017	0.402195	0.386471	0.39372	0.391415	0.403725	0.333603	0.407138	0.38857	0.410412	0.379964	0.264859	0.40845	0.37855	0.328988	0.382888	0.408577	0.383797	0.388002
bu-18	0.391509	0.366871	0.3628	0.386896	0.357673	0.366021	0.374219	0.38786	0.419537	0.414224	0.364894	0.371223	0.375022	0.377831	0.368363	0.349472	0.399029	0.386942	0.358373	0.415542	0.371132	0.359251	0.376989	0.364542	0.364639	0.354045	0.378799	0.380394	0.360368	0.360301	0.423009	0.357553	0.36865	0.371478	0.349417	0.378336	0.312579	0.371681	0.352891	0.349706	0.375404	0.41941	0.354369	0.34093	0.426743	0.35642	0.361405	0.361389	0.363157
bu-19	0.358562	0.322888	0.326998	0.361765	0.325281	0.335188	0.325274	0.355022	0.374893	0.372039	0.315478	0.326783	0.339933	0.327028	0.332526	0.321011	0.358976	0.35443	0.323801	0.366623	0.33135	0.302592	0.340998	0.332147	0.327561	0.323311	0.343359	0.346815	0.330689	0.34705	0.379063	0.324545	0.249434	0.327577	0.321043	0.34563	0.282931	0.345646	0.318228	0.336561	0.343638	0.375662	0.330935	0.307909	0.374436	0.320095	0.3286	0.338257	0.330556
rw-31	0.324336	0.344407	0.335896	0.363138	0.331322	0.335584	0.340653	0.326665	0.33898	0.336478	0.342217	0.325513	0.352747	0.338058	0.334175	0.324725	0.330423	0.324142	0.337572	0.340368	0.347543	0.339737	0.322177	0.335376	0.328162	0.326086	0.331669	0.321427	0.322645	0.347159	0.338429	0.35185	0.33761	0.327971	0.335982	0.355259	0.28559	0.350457	0.337817	0.337813	0.341416	0.336976	0.353506	0.324226	0.338407	0.338333	0.344568	0.333128	0.335439
bu-20	0.368898	0.347682	0.354363	0.376844	0.350568	0.350661	0.350151	0.371303	0.401515	0.399094	0.342022	0.355401	0.374998	0.362719	0.355424	0.341769	0.390652	0.376272	0.346718	0.39142	0.348605	0.341295	0.358299	0.359934	0.350058	0.353165	0.360616	0.363056	0.359733	0.357466	0.406009	0.348097	0.346033	0.358486	0.346965	0.381585	0.300908	0.355187	0.348903	0.354105	0.35737	0.404234	0.354895	0.330173	0.394271	0.34056	0.352449	0.361662	0.366174
bu-21	0.360817	0.301702	0.32895	0.357819	0.337169	0.354623	0.327502	0.344775	0.379037	0.383543	0.328631	0.336688	0.349205	0.354203	0.333497	0.333607	0.369269	0.353331	0.319665	0.368008	0.334412	0.332911	0.353999	0.336632	0.329583	0.329373	0.350134	0.35368	0.325833	0.346307	0.37809	0.333914	0.32876	0.336021	0.327009	0.350536	0.285043	0.339348	0.331535	0.334142	0.339805	0.385547	0.344663	0.311043	0.371395	0.331434	0.301004	0.333718	0.331744
rw-32	0.350058	0.334623	0.316352	0.340265	0.310131	0.338669	0.333241	0.334683	0.372351	0.366277	0.325281	0.313173	0.34882	0.333096	0.331005	0.31023	0.361177	0.335872	0.315371	0.362058	0.325597	0.324195	0.344424	0.334071	0.323557	0.308549	0.337864	0.329423	0.32666	0.32847	0.369997	0.327063	0.316128	0.317887	0.320049	0.336019	0.267923	0.326422	0.309731	0.325842	0.331503	0.372906	0.328804	0.310566	0.365337	0.328331	0.323986	0.320477	0.325616
rw-33	0.327942	0.347901	0.346717	0.371936	0.330219	0.34955	0.338988	0.324963	0.336319	0.33623	0.335981	0.336635	0.364995	0.339355	0.342381	0.336476	0.321285	0.323822	0.33949	0.32361	0.345988	0.344918	0.32475	0.336151	0.34306	0.328757	0.345062	0.317366	0.335532	0.342287	0.332536	0.354596	0.334917	0.339413	0.343675	0.350362	0.281763	0.344432	0.325739	0.331258	0.339231	0.331446	0.354462	0.338067	0.315429	0.348374	0.343648	0.33965	0.339878
rw-34	0.343797	0.321489	0.314039	0.354367	0.321345	0.339137	0.332762	0.341017	0.37152	0.371056	0.327535	0.323571	0.332333	0.340558	0.316358	0.312802	0.360804	0.340306	0.328474	0.357646	0.317609	0.328934	0.335404	0.336622	0.313895	0.314699	0.334502	0.341438	0.327759	0.339917	0.379233	0.332213	0.333403	0.32644	0.322925	0.336727	0.271101	0.339605	0.326934	0.323531	0.340857	0.37219	0.339024	0.303122	0.363587	0.322283	0.326552	0.324073	0.319736
rw-35	0.330345	0.348183	0.342562	0.363971	0.335288	0.345293	0.339046	0.325688	0.314084	0.31873	0.332337	0.339957	0.361595	0.345088	0.344439	0.329907	0.336671	0.339254	0.336282	0.308981	0.348154	0.332238	0.330354	0.335451	0.343762	0.332828	0.339123	0.325039	0.322497	0.331407	0.306767	0.345477	0.341596	0.33757	0.335006	0.356184	0.289853	0.36155	0.336106	0.335471	0.347858	0.317285	0.352111	0.325065	0.35079	0.332418	0.348243	0.335591	0.341077
rw-36	0.352768	0.332476	0.346632	0.365738	0.339124	0.347675	0.33807	0.342102	0.386578	0.381129	0.338962	0.337187	0.354802	0.34753	0.345953	0.332972	0.361043	0.33997	0.34295	0.37143	0.345078	0.332178	0.343945	0.34349	0.338694	0.336204	0.345628	0.339048	0.337544	0.359994	0.381298	0.333202	0.344138	0.35053	0.333722	0.364298	0.283203	0.348968	0.337757	0.338182	0.354351	0.379571	0.344032	0.323334	0.368203	0.35211	0.334771	0.330546	0.347635
sa-7	0.338477	0.394038	0.396166	0.40076	0.364334	0.377877	0.377196	0.343981	0.260421	0.266404	0.382883	0.367878	0.406909	0.368505	0.367201	0.378342	0.335816	0.336501	0.390821	0.254725	0.386013	0.381929	0.333599	0.370011	0.372451	0.377895	0.37744	0.341554	0.363331	0.37595	0.245561	0.39688	0.370069	0.387294	0.383126	0.390015	0.323018	0.384949	0.371388	0.388988	0.368225	0.259532	0.3994	0.363569	0.327383	0.385478	0.386485	0.371098	0.373553
bu-22	0.337177	0.332105	0.328821	0.347556	0.316402	0.33102	0.334386	0.339729	0.37123	0.372158	0.320075	0.330001	0.339919	0.32838	0.331315	0.314402	0.336117	0.333203	0.325269	0.366153	0.323704	0.308097	0.336315	0.31774	0.321388	0.315968	0.33451	0.327712	0.325726	0.330082	0.371169	0.331616	0.324781	0.316607	0.32096	0.340325	0.266391	0.324991	0.309106	0.32068	0.334401	0.366531	0.324935	0.313305	0.355894	0.31576	0.333108	0.329187	0.32817
bu-23	0.35824	0.333405	0.329987	0.359751	0.334497	0.345238	0.346541	0.35524	0.370961	0.375879	0.323503	0.336208	0.360531	0.342276	0.347509	0.333749	0.361973	0.347171	0.331755	0.364468	0.341697	0.268914	0.34488	0.346102	0.322078	0.340537	0.351548	0.341673	0.335315	0.342158	0.372916	0.335907	0.237636	0.341391	0.333851	0.355479	0.291897	0.351422	0.332295	0.33982	0.342049	0.373138	0.341682	0.308685	0.367213	0.333544	0.333338	0.347698	0.32578
rw-37	0.327465	0.339148	0.3359	0.34883	0.323712	0.328044	0.329314	0.337224	0.343989	0.351775	0.330415	0.318293	0.360183	0.343909	0.326402	0.317814	0.333028	0.331527	0.331376	0.341184	0.338611	0.33111	0.324376	0.333898	0.325381	0.321456	0.33366	0.328514	0.317917	0.340544	0.350077	0.332511	0.325077	0.329435	0.32745	0.350511	0.284775	0.338556	0.327962	0.326104	0.329675	0.352163	0.346836	0.313736	0.337884	0.337984	0.339089	0.336359	0.329613
bu-24	0.376711	0.337006	0.340499	0.358605	0.337225	0.346822	0.342317	0.357655	0.397353	0.404099	0.334621	0.346974	0.361867	0.362962	0.348952	0.332134	0.367359	0.359232	0.332648	0.391734	0.334535	0.332481	0.356197	0.355733	0.329087	0.341068	0.33592	0.364605	0.344301	0.357487	0.397183	0.337015	0.342333	0.339522	0.33012	0.363944	0.291576	0.341632	0.32802	0.332676	0.353669	0.40447	0.343197	0.322879	0.38612	0.333597	0.342829	0.343746	0.339909
rw-38	0.333834	0.344908	0.34876	0.374194	0.3355	0.346975	0.343343	0.341745	0.353776	0.350083	0.350175	0.331472	0.359021	0.348114	0.338986	0.331933	0.336382	0.337485	0.337864	0.349481	0.350867	0.340116	0.325242	0.334125	0.3385	0.346697	0.342095	0.333439	0.315708	0.346546	0.346592	0.35093	0.343463	0.343766	0.339013	0.366287	0.289739	0.360525	0.330689	0.327587	0.349592	0.356799	0.351454	0.330928	0.33563	0.344501	0.350104	0.353871	0.342026
rw-39	0.353631	0.334438	0.3335	0.373448	0.33175	0.340832	0.327418	0.353708	0.387151	0.375135	0.328251	0.331181	0.348693	0.340349	0.332583	0.319181	0.366499	0.342795	0.331009	0.374456	0.325215	0.32888	0.337286	0.345177	0.32621	0.321795	0.346574	0.347893	0.336619	0.34229	0.377762	0.341276	0.330014	0.323851	0.326628	0.343204	0.283113	0.341121	0.32648	0.322086	0.348262	0.386724	0.347675	0.30536	0.377199	0.337353	0.3282	0.333532	0.333206
rw-40	0.339815	0.362849	0.337631	0.363297	0.336361	0.344493	0.348832	0.3569	0.36994	0.366282	0.340869	0.33016	0.366088	0.339547	0.34675	0.329268	0.345615	0.341168	0.342599	0.363994	0.3572	0.348233	0.339929	0.34913	0.340302	0.32434	0.348698	0.33242	0.326679	0.346552	0.370596	0.346845	0.348529	0.343467	0.349518	0.368403	0.293237	0.349841	0.338437	0.353071	0.349385	0.361987	0.347084	0.327319	0.36461	0.335616	0.342265	0.336427	0.334974
rw-41	0.335713	0.335599	0.338393	0.355315	0.325671	0.339437	0.31625	0.336404	0.373796	0.369866	0.329565	0.319909	0.349486	0.334386	0.324304	0.32472	0.346173	0.337482	0.327827	0.368872	0.334022	0.319984	0.327155	0.336309	0.328054	0.318017	0.335403	0.330928	0.317365	0.273825	0.380472	0.335519	0.341177	0.319058	0.327842	0.35167	0.284716	0.33088	0.324206	0.327231	0.33269	0.377818	0.338794	0.311861	0.36334	0.323794	0.338046	0.335414	0.329802
rw-42	0.354598	0.326318	0.337438	0.344052	0.317532	0.338272	0.332822	0.349057	0.368893	0.37509	0.330309	0.320882	0.356436	0.342799	0.323333	0.318451	0.355879	0.33545	0.322258	0.361568	0.329191	0.321574	0.334835	0.329718	0.325284	0.320449	0.338827	0.334735	0.327521	0.348049	0.378172	0.328685	0.333463	0.32632	0.328276	0.351721	0.274389	0.331874	0.314676	0.325788	0.347507	0.370749	0.333115	0.30517	0.363676	0.327535	0.321737	0.32562	0.32549
sa-8	0.337073	0.396397	0.395675	0.398006	0.374667	0.387692	0.37317	0.347806	0.265925	0.254092	0.371329	0.372927	0.400404	0.371502	0.372662	0.373867	0.333705	0.345107	0.375625	0.257151	0.39218	0.387347	0.331803	0.372689	0.371901	0.381337	0.373043	0.334167	0.36515	0.370636	0.258556	0.389054	0.370917	0.384628	0.37466	0.394645	0.322861	0.387305	0.372233	0.371989	0.370795	0.267044	0.397486	0.361011	0.319034	0.375978	0.400675	0.369709	0.367329
bu-25	0.364387	0.330914	0.342186	0.36129	0.336766	0.336896	0.333832	0.347967	0.384726	0.384679	0.321349	0.340467	0.349525	0.348956	0.328957	0.33081	0.374056	0.353252	0.325834	0.37406	0.33607	0.333233	0.343687	0.331034	0.321968	0.331967	0.347013	0.348715	0.335704	0.340235	0.388257	0.328245	0.330111	0.331564	0.328762	0.357332	0.279803	0.330209	0.33144	0.335715	0.346424	0.377052	0.338967	0.304624	0.39265	0.335707	0.324471	0.337345	0.342873
bu-26	0.364194	0.339629	0.342192	0.363817	0.339111	0.345915	0.35088	0.356118	0.393474	0.390288	0.338067	0.334716	0.362491	0.353345	0.342624	0.330118	0.361557	0.359924	0.330228	0.374892	0.342302	0.316494	0.348715	0.350664	0.34399	0.334891	0.34823	0.353689	0.333309	0.352806	0.382578	0.34449	0.33975	0.339546	0.334389	0.344191	0.296811	0.350229	0.325417	0.33912	0.349454	0.385491	0.345199	0.313437	0.385134	0.34576	0.335447	0.356356	0.341699
rw-43	0.343343	0.323946	0.31584	0.35044	0.314029	0.333448	0.329462	0.334031	0.373931	0.362169	0.329308	0.31584	0.341203	0.329232	0.320959	0.317422	0.363396	0.331674	0.31701	0.360202	0.32312	0.324182	0.329393	0.32541	0.321275	0.31407	0.334937	0.324702	0.318867	0.329079	0.37733	0.328191	0.318078	0.32335	0.313169	0.356552	0.27872	0.325802	0.318669	0.326659	0.332217	0.374917	0.328384	0.3046	0.369596	0.313329	0.314132	0.329648	0.332976
bu-27	0.349762	0.335157	0.351021	0.36598	0.339957	0.351437	0.34709	0.347933	0.358287	0.372808	0.338589	0.331515	0.359284	0.33685	0.341017	0.32875	0.352317	0.342559	0.334671	0.360025	0.351974	0.34343	0.342371	0.341071	0.345051	0.347492	0.341202	0.339161	0.340777	0.342699	0.372756	0.346143	0.334082	0.346877	0.336449	0.365499	0.288952	0.34454	0.32938	0.34025	0.337972	0.366218	0.345222	0.328865	0.354922	0.337935	0.34879	0.340903	0.348801
rw-44	0.313922	0.358964	0.348337	0.360341	0.324315	0.3516	0.343456	0.335224	0.336869	0.333347	0.348919	0.323639	0.37037	0.348123	0.336976	0.325237	0.330826	0.324043	0.346604	0.333451	0.345189	0.349851	0.303458	0.342172	0.338586	0.343015	0.347722	0.318106	0.337672	0.344025	0.328928	0.352109	0.336	0.254493	0.344457	0.362603	0.292876	0.34269	0.345798	0.349606	0.340743	0.341134	0.346934	0.324377	0.323704	0.337979	0.349586	0.335303	0.35098
rw-45	0.372293	0.361389	0.356995	0.37744	0.343876	0.353787	0.350097	0.357369	0.4017	0.407316	0.341213	0.342072	0.359584	0.364683	0.34998	0.338297	0.372937	0.355015	0.342727	0.392763	0.351928	0.338234	0.360152	0.360428	0.342047	0.344824	0.361086	0.356412	0.348531	0.35712	0.389718	0.349571	0.352819	0.342257	0.341745	0.365253	0.292917	0.359342	0.331546	0.350314	0.352329	0.402899	0.365001	0.337553	0.393458	0.350825	0.348459	0.355791	0.34431
rw-46	0.339108	0.336336	0.337776	0.354812	0.329755	0.348602	0.334345	0.340982	0.372153	0.363485	0.333836	0.327178	0.35013	0.331053	0.325845	0.322743	0.338076	0.341823	0.33149	0.375032	0.3404	0.326418	0.338896	0.334648	0.326804	0.330564	0.342303	0.316124	0.323159	0.23767	0.375885	0.337832	0.333835	0.327969	0.333264	0.352322	0.285191	0.333965	0.324726	0.326713	0.335848	0.376827	0.332139	0.310935	0.35401	0.334555	0.330125	0.332812	0.335966
rw-47	0.374169	0.355809	0.366003	0.378721	0.358899	0.373073	0.359207	0.382074	0.398952	0.400962	0.359598	0.366549	0.376563	0.384091	0.365415	0.349586	0.387948	0.367764	0.364071	0.402974	0.367565	0.349627	0.356661	0.372977	0.349334	0.361184	0.368843	0.365603	0.348867	0.367573	0.413571	0.360447	0.347578	0.353958	0.353137	0.377374	0.303161	0.348937	0.354647	0.356524	0.370296	0.418216	0.36839	0.336324	0.405178	0.362843	0.364193	0.353778	0.352826
sa-9	0.337521	0.404431	0.393385	0.407931	0.364024	0.387159	0.379021	0.346779	0.260525	0.2617	0.385575	0.373371	0.398127	0.374954	0.369785	0.378968	0.341944	0.344404	0.383663	0.268459	0.38914	0.388118	0.344001	0.382324	0.377624	0.379395	0.387794	0.334614	0.365595	0.36936	0.268535	0.387647	0.374162	0.381265	0.372954	0.406532	0.333957	0.40264	0.381777	0.387626	0.379436	0.255645	0.394001	0.360692	0.321005	0.39058	0.393214	0.369834	0.387942
sa-10	0.335678	0.401305	0.401456	0.392125	0.360118	0.370331	0.365823	0.342298	0.248501	0.254325	0.368295	0.352486	0.406048	0.369213	0.366096	0.36586	0.324493	0.339742	0.380788	0.256622	0.38367	0.365223	0.337566	0.36418	0.376601	0.375128	0.380831	0.330898	0.361687	0.367157	0.266291	0.381092	0.36284	0.381869	0.375051	0.393414	0.328961	0.383711	0.371331	0.37941	0.370325	0.255231	0.38614	0.360428	0.321118	0.370653	0.38359	0.371164	0.371248
bu-29	0.389877	0.339078	0.357296	0.370746	0.355842	0.356054	0.352376	0.371952	0.411982	0.400355	0.341404	0.343091	0.363707	0.367621	0.343985	0.336125	0.388876	0.362958	0.345918	0.386204	0.346968	0.338323	0.362875	0.347085	0.349571	0.342233	0.366818	0.358719	0.344061	0.355752	0.405563	0.340303	0.349792	0.339568	0.32755	0.366905	0.299834	0.337628	0.336445	0.353218	0.350656	0.405514	0.349043	0.321814	0.395075	0.343146	0.336958	0.349466	0.350181
bu-30	0.349119	0.342059	0.331887	0.357476	0.338293	0.345374	0.335871	0.346761	0.37602	0.382469	0.318444	0.340528	0.361817	0.31723	0.343343	0.336183	0.363798	0.353739	0.336475	0.382241	0.326653	0.307712	0.34501	0.331197	0.337012	0.327886	0.341761	0.355165	0.340055	0.344286	0.375719	0.332944	0.333805	0.339118	0.335239	0.352481	0.283864	0.336523	0.331084	0.336818	0.346486	0.380789	0.340372	0.323993	0.371391	0.309631	0.347436	0.337093	0.324595
[truncated: 37 more columns]

## Sheet: Sheet1
	rw-1	bu-1	bu-2	rw-2	rw-3	rw-4	rw-5	rw-6	sa-1	sa-2	bu-3	rw-7	bu-4	bu-5	rw-8	rw-9	rw-10	rw-11	rw-12	sa-3	bu-6	bu-7	rw-13	bu-8	bu-9	rw-14	rw-15	rw-16	rw-17	rw-18	sa-4	bu-10	bu-11	rw-19	bu-12	bu-13	rw-20	rw-21	rw-22	rw-23	rw-24	sa-5	bu-14	bu-15	rw-25	bu-16	bu-17	rw-26	rw-27
bu-1	0.355243	0	0.332847	0.368078	0.327172	0.348097	0.331625	0.351717	0.404578	0.403732	0.333154	0.349886	0.350641	0.3528	0.329357	0.324892	0.37342	0.352137	0.326439	0.383911	0.337808	0.32627	0.347843	0.344863	0.325966	0.322569	0.343648	0.349499	0.340475	0.347226	0.397571	0.336072	0.34122	0.336939	0.316771	0.347925	0.284381	0.334404	0.328825	0.328324	0.362571	0.404653	0.342777	0.304401	0.390785	0.343719	0.241763	0.336184	0.337321
bu-10	0.34651	0.336072	0.324948	0.356674	0.331647	0.333379	0.333616	0.353145	0.384698	0.386718	0.324929	0.31491	0.345165	0.332467	0.334428	0.319035	0.356254	0.346384	0.325004	0.376409	0.31064	0.324733	0.345881	0.33726	0.320122	0.324525	0.333628	0.351884	0.323767	0.342215	0.394038	0	0.323394	0.343442	0.317172	0.347111	0.280316	0.335742	0.315362	0.324002	0.33866	0.390143	0.260614	0.310524	0.366605	0.329983	0.319565	0.328565	0.338379
bu-11	0.340096	0.34122	0.334321	0.350165	0.330141	0.334636	0.338811	0.347784	0.364335	0.362707	0.324914	0.33133	0.350825	0.336248	0.335718	0.323989	0.354296	0.348616	0.3215	0.368999	0.334224	0.309521	0.34052	0.343954	0.32453	0.333254	0.344045	0.335311	0.323678	0.33612	0.374484	0.323394	0	0.337452	0.321233	0.345488	0.284451	0.344352	0.322857	0.329823	0.339369	0.371991	0.327619	0.307556	0.36199	0.341652	0.335526	0.348069	0.330836
bu-12	0.341301	0.316771	0.326887	0.367545	0.331986	0.324232	0.338761	0.34052	0.36904	0.376757	0.319288	0.329015	0.347772	0.345733	0.325042	0.323877	0.350811	0.34412	0.327596	0.363516	0.342628	0.329401	0.344879	0.338545	0.329385	0.325352	0.33663	0.342518	0.33688	0.336704	0.374767	0.317172	0.321233	0.328775	0	0.34578	0.281523	0.33502	0.325436	0.33511	0.343096	0.379406	0.329278	0.24689	0.373224	0.325546	0.320567	0.333106	0.322271
bu-13	0.36855	0.347925	0.347391	0.375032	0.347675	0.358626	0.349434	0.363001	0.388139	0.383373	0.343157	0.348342	0.363037	0.361545	0.34711	0.341307	0.373454	0.35468	0.347325	0.387325	0.351752	0.335035	0.35187	0.351415	0.338954	0.336681	0.356254	0.357392	0.360058	0.358183	0.390003	0.347111	0.345488	0.352162	0.34578	0	0.305192	0.358031	0.343079	0.346938	0.368749	0.393884	0.355169	0.334835	0.39039	0.35027	0.351183	0.349918	0.340599
bu-14	0.360765	0.342777	0.331122	0.371372	0.331508	0.353381	0.345968	0.357343	0.389094	0.386664	0.336045	0.340175	0.359353	0.351051	0.34717	0.327063	0.36109	0.345461	0.334907	0.374787	0.333796	0.334431	0.347884	0.345647	0.3396	0.33122	0.347988	0.351522	0.327063	0.342031	0.393713	0.260614	0.327619	0.341488	0.329278	0.355169	0.289995	0.349045	0.32934	0.340024	0.355462	0.393338	0	0.31443	0.36878	0.337209	0.341779	0.343422	0.342803
bu-15	0.335354	0.304401	0.318296	0.33954	0.313104	0.318609	0.310149	0.334066	0.364297	0.357369	0.297694	0.316078	0.329285	0.333485	0.314696	0.312244	0.345986	0.328684	0.311799	0.346314	0.308733	0.302989	0.324902	0.320948	0.30889	0.310145	0.331768	0.3249	0.323738	0.324714	0.365887	0.310524	0.307556	0.31016	0.24689	0.334835	0.263779	0.320098	0.308376	0.306923	0.333085	0.366804	0.31443	0	0.35695	0.30577	0.30702	0.315524	0.31984
bu-16	0.357601	0.343719	0.339196	0.350462	0.329186	0.338154	0.327614	0.350646	0.372393	0.384183	0.322527	0.331105	0.338752	0.315875	0.336328	0.326255	0.360589	0.340693	0.330924	0.371471	0.337639	0.317396	0.336621	0.331987	0.325546	0.321927	0.340582	0.335191	0.325736	0.333278	0.378061	0.329983	0.341652	0.322247	0.325546	0.35027	0.280839	0.334895	0.319841	0.335237	0.346413	0.371658	0.337209	0.30577	0.382016	0	0.339684	0.33549	0.333418
bu-17	0.359885	0.241763	0.337217	0.364973	0.32928	0.342304	0.337177	0.356459	0.386882	0.389775	0.336398	0.331508	0.351617	0.349381	0.335175	0.324306	0.363725	0.346192	0.323381	0.380852	0.339504	0.324757	0.350112	0.336656	0.315861	0.331153	0.339124	0.346172	0.334985	0.342024	0.397565	0.319565	0.335526	0.33272	0.320567	0.351183	0.283699	0.332484	0.325554	0.324232	0.348112	0.388732	0.341779	0.30702	0.38946	0.339684	0	0.332398	0.31822
bu-18	0.391509	0.366871	0.3628	0.386896	0.357673	0.366021	0.374219	0.38786	0.419537	0.414224	0.364894	0.371223	0.375022	0.377831	0.368363	0.349472	0.399029	0.386942	0.358373	0.415542	0.371132	0.359251	0.376989	0.364542	0.364639	0.354045	0.378799	0.380394	0.360368	0.360301	0.423009	0.357553	0.36865	0.371478	0.349417	0.378336	0.312579	0.371681	0.352891	0.349706	0.375404	0.41941	0.354369	0.34093	0.426743	0.35642	0.361405	0.361389	0.363157
bu-19	0.358562	0.322888	0.326998	0.361765	0.325281	0.335188	0.325274	0.355022	0.374893	0.372039	0.315478	0.326783	0.339933	0.327028	0.332526	0.321011	0.358976	0.35443	0.323801	0.366623	0.33135	0.302592	0.340998	0.332147	0.327561	0.323311	0.343359	0.346815	0.330689	0.34705	0.379063	0.324545	0.249434	0.327577	0.321043	0.34563	0.282931	0.345646	0.318228	0.336561	0.343638	0.375662	0.330935	0.307909	0.374436	0.320095	0.3286	0.338257	0.330556
bu-2	0.350657	0.332847	0	0.35517	0.337332	0.33408	0.334512	0.346506	0.383043	0.387665	0.324717	0.325153	0.342151	0.346052	0.339683	0.32241	0.354372	0.346637	0.329211	0.39323	0.329147	0.327392	0.34278	0.33857	0.324519	0.325229	0.338659	0.340294	0.329008	0.345408	0.382314	0.324948	0.334321	0.328635	0.326887	0.347391	0.28078	0.342108	0.326023	0.330893	0.340804	0.386629	0.331122	0.318296	0.38931	0.339196	0.337217	0.336066	0.330172
bu-20	0.368898	0.347682	0.354363	0.376844	0.350568	0.350661	0.350151	0.371303	0.401515	0.399094	0.342022	0.355401	0.374998	0.362719	0.355424	0.341769	0.390652	0.376272	0.346718	0.39142	0.348605	0.341295	0.358299	0.359934	0.350058	0.353165	0.360616	0.363056	0.359733	0.357466	0.406009	0.348097	0.346033	0.358486	0.346965	0.381585	0.300908	0.355187	0.348903	0.354105	0.35737	0.404234	0.354895	0.330173	0.394271	0.34056	0.352449	0.361662	0.366174
bu-21	0.360817	0.301702	0.32895	0.357819	0.337169	0.354623	0.327502	0.344775	0.379037	0.383543	0.328631	0.336688	0.349205	0.354203	0.333497	0.333607	0.369269	0.353331	0.319665	0.368008	0.334412	0.332911	0.353999	0.336632	0.329583	0.329373	0.350134	0.35368	0.325833	0.346307	0.37809	0.333914	0.32876	0.336021	0.327009	0.350536	0.285043	0.339348	0.331535	0.334142	0.339805	0.385547	0.344663	0.311043	0.371395	0.331434	0.301004	0.333718	0.331744
bu-22	0.337177	0.332105	0.328821	0.347556	0.316402	0.33102	0.334386	0.339729	0.37123	0.372158	0.320075	0.330001	0.339919	0.32838	0.331315	0.314402	0.336117	0.333203	0.325269	0.366153	0.323704	0.308097	0.336315	0.31774	0.321388	0.315968	0.33451	0.327712	0.325726	0.330082	0.371169	0.331616	0.324781	0.316607	0.32096	0.340325	0.266391	0.324991	0.309106	0.32068	0.334401	0.366531	0.324935	0.313305	0.355894	0.31576	0.333108	0.329187	0.32817
bu-23	0.35824	0.333405	0.329987	0.359751	0.334497	0.345238	0.346541	0.35524	0.370961	0.375879	0.323503	0.336208	0.360531	0.342276	0.347509	0.333749	0.361973	0.347171	0.331755	0.364468	0.341697	0.268914	0.34488	0.346102	0.322078	0.340537	0.351548	0.341673	0.335315	0.342158	0.372916	0.335907	0.237636	0.341391	0.333851	0.355479	0.291897	0.351422	0.332295	0.33982	0.342049	0.373138	0.341682	0.308685	0.367213	0.333544	0.333338	0.347698	0.32578
bu-24	0.376711	0.337006	0.340499	0.358605	0.337225	0.346822	0.342317	0.357655	0.397353	0.404099	0.334621	0.346974	0.361867	0.362962	0.348952	0.332134	0.367359	0.359232	0.332648	0.391734	0.334535	0.332481	0.356197	0.355733	0.329087	0.341068	0.33592	0.364605	0.344301	0.357487	0.397183	0.337015	0.342333	0.339522	0.33012	0.363944	0.291576	0.341632	0.32802	0.332676	0.353669	0.40447	0.343197	0.322879	0.38612	0.333597	0.342829	0.343746	0.339909
bu-25	0.364387	0.330914	0.342186	0.36129	0.336766	0.336896	0.333832	0.347967	0.384726	0.384679	0.321349	0.340467	0.349525	0.348956	0.328957	0.33081	0.374056	0.353252	0.325834	0.37406	0.33607	0.333233	0.343687	0.331034	0.321968	0.331967	0.347013	0.348715	0.335704	0.340235	0.388257	0.328245	0.330111	0.331564	0.328762	0.357332	0.279803	0.330209	0.33144	0.335715	0.346424	0.377052	0.338967	0.304624	0.39265	0.335707	0.324471	0.337345	0.342873
bu-26	0.364194	0.339629	0.342192	0.363817	0.339111	0.345915	0.35088	0.356118	0.393474	0.390288	0.338067	0.334716	0.362491	0.353345	0.342624	0.330118	0.361557	0.359924	0.330228	0.374892	0.342302	0.316494	0.348715	0.350664	0.34399	0.334891	0.34823	0.353689	0.333309	0.352806	0.382578	0.34449	0.33975	0.339546	0.334389	0.344191	0.296811	0.350229	0.325417	0.33912	0.349454	0.385491	0.345199	0.313437	0.385134	0.34576	0.335447	0.356356	0.341699
bu-27	0.349762	0.335157	0.351021	0.36598	0.339957	0.351437	0.34709	0.347933	0.358287	0.372808	0.338589	0.331515	0.359284	0.33685	0.341017	0.32875	0.352317	0.342559	0.334671	0.360025	0.351974	0.34343	0.342371	0.341071	0.345051	0.347492	0.341202	0.339161	0.340777	0.342699	0.372756	0.346143	0.334082	0.346877	0.336449	0.365499	0.288952	0.34454	0.32938	0.34025	0.337972	0.366218	0.345222	0.328865	0.354922	0.337935	0.34879	0.340903	0.348801
bu-29	0.389877	0.339078	0.357296	0.370746	0.355842	0.356054	0.352376	0.371952	0.411982	0.400355	0.341404	0.343091	0.363707	0.367621	0.343985	0.336125	0.388876	0.362958	0.345918	0.386204	0.346968	0.338323	0.362875	0.347085	0.349571	0.342233	0.366818	0.358719	0.344061	0.355752	0.405563	0.340303	0.349792	0.339568	0.32755	0.366905	0.299834	0.337628	0.336445	0.353218	0.350656	0.405514	0.349043	0.321814	0.395075	0.343146	0.336958	0.349466	0.350181
bu-3	0.354109	0.333154	0.324717	0.356027	0.329236	0.335212	0.334531	0.353556	0.37797	0.380417	0	0.332816	0.345762	0.33048	0.333887	0.327255	0.361456	0.34984	0.338577	0.370049	0.334696	0.241616	0.338527	0.336614	0.334115	0.311109	0.340426	0.344449	0.33557	0.350946	0.372814	0.324929	0.324914	0.33195	0.319288	0.343157	0.283349	0.342732	0.329957	0.336832	0.350609	0.379283	0.336045	0.297694	0.37494	0.322527	0.336398	0.340119	0.32986
bu-30	0.349119	0.342059	0.331887	0.357476	0.338293	0.345374	0.335871	0.346761	0.37602	0.382469	0.318444	0.340528	0.361817	0.31723	0.343343	0.336183	0.363798	0.353739	0.336475	0.382241	0.326653	0.307712	0.34501	0.331197	0.337012	0.327886	0.341761	0.355165	0.340055	0.344286	0.375719	0.332944	0.333805	0.339118	0.335239	0.352481	0.283864	0.336523	0.331084	0.336818	0.346486	0.380789	0.340372	0.323993	0.371391	0.309631	0.347436	0.337093	0.324595
bu-4	0.375181	0.350641	0.342151	0.374206	0.34082	0.361258	0.357629	0.37325	0.399425	0.405603	0.345762	0.353486	0	0.360296	0.346611	0.348197	0.383763	0.37053	0.359924	0.401013	0.363365	0.343539	0.353771	0.35993	0.346634	0.3507	0.35056	0.361642	0.341119	0.362103	0.401437	0.345165	0.350825	0.349253	0.347772	0.363037	0.299999	0.362841	0.337505	0.342383	0.363246	0.406633	0.359353	0.329285	0.397973	0.338752	0.351617	0.360998	0.352964
bu-5	0.346751	0.3528	0.346052	0.365933	0.338974	0.350661	0.3462	0.352443	0.369214	0.366194	0.33048	0.346897	0.360296	0	0.348325	0.339793	0.35502	0.340534	0.343123	0.362307	0.339593	0.320403	0.333558	0.337378	0.338415	0.330721	0.342534	0.337964	0.320878	0.338987	0.363871	0.332467	0.336248	0.340738	0.345733	0.361545	0.301276	0.349727	0.341579	0.345469	0.345911	0.373002	0.351051	0.333485	0.362392	0.315875	0.349381	0.354832	0.350655
bu-6	0.353198	0.337808	0.329147	0.360495	0.324688	0.327522	0.329237	0.355505	0.387605	0.378041	0.334696	0.335195	0.363365	0.339593	0.340521	0.312096	0.36415	0.350846	0.332114	0.368889	0	0.326677	0.348345	0.349462	0.33878	0.329457	0.338977	0.340509	0.33941	0.343525	0.383618	0.31064	0.334224	0.328539	0.342628	0.351752	0.283936	0.335224	0.334621	0.328421	0.336438	0.383599	0.333796	0.308733	0.372489	0.337639	0.339504	0.331024	0.344803
bu-7	0.348788	0.32627	0.327392	0.346945	0.325462	0.333501	0.324523	0.345155	0.371038	0.373592	0.241616	0.324367	0.343539	0.320403	0.338445	0.315727	0.352513	0.332245	0.32295	0.3739	0.326677	0	0.334347	0.33829	0.327433	0.309735	0.328576	0.339442	0.329822	0.339183	0.373877	0.324733	0.309521	0.333697	0.329401	0.335035	0.282779	0.352321	0.323172	0.331293	0.328103	0.381452	0.334431	0.302989	0.374261	0.317396	0.324757	0.338853	0.334381
bu-8	0.348299	0.344863	0.33857	0.364307	0.327415	0.336285	0.341517	0.343401	0.368358	0.375974	0.336614	0.334653	0.35993	0.337378	0.339666	0.33554	0.35489	0.344992	0.331028	0.358454	0.349462	0.33829	0.346496	0	0.332087	0.335323	0.338085	0.348821	0.339528	0.338508	0.361724	0.33726	0.343954	0.343203	0.338545	0.351415	0.288763	0.34392	0.331779	0.340157	0.353916	0.372363	0.345647	0.320948	0.364611	0.331987	0.336656	0.345412	0.340618
bu-9	0.34342	0.325966	0.324519	0.348169	0.325233	0.347863	0.322756	0.335076	0.375432	0.3727	0.334115	0.328292	0.346634	0.338415	0.34154	0.314405	0.356462	0.333465	0.332585	0.363012	0.33878	0.327433	0.326001	0.332087	0	0.329698	0.33933	0.343702	0.328854	0.339335	0.37254	0.320122	0.32453	0.31836	0.329385	0.338954	0.275128	0.338526	0.324505	0.325969	0.346059	0.37761	0.3396	0.30889	0.372079	0.325546	0.315861	0.331141	0.328031
rw-1	0	0.355243	0.350657	0.380675	0.337695	0.365207	0.344829	0.320424	0.331254	0.331067	0.354109	0.33374	0.375181	0.346751	0.344524	0.329191	0.323464	0.327252	0.354366	0.330336	0.353198	0.348788	0.325908	0.348299	0.34342	0.359595	0.337687	0.319037	0.339356	0.353159	0.331106	0.34651	0.340096	0.355552	0.341301	0.36855	0.301146	0.355787	0.348556	0.348756	0.353867	0.336963	0.360765	0.335354	0.309331	0.357601	0.359885	0.348605	0.34749
rw-10	0.323464	0.37342	0.354372	0.379798	0.345418	0.36552	0.355563	0.324937	0.332142	0.3361	0.361456	0.352225	0.383763	0.35502	0.349079	0.341066	0	0.326381	0.355537	0.324619	0.36415	0.352513	0.316085	0.35489	0.356462	0.365376	0.352904	0.322618	0.341382	0.351456	0.336253	0.356254	0.354296	0.360035	0.350811	0.373454	0.30123	0.361193	0.256073	0.350568	0.349626	0.338782	0.36109	0.345986	0.320816	0.360589	0.363725	0.364431	0.360556
rw-11	0.327252	0.352137	0.346637	0.359058	0.334218	0.345378	0.337023	0.339094	0.342505	0.344709	0.34984	0.334884	0.37053	0.340534	0.342618	0.336607	0.326381	0	0.334701	0.339079	0.350846	0.332245	0.318098	0.344992	0.333465	0.337644	0.341544	0.318027	0.335769	0.349705	0.345309	0.346384	0.348616	0.342798	0.34412	0.35468	0.294846	0.359346	0.339546	0.348398	0.344193	0.34772	0.345461	0.328684	0.32744	0.340693	0.346192	0.337703	0.351155
rw-12	0.354366	0.326439	0.329211	0.363142	0.328747	0.338029	0.33155	0.346366	0.378539	0.37806	0.338577	0.317199	0.359924	0.343123	0.332141	0.316926	0.355537	0.334701	0	0.376856	0.332114	0.32295	0.338381	0.331028	0.332585	0.315429	0.339831	0.331075	0.326443	0.293191	0.377378	0.325004	0.3215	0.328026	0.327596	0.347325	0.274917	0.326957	0.316114	0.334483	0.251751	0.378003	0.334907	0.311799	0.367942	0.330924	0.323381	0.33547	0.337987
rw-13	0.325908	0.347843	0.34278	0.352061	0.329741	0.349387	0.340295	0.321895	0.331274	0.333677	0.338527	0.318499	0.353771	0.333558	0.338136	0.320908	0.316085	0.318098	0.338381	0.33046	0.348345	0.334347	0	0.346496	0.326001	0.343543	0.330046	0.317302	0.316785	0.339703	0.338516	0.345881	0.34052	0.329642	0.344879	0.35187	0.296178	0.352108	0.334533	0.335477	0.34559	0.332003	0.347884	0.324902	0.326302	0.336621	0.350112	0.34966	0.334807
rw-14	0.359595	0.322569	0.325229	0.341335	0.311529	0.32678	0.323993	0.34594	0.377422	0.374462	0.311109	0.309864	0.3507	0.330721	0.31938	0.31296	0.365376	0.337644	0.315429	0.367866	0.329457	0.309735	0.343543	0.335323	0.329698	0	0.329913	0.33665	0.326156	0.341451	0.382025	0.324525	0.333254	0.310576	0.325352	0.336681	0.276819	0.340181	0.317693	0.323072	0.34323	0.374194	0.33122	0.310145	0.367284	0.321927	0.331153	0.320643	0.328132
rw-15	0.337687	0.343648	0.338659	0.365015	0.328237	0.3549	0.340061	0.347993	0.379444	0.385996	0.340426	0.327883	0.35056	0.342534	0.335891	0.329158	0.352904	0.341544	0.339831	0.367487	0.338977	0.328576	0.330046	0.338085	0.33933	0.329913	0	0.344619	0.3361	0.354062	0.374728	0.333628	0.344045	0.32807	0.33663	0.356254	0.28921	0.344634	0.330716	0.324352	0.345428	0.371225	0.347988	0.331768	0.368955	0.340582	0.339124	0.343879	0.315636
rw-16	0.319037	0.349499	0.340294	0.366358	0.331858	0.348503	0.3411	0.329391	0.330629	0.331788	0.344449	0.33189	0.361642	0.337964	0.336378	0.325661	0.322618	0.318027	0.331075	0.32328	0.340509	0.339442	0.317302	0.348821	0.343702	0.33665	0.344619	0	0.315383	0.326011	0.336971	0.351884	0.335311	0.337614	0.342518	0.357392	0.287229	0.348474	0.340904	0.34982	0.339643	0.334577	0.351522	0.3249	0.321909	0.335191	0.346172	0.343608	0.343019
rw-17	0.339356	0.340475	0.329008	0.354964	0.334632	0.332949	0.341864	0.334369	0.36748	0.365622	0.33557	0.328704	0.341119	0.320878	0.326344	0.323027	0.341382	0.335769	0.326443	0.34642	0.33941	0.329822	0.316785	0.339528	0.328854	0.326156	0.3361	0.315383	0	0.31656	0.361801	0.323767	0.323678	0.331059	0.33688	0.360058	0.279271	0.337156	0.323034	0.296065	0.309429	0.359483	0.327063	0.323738	0.356897	0.325736	0.334985	0.337572	0.328733
rw-18	0.353159	0.347226	0.345408	0.361623	0.336238	0.352779	0.333487	0.349733	0.372014	0.365311	0.350946	0.340371	0.362103	0.338987	0.329806	0.333385	0.351456	0.349705	0.293191	0.373038	0.343525	0.339183	0.339703	0.338508	0.339335	0.341451	0.354062	0.326011	0.31656	0	0.371823	0.342215	0.33612	0.339785	0.336704	0.358183	0.282362	0.342391	0.333492	0.340737	0.254352	0.372033	0.342031	0.324714	0.357553	0.333278	0.342024	0.353697	0.350257
rw-19	0.355552	0.336939	0.328635	0.346522	0.307247	0.330293	0.32732	0.351699	0.381142	0.3872	0.33195	0.317657	0.349253	0.340738	0.331349	0.312559	0.360035	0.342798	0.328026	0.377502	0.328539	0.333697	0.329642	0.343203	0.31836	0.310576	0.32807	0.337614	0.331059	0.339785	0.377047	0.343442	0.337452	0	0.328775	0.352162	0.277782	0.335951	0.334406	0.337864	0.348524	0.380168	0.341488	0.31016	0.369558	0.322247	0.33272	0.328257	0.335306
rw-2	0.380675	0.368078	0.35517	0	0.341319	0.365307	0.356846	0.371455	0.397564	0.391999	0.356027	0.335801	0.374206	0.365933	0.353758	0.347435	0.379798	0.359058	0.363142	0.387446	0.360495	0.346945	0.352061	0.364307	0.348169	0.341335	0.365015	0.366358	0.354964	0.361623	0.399998	0.356674	0.350165	0.346522	0.367545	0.375032	0.307151	0.346687	0.351404	0.35507	0.365196	0.39985	0.371372	0.33954	0.389113	0.350462	0.364973	0.369793	0.351684
rw-20	0.301146	0.284381	0.28078	0.307151	0.275182	0.290569	0.280945	0.294052	0.325502	0.328407	0.283349	0.279848	0.299999	0.301276	0.287185	0.273793	0.30123	0.294846	0.274917	0.316922	0.283936	0.282779	0.296178	0.288763	0.275128	0.276819	0.28921	0.287229	0.279271	0.282362	0.320947	0.280316	0.284451	0.277782	0.281523	0.305192	0	0.283615	0.265844	0.275053	0.290189	0.32035	0.289995	0.263779	0.317051	0.280839	0.283699	0.181134	0.285084
rw-21	0.355787	0.334404	0.342108	0.346687	0.332099	0.342115	0.342982	0.355012	0.387394	0.377361	0.342732	0.334014	0.362841	0.349727	0.327331	0.331884	0.361193	0.359346	0.326957	0.374432	0.335224	0.352321	0.352108	0.34392	0.338526	0.340181	0.344634	0.348474	0.337156	0.342391	0.38753	0.335742	0.344352	0.335951	0.33502	0.358031	0.283615	0	0.325935	0.333769	0.346152	0.394667	0.349045	0.320098	0.376856	0.334895	0.332484	0.333912	0.323562
rw-22	0.348556	0.328825	0.326023	0.351404	0.321698	0.34548	0.330738	0.342063	0.368329	0.373363	0.329957	0.320923	0.337505	0.341579	0.319652	0.303624	0.256073	0.339546	0.316114	0.360112	0.334621	0.323172	0.334533	0.331779	0.324505	0.317693	0.330716	0.340904	0.323034	0.333492	0.364688	0.315362	0.322857	0.334406	0.325436	0.343079	0.265844	0.325935	0	0.294878	0.329533	0.374822	0.32934	0.308376	0.372088	0.319841	0.325554	0.320194	0.328014
rw-23	0.348756	0.328324	0.330893	0.35507	0.327735	0.342756	0.33975	0.339205	0.373586	0.38506	0.336832	0.324975	0.342383	0.345469	0.336336	0.317572	0.350568	0.348398	0.334483	0.374179	0.328421	0.331293	0.335477	0.340157	0.325969	0.323072	0.324352	0.34982	0.296065	0.340737	0.385381	0.324002	0.329823	0.337864	0.33511	0.346938	0.275053	0.333769	0.294878	0	0.349808	0.389263	0.340024	0.306923	0.377894	0.335237	0.324232	0.334043	0.334676
rw-24	0.353867	0.362571	0.340804	0.365196	0.33508	0.347185	0.343773	0.346302	0.380068	0.378721	0.350609	0.340571	0.363246	0.345911	0.340129	0.331195	0.349626	0.344193	0.251751	0.368123	0.336438	0.328103	0.34559	0.353916	0.346059	0.34323	0.345428	0.339643	0.309429	0.254352	0.369277	0.33866	0.339369	0.348524	0.343096	0.368749	0.290189	0.346152	0.329533	0.349808	0	0.369182	0.355462	0.333085	0.358586	0.346413	0.348112	0.353357	0.354366
rw-25	0.309331	0.390785	0.38931	0.389113	0.347611	0.378151	0.364007	0.326082	0.313711	0.317809	0.37494	0.358323	0.397973	0.362392	0.367914	0.354031	0.320816	0.32744	0.367942	0.315223	0.372489	0.374261	0.326302	0.364611	0.372079	0.367284	0.368955	0.321909	0.356897	0.357553	0.315954	0.366605	0.36199	0.369558	0.373224	0.39039	0.317051	0.376856	0.372088	0.377894	0.358586	0.322984	0.36878	0.35695	0	0.382016	0.38946	0.361591	0.376302
rw-26	0.348605	0.336184	0.336066	0.369793	0.327297	0.343742	0.329681	0.344772	0.370093	0.374569	0.340119	0.330145	0.360998	0.354832	0.334125	0.328218	0.364431	0.337703	0.33547	0.367461	0.331024	0.338853	0.34966	0.345412	0.331141	0.320643	0.343879	0.343608	0.337572	0.353697	0.374294	0.328565	0.348069	0.328257	0.333106	0.349918	0.181134	0.333912	0.320194	0.334043	0.353357	0.376884	0.343422	0.315524	0.361591	0.33549	0.332398	0	0.339318
rw-27	0.34749	0.337321	0.330172	0.351684	0.323257	0.335443	0.323989	0.344603	0.376749	0.365661	0.32986	0.325173	0.352964	0.350655	0.337341	0.323765	0.360556	0.351155	0.337987	0.368722	0.344803	0.334381	0.334807	0.340618	0.328031	0.328132	0.315636	0.343019	0.328733	0.350257	0.375152	0.338379	0.330836	0.335306	0.322271	0.340599	0.285084	0.323562	0.328014	0.334676	0.354366	0.375475	0.342803	0.31984	0.376302	0.333418	0.31822	0.339318	0
rw-28	0.360667	0.335912	0.33662	0.346429	0.331099	0.334438	0.333904	0.340508	0.382787	0.388753	0.340203	0.332287	0.346352	0.351428	0.330942	0.320577	0.360542	0.34537	0.32627	0.376743	0.332054	0.334037	0.330176	0.335048	0.325776	0.325569	0.339153	0.29165	0.333908	0.341299	0.384585	0.336145	0.324854	0.327865	0.329404	0.343524	0.27561	0.336571	0.323588	0.332238	0.342656	0.388686	0.326691	0.31595	0.378396	0.336	0.341709	0.33677	0.331053
rw-29	0.325646	0.339844	0.324971	0.346285	0.321683	0.340236	0.315698	0.345996	0.37745	0.371123	0.324971	0.316156	0.357116	0.330805	0.329758	0.314235	0.357315	0.335243	0.32301	0.36754	0.326939	0.313145	0.336415	0.337321	0.324282	0.319422	0.339637	0.337525	0.326973	0.300299	0.375093	0.330692	0.327098	0.32419	0.319534	0.343067	0.269073	0.328887	0.317646	0.322314	0.339888	0.388258	0.334909	0.304822	0.365981	0.328852	0.325535	0.320272	0.315832
rw-3	0.337695	0.327172	0.337332	0.341319	0	0.331198	0.329081	0.334811	0.366443	0.359985	0.329236	0.319373	0.34082	0.338974	0.313187	0.31117	0.345418	0.334218	0.328747	0.356844	0.324688	0.325462	0.329741	0.327415	0.325233	0.311529	0.328237	0.331858	0.334632	0.336238	0.369052	0.331647	0.330141	0.307247	0.331986	0.347675	0.275182	0.332099	0.321698	0.327735	0.33508	0.361757	0.331508	0.313104	0.347611	0.329186	0.32928	0.327297	0.323257
rw-30	0.342354	0.337259	0.339535	0.356575	0.331725	0.34079	0.33233	0.346363	0.369604	0.373784	0.342306	0.338697	0.36075	0.34425	0.33866	0.324395	0.35448	0.338318	0.233671	0.36437	0.340484	0.326299	0.336134	0.33515	0.331166	0.32992	0.341234	0.328826	0.295068	0.165498	0.368981	0.340012	0.332031	0.330039	0.33022	0.354717	0.273933	0.338521	0.33538	0.332128	0.171769	0.369623	0.345795	0.322514	0.358441	0.330551	0.337725	0.341264	0.337727
rw-31	0.324336	0.344407	0.335896	0.363138	0.331322	0.335584	0.340653	0.326665	0.33898	0.336478	0.342217	0.325513	0.352747	0.338058	0.334175	0.324725	0.330423	0.324142	0.337572	0.340368	0.347543	0.339737	0.322177	0.335376	0.328162	0.326086	0.331669	0.321427	0.322645	0.347159	0.338429	0.35185	0.33761	0.327971	0.335982	0.355259	0.28559	0.350457	0.337817	0.337813	0.341416	0.336976	0.353506	0.324226	0.338407	0.338333	0.344568	0.333128	0.335439
rw-32	0.350058	0.334623	0.316352	0.340265	0.310131	0.338669	0.333241	0.334683	0.372351	0.366277	0.325281	0.313173	0.34882	0.333096	0.331005	0.31023	0.361177	0.335872	0.315371	0.362058	0.325597	0.324195	0.344424	0.334071	0.323557	0.308549	0.337864	0.329423	0.32666	0.32847	0.369997	0.327063	0.316128	0.317887	0.320049	0.336019	0.267923	0.326422	0.309731	0.325842	0.331503	0.372906	0.328804	0.310566	0.365337	0.328331	0.323986	0.320477	0.325616
rw-33	0.327942	0.347901	0.346717	0.371936	0.330219	0.34955	0.338988	0.324963	0.336319	0.33623	0.335981	0.336635	0.364995	0.339355	0.342381	0.336476	0.321285	0.323822	0.33949	0.32361	0.345988	0.344918	0.32475	0.336151	0.34306	0.328757	0.345062	0.317366	0.335532	0.342287	0.332536	0.354596	0.334917	0.339413	0.343675	0.350362	0.281763	0.344432	0.325739	0.331258	0.339231	0.331446	0.354462	0.338067	0.315429	0.348374	0.343648	0.33965	0.339878
rw-34	0.343797	0.321489	0.314039	0.354367	0.321345	0.339137	0.332762	0.341017	0.37152	0.371056	0.327535	0.323571	0.332333	0.340558	0.316358	0.312802	0.360804	0.340306	0.328474	0.357646	0.317609	0.328934	0.335404	0.336622	0.313895	0.314699	0.334502	0.341438	0.327759	0.339917	0.379233	0.332213	0.333403	0.32644	0.322925	0.336727	0.271101	0.339605	0.326934	0.323531	0.340857	0.37219	0.339024	0.303122	0.363587	0.322283	0.326552	0.324073	0.319736
rw-35	0.330345	0.348183	0.342562	0.363971	0.335288	0.345293	0.339046	0.325688	0.314084	0.31873	0.332337	0.339957	0.361595	0.345088	0.344439	0.329907	0.336671	0.339254	0.336282	0.308981	0.348154	0.332238	0.330354	0.335451	0.343762	0.332828	0.339123	0.325039	0.322497	0.331407	0.306767	0.345477	0.341596	0.33757	0.335006	0.356184	0.289853	0.36155	0.336106	0.335471	0.347858	0.317285	0.352111	0.325065	0.35079	0.332418	0.348243	0.335591	0.341077
rw-36	0.352768	0.332476	0.346632	0.365738	0.339124	0.347675	0.33807	0.342102	0.386578	0.381129	0.338962	0.337187	0.354802	0.34753	0.345953	0.332972	0.361043	0.33997	0.34295	0.37143	0.345078	0.332178	0.343945	0.34349	0.338694	0.336204	0.345628	0.339048	0.337544	0.359994	0.381298	0.333202	0.344138	0.35053	0.333722	0.364298	0.283203	0.348968	0.337757	0.338182	0.354351	0.379571	0.344032	0.323334	0.368203	0.35211	0.334771	0.330546	0.347635
rw-37	0.327465	0.339148	0.3359	0.34883	0.323712	0.328044	0.329314	0.337224	0.343989	0.351775	0.330415	0.318293	0.360183	0.343909	0.326402	0.317814	0.333028	0.331527	0.331376	0.341184	0.338611	0.33111	0.324376	0.333898	0.325381	0.321456	0.33366	0.328514	0.317917	0.340544	0.350077	0.332511	0.325077	0.329435	0.32745	0.350511	0.284775	0.338556	0.327962	0.326104	0.329675	0.352163	0.346836	0.313736	0.337884	0.337984	0.339089	0.336359	0.329613
rw-38	0.333834	0.344908	0.34876	0.374194	0.3355	0.346975	0.343343	0.341745	0.353776	0.350083	0.350175	0.331472	0.359021	0.348114	0.338986	0.331933	0.336382	0.337485	0.337864	0.349481	0.350867	0.340116	0.325242	0.334125	0.3385	0.346697	0.342095	0.333439	0.315708	0.346546	0.346592	0.35093	0.343463	0.343766	0.339013	0.366287	0.289739	0.360525	0.330689	0.327587	0.349592	0.356799	0.351454	0.330928	0.33563	0.344501	0.350104	0.353871	0.342026
rw-39	0.353631	0.334438	0.3335	0.373448	0.33175	0.340832	0.327418	0.353708	0.387151	0.375135	0.328251	0.331181	0.348693	0.340349	0.332583	0.319181	0.366499	0.342795	0.331009	0.374456	0.325215	0.32888	0.337286	0.345177	0.32621	0.321795	0.346574	0.347893	0.336619	0.34229	0.377762	0.341276	0.330014	0.323851	0.326628	0.343204	0.283113	0.341121	0.32648	0.322086	0.348262	0.386724	0.347675	0.30536	0.377199	0.337353	0.3282	0.333532	0.333206
rw-4	0.365207	0.348097	0.33408	0.365307	0.331198	0	0.336697	0.353473	0.37676	0.384711	0.335212	0.338314	0.361258	0.350661	0.340517	0.326021	0.36552	0.345378	0.338029	0.366629	0.327522	0.333501	0.349387	0.336285	0.347863	0.32678	0.3549	0.348503	0.332949	0.352779	0.37872	0.333379	0.334636	0.330293	0.324232	0.358626	0.290569	0.342115	0.34548	0.342756	0.347185	0.374643	0.353381	0.318609	0.378151	0.338154	0.342304	0.343742	0.335443
rw-40	0.339815	0.362849	0.337631	0.363297	0.336361	0.344493	0.348832	0.3569	0.36994	0.366282	0.340869	0.33016	0.366088	0.339547	0.34675	0.329268	0.345615	0.341168	0.342599	0.363994	0.3572	0.348233	0.339929	0.34913	0.340302	0.32434	0.348698	0.33242	0.326679	0.346552	0.370596	0.346845	0.348529	0.343467	0.349518	0.368403	0.293237	0.349841	0.338437	0.353071	0.349385	0.361987	0.347084	0.327319	0.36461	0.335616	0.342265	0.336427	0.334974
rw-41	0.335713	0.335599	0.338393	0.355315	0.325671	0.339437	0.31625	0.336404	0.373796	0.369866	0.329565	0.319909	0.349486	0.334386	0.324304	0.32472	0.346173	0.337482	0.327827	0.368872	0.334022	0.319984	0.327155	0.336309	0.328054	0.318017	0.335403	0.330928	0.317365	0.273825	0.380472	0.335519	0.341177	0.319058	0.327842	0.35167	0.284716	0.33088	0.324206	0.327231	0.33269	0.377818	0.338794	0.311861	0.36334	0.323794	0.338046	0.335414	0.329802
rw-42	0.354598	0.326318	0.337438	0.344052	0.317532	0.338272	0.332822	0.349057	0.368893	0.37509	0.330309	0.320882	0.356436	0.342799	0.323333	0.318451	0.355879	0.33545	0.322258	0.361568	0.329191	0.321574	0.334835	0.329718	0.325284	0.320449	0.338827	0.334735	0.327521	0.348049	0.378172	0.328685	0.333463	0.32632	0.328276	0.351721	0.274389	0.331874	0.314676	0.325788	0.347507	0.370749	0.333115	0.30517	0.363676	0.327535	0.321737	0.32562	0.32549
rw-43	0.343343	0.323946	0.31584	0.35044	0.314029	0.333448	0.329462	0.334031	0.373931	0.362169	0.329308	0.31584	0.341203	0.329232	0.320959	0.317422	0.363396	0.331674	0.31701	0.360202	0.32312	0.324182	0.329393	0.32541	0.321275	0.31407	0.334937	0.324702	0.318867	0.329079	0.37733	0.328191	0.318078	0.32335	0.313169	0.356552	0.27872	0.325802	0.318669	0.326659	0.332217	0.374917	0.328384	0.3046	0.369596	0.313329	0.314132	0.329648	0.332976
rw-44	0.313922	0.358964	0.348337	0.360341	0.324315	0.3516	0.343456	0.335224	0.336869	0.333347	0.348919	0.323639	0.37037	0.348123	0.336976	0.325237	0.330826	0.324043	0.346604	0.333451	0.345189	0.349851	0.303458	0.342172	0.338586	0.343015	0.347722	0.318106	0.337672	0.344025	0.328928	0.352109	0.336	0.254493	0.344457	0.362603	0.292876	0.34269	0.345798	0.349606	0.340743	0.341134	0.346934	0.324377	0.323704	0.337979	0.349586	0.335303	0.35098
rw-45	0.372293	0.361389	0.356995	0.37744	0.343876	0.353787	0.350097	0.357369	0.4017	0.407316	0.341213	0.342072	0.359584	0.364683	0.34998	0.338297	0.372937	0.355015	0.342727	0.392763	0.351928	0.338234	0.360152	0.360428	0.342047	0.344824	0.361086	0.356412	0.348531	0.35712	0.389718	0.349571	0.352819	0.342257	0.341745	0.365253	0.292917	0.359342	0.331546	0.350314	0.352329	0.402899	0.365001	0.337553	0.393458	0.350825	0.348459	0.355791	0.34431
rw-46	0.339108	0.336336	0.337776	0.354812	0.329755	0.348602	0.334345	0.340982	0.372153	0.363485	0.333836	0.327178	0.35013	0.331053	0.325845	0.322743	0.338076	0.341823	0.33149	0.375032	0.3404	0.326418	0.338896	0.334648	0.326804	0.330564	0.342303	0.316124	0.323159	0.23767	0.375885	0.337832	0.333835	0.327969	0.333264	0.352322	0.285191	0.333965	0.324726	0.326713	0.335848	0.376827	0.332139	0.310935	0.35401	0.334555	0.330125	0.332812	0.335966
rw-47	0.374169	0.355809	0.366003	0.378721	0.358899	0.373073	0.359207	0.382074	0.398952	0.400962	0.359598	0.366549	0.376563	0.384091	0.365415	0.349586	0.387948	0.367764	0.364071	0.402974	0.367565	0.349627	0.356661	0.372977	0.349334	0.361184	0.368843	0.365603	0.348867	0.367573	0.413571	0.360447	0.347578	0.353958	0.353137	0.377374	0.303161	0.348937	0.354647	0.356524	0.370296	0.418216	0.36839	0.336324	0.405178	0.362843	0.364193	0.353778	0.352826
rw-5	0.344829	0.331625	0.334512	0.356846	0.329081	0.336697	0	0.344376	0.368835	0.372788	0.334531	0.32155	0.357629	0.3462	0.336119	0.321486	0.355563	0.337023	0.33155	0.370176	0.329237	0.324523	0.340295	0.341517	0.322756	0.323993	0.340061	0.3411	0.341864	0.333487	0.376321	0.333616	0.338811	0.32732	0.338761	0.349434	0.280945	0.342982	0.330738	0.33975	0.343773	0.374462	0.345968	0.310149	0.364007	0.327614	0.337177	0.329681	0.323989
rw-6	0.320424	0.351717	0.346506	0.371455	0.334811	0.353473	0.344376	0	0.346784	0.340476	0.353556	0.345717	0.37325	0.352443	0.340169	0.33879	0.324937	0.339094	0.346366	0.340602	0.355505	0.345155	0.321895	0.343401	0.335076	0.34594	0.347993	0.329391	0.334369	0.349733	0.349841	0.353145	0.347784	0.351699	0.34052	0.363001	0.294052	0.355012	0.342063	0.339205	0.346302	0.348434	0.357343	0.334066	0.326082	0.350646	0.356459	0.344772	0.344603
rw-7	0.33374	0.349886	0.325153	0.335801	0.319373	0.338314	0.32155	0.345717	0.360441	0.361274	0.332816	0	0.353486	0.346897	0.33628	0.309292	0.352225	0.334884	0.317199	0.356641	0.335195	0.324367	0.318499	0.334653	0.328292	0.309864	0.327883	0.33189	0.328704	0.340371	0.362053	0.31491	0.33133	0.317657	0.329015	0.348342	0.279848	0.334014	0.320923	0.324975	0.340571	0.363046	0.340175	0.316078	0.358323	0.331105	0.331508	0.330145	0.325173
rw-8	0.344524	0.329357	0.339683	0.353758	0.313187	0.340517	0.336119	0.340169	0.374029	0.37712	0.333887	0.33628	0.346611	0.348325	0	0.333405	0.349079	0.342618	0.332141	0.366024	0.340521	0.338445	0.338136	0.339666	0.34154	0.31938	0.335891	0.336378	0.326344	0.329806	0.3646	0.334428	0.335718	0.331349	0.325042	0.34711	0.287185	0.327331	0.319652	0.336336	0.340129	0.367413	0.34717	0.314696	0.367914	0.336328	0.335175	0.334125	0.337341
rw-9	0.329191	0.324892	0.32241	0.347435	0.31117	0.326021	0.321486	0.33879	0.370499	0.365944	0.327255	0.309292	0.348197	0.339793	0.333405	0	0.341066	0.336607	0.316926	0.360121	0.312096	0.315727	0.320908	0.33554	0.314405	0.31296	0.329158	0.325661	0.323027	0.333385	0.369226	0.319035	0.323989	0.312559	0.323877	0.341307	0.273793	0.331884	0.303624	0.317572	0.331195	0.374189	0.327063	0.312244	0.354031	0.326255	0.324306	0.328218	0.323765
sa-1	0.331254	0.404578	0.383043	0.397564	0.366443	0.37676	0.368835	0.346784	0	0.267607	0.37797	0.360441	0.399425	0.369214	0.374029	0.370499	0.332142	0.342505	0.378539	0.264268	0.387605	0.371038	0.331274	0.368358	0.375432	0.377422	0.379444	0.330629	0.36748	0.372014	0.27785	0.384698	0.364335	0.381142	0.36904	0.388139	0.325502	0.387394	0.368329	0.373586	0.380068	0.266296	0.389094	0.364297	0.313711	0.372393	0.386882	0.370093	0.376749
sa-10	0.335678	0.401305	0.401456	0.392125	0.360118	0.370331	0.365823	0.342298	0.248501	0.254325	0.368295	0.352486	0.406048	0.369213	0.366096	0.36586	0.324493	0.339742	0.380788	0.256622	0.38367	0.365223	0.337566	0.36418	0.376601	0.375128	0.380831	0.330898	0.361687	0.367157	0.266291	0.381092	0.36284	0.381869	0.375051	0.393414	0.328961	0.383711	0.371331	0.37941	0.370325	0.255231	0.38614	0.360428	0.321118	0.370653	0.38359	0.371164	0.371248
sa-2	0.331067	0.403732	0.387665	0.391999	0.359985	0.384711	0.372788	0.340476	0.267607	0	0.380417	0.361274	0.405603	0.366194	0.37712	0.365944	0.3361	0.344709	0.37806	0.256134	0.378041	0.373592	0.333677	0.375974	0.3727	0.374462	0.385996	0.331788	0.365622	0.365311	0.267255	0.386718	0.362707	0.3872	0.376757	0.383373	0.328407	0.377361	0.373363	0.38506	0.378721	0.269012	0.386664	0.357369	0.317809	0.384183	0.389775	0.374569	0.365661
sa-3	0.330336	0.383911	0.39323	0.387446	0.356844	0.366629	0.370176	0.340602	0.264268	0.256134	0.370049	0.356641	0.401013	0.362307	0.366024	0.360121	0.324619	0.339079	0.376856	0	0.368889	0.3739	0.33046	0.358454	0.363012	0.367866	0.367487	0.32328	0.34642	0.373038	0.248109	0.376409	0.368999	0.377502	0.363516	0.387325	0.316922	0.374432	0.360112	0.374179	0.368123	0.255037	0.374787	0.346314	0.315223	0.371471	0.380852	0.367461	0.368722
sa-4	0.331106	0.397571	0.382314	0.399998	0.369052	0.37872	0.376321	0.349841	0.27785	0.267255	0.372814	0.362053	0.401437	0.363871	0.3646	0.369226	0.336253	0.345309	0.377378	0.248109	0.383618	0.373877	0.338516	0.361724	0.37254	0.382025	0.374728	0.336971	0.361801	0.371823	0	0.394038	0.374484	0.377047	0.374767	0.390003	0.320947	0.38753	0.364688	0.385381	0.369277	0.259691	0.393713	0.365887	0.315954	0.378061	0.397565	0.374294	0.375152
sa-5	0.336963	0.404653	0.386629	0.39985	0.361757	0.374643	0.374462	0.348434	0.266296	0.269012	0.379283	0.363046	0.406633	0.373002	0.367413	0.374189	0.338782	0.34772	0.378003	0.255037	0.383599	0.381452	0.332003	0.372363	0.37761	0.374194	0.371225	0.334577	0.359483	0.372033	0.259691	0.390143	0.371991	0.380168	0.379406	0.393884	0.32035	0.394667	0.374822	0.389263	0.369182	0	0.393338	0.366804	0.322984	0.371658	0.388732	0.376884	0.375475
sa-6	0.344921	0.415439	0.400508	0.41967	0.375856	0.392218	0.389508	0.360107	0.285139	0.266816	0.385872	0.373706	0.409277	0.370296	0.376679	0.383158	0.346531	0.354951	0.393076	0.264921	0.396803	0.380128	0.349001	0.380999	0.387445	0.387163	0.380808	0.34672	0.36992	0.374966	0.145017	0.402195	0.386471	0.39372	0.391415	0.403725	0.333603	0.407138	0.38857	0.410412	0.379964	0.264859	0.40845	0.37855	0.328988	0.382888	0.408577	0.383797	0.388002
sa-7	0.338477	0.394038	0.396166	0.40076	0.364334	0.377877	0.377196	0.343981	0.260421	0.266404	0.382883	0.367878	0.406909	0.368505	0.367201	0.378342	0.335816	0.336501	0.390821	0.254725	0.386013	0.381929	0.333599	0.370011	0.372451	0.377895	0.37744	0.341554	0.363331	0.37595	0.245561	0.39688	0.370069	0.387294	0.383126	0.390015	0.323018	0.384949	0.371388	0.388988	0.368225	0.259532	0.3994	0.363569	0.327383	0.385478	0.386485	0.371098	0.373553
sa-8	0.337073	0.396397	0.395675	0.398006	0.374667	0.387692	0.37317	0.347806	0.265925	0.254092	0.371329	0.372927	0.400404	0.371502	0.372662	0.373867	0.333705	0.345107	0.375625	0.257151	0.39218	0.387347	0.331803	0.372689	0.371901	0.381337	0.373043	0.334167	0.36515	0.370636	0.258556	0.389054	0.370917	0.384628	0.37466	0.394645	0.322861	0.387305	0.372233	0.371989	0.370795	0.267044	0.397486	0.361011	0.319034	0.375978	0.400675	0.369709	0.367329
sa-9	0.337521	0.404431	0.393385	0.407931	0.364024	0.387159	0.379021	0.346779	0.260525	0.2617	0.385575	0.373371	0.398127	0.374954	0.369785	0.378968	0.341944	0.344404	0.383663	0.268459	0.38914	0.388118	0.344001	0.382324	0.377624	0.379395	0.387794	0.334614	0.365595	0.36936	0.268535	0.387647	0.374162	0.381265	0.372954	0.406532	0.333957	0.40264	0.381777	0.387626	0.379436	0.255645	0.394001	0.360692	0.321005	0.39058	0.393214	0.369834	0.387942
[truncated: 37 more columns]

## Sheet: Sheet2
	bu-1	bu-10	bu-11	bu-12	bu-13	bu-14	bu-15	bu-16	bu-17	bu-18	bu-19	bu-2	bu-20	bu-21	bu-22	bu-23	bu-24	bu-25	bu-26	bu-27	bu-29	bu-3	bu-30	bu-4	bu-5	bu-6	bu-7	bu-8	bu-9	rw-1	rw-10	rw-11	rw-12	rw-13	rw-14	rw-15	rw-16	rw-17	rw-18	rw-19	rw-2	rw-20	rw-21	rw-22	rw-23	rw-24	rw-25	rw-26	rw-27
bu-1		0.336072	0.34122	0.316771	0.347925	0.342777	0.304401	0.343719	0.241763	0.366871	0.322888	0.332847	0.347682	0.301702	0.332105	0.333405	0.337006	0.330914	0.339629	0.335157	0.339078	0.333154	0.342059	0.350641	0.3528	0.337808	0.32627	0.344863	0.325966	0.355243	0.37342	0.352137	0.326439	0.347843	0.322569	0.343648	0.349499	0.340475	0.347226	0.336939	0.368078	0.284381	0.334404	0.328825	0.328324	0.362571	0.390785	0.336184	0.337321
bu-10	0.336072		0.323394	0.317172	0.347111	0.260614	0.310524	0.329983	0.319565	0.357553	0.324545	0.324948	0.348097	0.333914	0.331616	0.335907	0.337015	0.328245	0.34449	0.346143	0.340303	0.324929	0.332944	0.345165	0.332467	0.31064	0.324733	0.33726	0.320122	0.34651	0.356254	0.346384	0.325004	0.345881	0.324525	0.333628	0.351884	0.323767	0.342215	0.343442	0.356674	0.280316	0.335742	0.315362	0.324002	0.33866	0.366605	0.328565	0.338379
bu-11	0.34122	0.323394		0.321233	0.345488	0.327619	0.307556	0.341652	0.335526	0.36865	0.249434	0.334321	0.346033	0.32876	0.324781	0.237636	0.342333	0.330111	0.33975	0.334082	0.349792	0.324914	0.333805	0.350825	0.336248	0.334224	0.309521	0.343954	0.32453	0.340096	0.354296	0.348616	0.3215	0.34052	0.333254	0.344045	0.335311	0.323678	0.33612	0.337452	0.350165	0.284451	0.344352	0.322857	0.329823	0.339369	0.36199	0.348069	0.330836
bu-12	0.316771	0.317172	0.321233		0.34578	0.329278	0.24689	0.325546	0.320567	0.349417	0.321043	0.326887	0.346965	0.327009	0.32096	0.333851	0.33012	0.328762	0.334389	0.336449	0.32755	0.319288	0.335239	0.347772	0.345733	0.342628	0.329401	0.338545	0.329385	0.341301	0.350811	0.34412	0.327596	0.344879	0.325352	0.33663	0.342518	0.33688	0.336704	0.328775	0.367545	0.281523	0.33502	0.325436	0.33511	0.343096	0.373224	0.333106	0.322271
bu-13	0.347925	0.347111	0.345488	0.34578		0.355169	0.334835	0.35027	0.351183	0.378336	0.34563	0.347391	0.381585	0.350536	0.340325	0.355479	0.363944	0.357332	0.344191	0.365499	0.366905	0.343157	0.352481	0.363037	0.361545	0.351752	0.335035	0.351415	0.338954	0.36855	0.373454	0.35468	0.347325	0.35187	0.336681	0.356254	0.357392	0.360058	0.358183	0.352162	0.375032	0.305192	0.358031	0.343079	0.346938	0.368749	0.39039	0.349918	0.340599
bu-14	0.342777	0.260614	0.327619	0.329278	0.355169		0.31443	0.337209	0.341779	0.354369	0.330935	0.331122	0.354895	0.344663	0.324935	0.341682	0.343197	0.338967	0.345199	0.345222	0.349043	0.336045	0.340372	0.359353	0.351051	0.333796	0.334431	0.345647	0.3396	0.360765	0.36109	0.345461	0.334907	0.347884	0.33122	0.347988	0.351522	0.327063	0.342031	0.341488	0.371372	0.289995	0.349045	0.32934	0.340024	0.355462	0.36878	0.343422	0.342803
bu-15	0.304401	0.310524	0.307556	0.24689	0.334835	0.31443		0.30577	0.30702	0.34093	0.307909	0.318296	0.330173	0.311043	0.313305	0.308685	0.322879	0.304624	0.313437	0.328865	0.321814	0.297694	0.323993	0.329285	0.333485	0.308733	0.302989	0.320948	0.30889	0.335354	0.345986	0.328684	0.311799	0.324902	0.310145	0.331768	0.3249	0.323738	0.324714	0.31016	0.33954	0.263779	0.320098	0.308376	0.306923	0.333085	0.35695	0.315524	0.31984
bu-16	0.343719	0.329983	0.341652	0.325546	0.35027	0.337209	0.30577		0.339684	0.35642	0.320095	0.339196	0.34056	0.331434	0.31576	0.333544	0.333597	0.335707	0.34576	0.337935	0.343146	0.322527	0.309631	0.338752	0.315875	0.337639	0.317396	0.331987	0.325546	0.357601	0.360589	0.340693	0.330924	0.336621	0.321927	0.340582	0.335191	0.325736	0.333278	0.322247	0.350462	0.280839	0.334895	0.319841	0.335237	0.346413	0.382016	0.33549	0.333418
bu-17	0.241763	0.319565	0.335526	0.320567	0.351183	0.341779	0.30702	0.339684		0.361405	0.3286	0.337217	0.352449	0.301004	0.333108	0.333338	0.342829	0.324471	0.335447	0.34879	0.336958	0.336398	0.347436	0.351617	0.349381	0.339504	0.324757	0.336656	0.315861	0.359885	0.363725	0.346192	0.323381	0.350112	0.331153	0.339124	0.346172	0.334985	0.342024	0.33272	0.364973	0.283699	0.332484	0.325554	0.324232	0.348112	0.38946	0.332398	0.31822
bu-18	0.366871	0.357553	0.36865	0.349417	0.378336	0.354369	0.34093	0.35642	0.361405		0.362411	0.3628	0.37679	0.368039	0.350513	0.376695	0.359628	0.337705	0.362149	0.370922	0.343607	0.364894	0.363735	0.375022	0.377831	0.371132	0.359251	0.364542	0.364639	0.391509	0.399029	0.386942	0.358373	0.376989	0.354045	0.378799	0.380394	0.360368	0.360301	0.371478	0.386896	0.312579	0.371681	0.352891	0.349706	0.375404	0.426743	0.361389	0.363157
bu-19	0.322888	0.324545	0.249434	0.321043	0.34563	0.330935	0.307909	0.320095	0.3286	0.362411		0.326998	0.344814	0.325269	0.323575	0.266729	0.344151	0.329518	0.340609	0.343893	0.336693	0.315478	0.33645	0.339933	0.327028	0.33135	0.302592	0.332147	0.327561	0.358562	0.358976	0.35443	0.323801	0.340998	0.323311	0.343359	0.346815	0.330689	0.34705	0.327577	0.361765	0.282931	0.345646	0.318228	0.336561	0.343638	0.374436	0.338257	0.330556
bu-2	0.332847	0.324948	0.334321	0.326887	0.347391	0.331122	0.318296	0.339196	0.337217	0.3628	0.326998		0.354363	0.32895	0.328821	0.329987	0.340499	0.342186	0.342192	0.351021	0.357296	0.324717	0.331887	0.342151	0.346052	0.329147	0.327392	0.33857	0.324519	0.350657	0.354372	0.346637	0.329211	0.34278	0.325229	0.338659	0.340294	0.329008	0.345408	0.328635	0.35517	0.28078	0.342108	0.326023	0.330893	0.340804	0.38931	0.336066	0.330172
bu-20	0.347682	0.348097	0.346033	0.346965	0.381585	0.354895	0.330173	0.34056	0.352449	0.37679	0.344814	0.354363		0.35968	0.329079	0.355764	0.36703	0.351812	0.362898	0.364321	0.351699	0.342022	0.358087	0.374998	0.362719	0.348605	0.341295	0.359934	0.350058	0.368898	0.390652	0.376272	0.346718	0.358299	0.353165	0.360616	0.363056	0.359733	0.357466	0.358486	0.376844	0.300908	0.355187	0.348903	0.354105	0.35737	0.394271	0.361662	0.366174
bu-21	0.301702	0.333914	0.32876	0.327009	0.350536	0.344663	0.311043	0.331434	0.301004	0.368039	0.325269	0.32895	0.35968		0.339534	0.331559	0.320253	0.32794	0.348326	0.344772	0.352766	0.328631	0.337502	0.349205	0.354203	0.334412	0.332911	0.336632	0.329583	0.360817	0.369269	0.353331	0.319665	0.353999	0.329373	0.350134	0.35368	0.325833	0.346307	0.336021	0.357819	0.285043	0.339348	0.331535	0.334142	0.339805	0.371395	0.333718	0.331744
bu-22	0.332105	0.331616	0.324781	0.32096	0.340325	0.324935	0.313305	0.31576	0.333108	0.350513	0.323575	0.328821	0.329079	0.339534		0.336535	0.334981	0.315636	0.330262	0.329791	0.352728	0.320075	0.321416	0.339919	0.32838	0.323704	0.308097	0.31774	0.321388	0.337177	0.336117	0.333203	0.325269	0.336315	0.315968	0.33451	0.327712	0.325726	0.330082	0.316607	0.347556	0.266391	0.324991	0.309106	0.32068	0.334401	0.355894	0.329187	0.32817
bu-23	0.333405	0.335907	0.237636	0.333851	0.355479	0.341682	0.308685	0.333544	0.333338	0.376695	0.266729	0.329987	0.355764	0.331559	0.336535		0.352651	0.333012	0.332354	0.347983	0.357268	0.323503	0.34631	0.360531	0.342276	0.341697	0.268914	0.346102	0.322078	0.35824	0.361973	0.347171	0.331755	0.34488	0.340537	0.351548	0.341673	0.335315	0.342158	0.341391	0.359751	0.291897	0.351422	0.332295	0.33982	0.342049	0.367213	0.347698	0.32578
bu-24	0.337006	0.337015	0.342333	0.33012	0.363944	0.343197	0.322879	0.333597	0.342829	0.359628	0.344151	0.340499	0.36703	0.320253	0.334981	0.352651		0.330131	0.355569	0.355822	0.351633	0.334621	0.335222	0.361867	0.362962	0.334535	0.332481	0.355733	0.329087	0.376711	0.367359	0.359232	0.332648	0.356197	0.341068	0.33592	0.364605	0.344301	0.357487	0.339522	0.358605	0.291576	0.341632	0.32802	0.332676	0.353669	0.38612	0.343746	0.339909
bu-25	0.330914	0.328245	0.330111	0.328762	0.357332	0.338967	0.304624	0.335707	0.324471	0.337705	0.329518	0.342186	0.351812	0.32794	0.315636	0.333012	0.330131		0.33	0.344686	0.32799	0.321349	0.330367	0.349525	0.348956	0.33607	0.333233	0.331034	0.321968	0.364387	0.374056	0.353252	0.325834	0.343687	0.331967	0.347013	0.348715	0.335704	0.340235	0.331564	0.36129	0.279803	0.330209	0.33144	0.335715	0.346424	0.39265	0.337345	0.342873
bu-26	0.339629	0.34449	0.33975	0.334389	0.344191	0.345199	0.313437	0.34576	0.335447	0.362149	0.340609	0.342192	0.362898	0.348326	0.330262	0.332354	0.355569	0.33		0.345029	0.350358	0.338067	0.341453	0.362491	0.353345	0.342302	0.316494	0.350664	0.34399	0.364194	0.361557	0.359924	0.330228	0.348715	0.334891	0.34823	0.353689	0.333309	0.352806	0.339546	0.363817	0.296811	0.350229	0.325417	0.33912	0.349454	0.385134	0.356356	0.341699
bu-27	0.335157	0.346143	0.334082	0.336449	0.365499	0.345222	0.328865	0.337935	0.34879	0.370922	0.343893	0.351021	0.364321	0.344772	0.329791	0.347983	0.355822	0.344686	0.345029		0.357062	0.338589	0.353602	0.359284	0.33685	0.351974	0.34343	0.341071	0.345051	0.349762	0.352317	0.342559	0.334671	0.342371	0.347492	0.341202	0.339161	0.340777	0.342699	0.346877	0.36598	0.288952	0.34454	0.32938	0.34025	0.337972	0.354922	0.340903	0.348801
bu-29	0.339078	0.340303	0.349792	0.32755	0.366905	0.349043	0.321814	0.343146	0.336958	0.343607	0.336693	0.357296	0.351699	0.352766	0.352728	0.357268	0.351633	0.32799	0.350358	0.357062		0.341404	0.354182	0.363707	0.367621	0.346968	0.338323	0.347085	0.349571	0.389877	0.388876	0.362958	0.345918	0.362875	0.342233	0.366818	0.358719	0.344061	0.355752	0.339568	0.370746	0.299834	0.337628	0.336445	0.353218	0.350656	0.395075	0.349466	0.350181
bu-3	0.333154	0.324929	0.324914	0.319288	0.343157	0.336045	0.297694	0.322527	0.336398	0.364894	0.315478	0.324717	0.342022	0.328631	0.320075	0.323503	0.334621	0.321349	0.338067	0.338589	0.341404		0.318444	0.345762	0.33048	0.334696	0.241616	0.336614	0.334115	0.354109	0.361456	0.34984	0.338577	0.338527	0.311109	0.340426	0.344449	0.33557	0.350946	0.33195	0.356027	0.283349	0.342732	0.329957	0.336832	0.350609	0.37494	0.340119	0.32986
bu-30	0.342059	0.332944	0.333805	0.335239	0.352481	0.340372	0.323993	0.309631	0.347436	0.363735	0.33645	0.331887	0.358087	0.337502	0.321416	0.34631	0.335222	0.330367	0.341453	0.353602	0.354182	0.318444		0.361817	0.31723	0.326653	0.307712	0.331197	0.337012	0.349119	0.363798	0.353739	0.336475	0.34501	0.327886	0.341761	0.355165	0.340055	0.344286	0.339118	0.357476	0.283864	0.336523	0.331084	0.336818	0.346486	0.371391	0.337093	0.324595
bu-4	0.350641	0.345165	0.350825	0.347772	0.363037	0.359353	0.329285	0.338752	0.351617	0.375022	0.339933	0.342151	0.374998	0.349205	0.339919	0.360531	0.361867	0.349525	0.362491	0.359284	0.363707	0.345762	0.361817		0.360296	0.363365	0.343539	0.35993	0.346634	0.375181	0.383763	0.37053	0.359924	0.353771	0.3507	0.35056	0.361642	0.341119	0.362103	0.349253	0.374206	0.299999	0.362841	0.337505	0.342383	0.363246	0.397973	0.360998	0.352964
bu-5	0.3528	0.332467	0.336248	0.345733	0.361545	0.351051	0.333485	0.315875	0.349381	0.377831	0.327028	0.346052	0.362719	0.354203	0.32838	0.342276	0.362962	0.348956	0.353345	0.33685	0.367621	0.33048	0.31723	0.360296		0.339593	0.320403	0.337378	0.338415	0.346751	0.35502	0.340534	0.343123	0.333558	0.330721	0.342534	0.337964	0.320878	0.338987	0.340738	0.365933	0.301276	0.349727	0.341579	0.345469	0.345911	0.362392	0.354832	0.350655
bu-6	0.337808	0.31064	0.334224	0.342628	0.351752	0.333796	0.308733	0.337639	0.339504	0.371132	0.33135	0.329147	0.348605	0.334412	0.323704	0.341697	0.334535	0.33607	0.342302	0.351974	0.346968	0.334696	0.326653	0.363365	0.339593		0.326677	0.349462	0.33878	0.353198	0.36415	0.350846	0.332114	0.348345	0.329457	0.338977	0.340509	0.33941	0.343525	0.328539	0.360495	0.283936	0.335224	0.334621	0.328421	0.336438	0.372489	0.331024	0.344803
bu-7	0.32627	0.324733	0.309521	0.329401	0.335035	0.334431	0.302989	0.317396	0.324757	0.359251	0.302592	0.327392	0.341295	0.332911	0.308097	0.268914	0.332481	0.333233	0.316494	0.34343	0.338323	0.241616	0.307712	0.343539	0.320403	0.326677		0.33829	0.327433	0.348788	0.352513	0.332245	0.32295	0.334347	0.309735	0.328576	0.339442	0.329822	0.339183	0.333697	0.346945	0.282779	0.352321	0.323172	0.331293	0.328103	0.374261	0.338853	0.334381
bu-8	0.344863	0.33726	0.343954	0.338545	0.351415	0.345647	0.320948	0.331987	0.336656	0.364542	0.332147	0.33857	0.359934	0.336632	0.31774	0.346102	0.355733	0.331034	0.350664	0.341071	0.347085	0.336614	0.331197	0.35993	0.337378	0.349462	0.33829		0.332087	0.348299	0.35489	0.344992	0.331028	0.346496	0.335323	0.338085	0.348821	0.339528	0.338508	0.343203	0.364307	0.288763	0.34392	0.331779	0.340157	0.353916	0.364611	0.345412	0.340618
bu-9	0.325966	0.320122	0.32453	0.329385	0.338954	0.3396	0.30889	0.325546	0.315861	0.364639	0.327561	0.324519	0.350058	0.329583	0.321388	0.322078	0.329087	0.321968	0.34399	0.345051	0.349571	0.334115	0.337012	0.346634	0.338415	0.33878	0.327433	0.332087		0.34342	0.356462	0.333465	0.332585	0.326001	0.329698	0.33933	0.343702	0.328854	0.339335	0.31836	0.348169	0.275128	0.338526	0.324505	0.325969	0.346059	0.372079	0.331141	0.328031
rw-1	0.355243	0.34651	0.340096	0.341301	0.36855	0.360765	0.335354	0.357601	0.359885	0.391509	0.358562	0.350657	0.368898	0.360817	0.337177	0.35824	0.376711	0.364387	0.364194	0.349762	0.389877	0.354109	0.349119	0.375181	0.346751	0.353198	0.348788	0.348299	0.34342		0.323464	0.327252	0.354366	0.325908	0.359595	0.337687	0.319037	0.339356	0.353159	0.355552	0.380675	0.301146	0.355787	0.348556	0.348756	0.353867	0.309331	0.348605	0.34749
rw-10	0.37342	0.356254	0.354296	0.350811	0.373454	0.36109	0.345986	0.360589	0.363725	0.399029	0.358976	0.354372	0.390652	0.369269	0.336117	0.361973	0.367359	0.374056	0.361557	0.352317	0.388876	0.361456	0.363798	0.383763	0.35502	0.36415	0.352513	0.35489	0.356462	0.323464		0.326381	0.355537	0.316085	0.365376	0.352904	0.322618	0.341382	0.351456	0.360035	0.379798	0.30123	0.361193	0.256073	0.350568	0.349626	0.320816	0.364431	0.360556
rw-11	0.352137	0.346384	0.348616	0.34412	0.35468	0.345461	0.328684	0.340693	0.346192	0.386942	0.35443	0.346637	0.376272	0.353331	0.333203	0.347171	0.359232	0.353252	0.359924	0.342559	0.362958	0.34984	0.353739	0.37053	0.340534	0.350846	0.332245	0.344992	0.333465	0.327252	0.326381		0.334701	0.318098	0.337644	0.341544	0.318027	0.335769	0.349705	0.342798	0.359058	0.294846	0.359346	0.339546	0.348398	0.344193	0.32744	0.337703	0.351155
rw-12	0.326439	0.325004	0.3215	0.327596	0.347325	0.334907	0.311799	0.330924	0.323381	0.358373	0.323801	0.329211	0.346718	0.319665	0.325269	0.331755	0.332648	0.325834	0.330228	0.334671	0.345918	0.338577	0.336475	0.359924	0.343123	0.332114	0.32295	0.331028	0.332585	0.354366	0.355537	0.334701		0.338381	0.315429	0.339831	0.331075	0.326443	0.293191	0.328026	0.363142	0.274917	0.326957	0.316114	0.334483	0.251751	0.367942	0.33547	0.337987
rw-13	0.347843	0.345881	0.34052	0.344879	0.35187	0.347884	0.324902	0.336621	0.350112	0.376989	0.340998	0.34278	0.358299	0.353999	0.336315	0.34488	0.356197	0.343687	0.348715	0.342371	0.362875	0.338527	0.34501	0.353771	0.333558	0.348345	0.334347	0.346496	0.326001	0.325908	0.316085	0.318098	0.338381		0.343543	0.330046	0.317302	0.316785	0.339703	0.329642	0.352061	0.296178	0.352108	0.334533	0.335477	0.34559	0.326302	0.34966	0.334807
rw-14	0.322569	0.324525	0.333254	0.325352	0.336681	0.33122	0.310145	0.321927	0.331153	0.354045	0.323311	0.325229	0.353165	0.329373	0.315968	0.340537	0.341068	0.331967	0.334891	0.347492	0.342233	0.311109	0.327886	0.3507	0.330721	0.329457	0.309735	0.335323	0.329698	0.359595	0.365376	0.337644	0.315429	0.343543		0.329913	0.33665	0.326156	0.341451	0.310576	0.341335	0.276819	0.340181	0.317693	0.323072	0.34323	0.367284	0.320643	0.328132
rw-15	0.343648	0.333628	0.344045	0.33663	0.356254	0.347988	0.331768	0.340582	0.339124	0.378799	0.343359	0.338659	0.360616	0.350134	0.33451	0.351548	0.33592	0.347013	0.34823	0.341202	0.366818	0.340426	0.341761	0.35056	0.342534	0.338977	0.328576	0.338085	0.33933	0.337687	0.352904	0.341544	0.339831	0.330046	0.329913		0.344619	0.3361	0.354062	0.32807	0.365015	0.28921	0.344634	0.330716	0.324352	0.345428	0.368955	0.343879	0.315636
rw-16	0.349499	0.351884	0.335311	0.342518	0.357392	0.351522	0.3249	0.335191	0.346172	0.380394	0.346815	0.340294	0.363056	0.35368	0.327712	0.341673	0.364605	0.348715	0.353689	0.339161	0.358719	0.344449	0.355165	0.361642	0.337964	0.340509	0.339442	0.348821	0.343702	0.319037	0.322618	0.318027	0.331075	0.317302	0.33665	0.344619		0.315383	0.326011	0.337614	0.366358	0.287229	0.348474	0.340904	0.34982	0.339643	0.321909	0.343608	0.343019
rw-17	0.340475	0.323767	0.323678	0.33688	0.360058	0.327063	0.323738	0.325736	0.334985	0.360368	0.330689	0.329008	0.359733	0.325833	0.325726	0.335315	0.344301	0.335704	0.333309	0.340777	0.344061	0.33557	0.340055	0.341119	0.320878	0.33941	0.329822	0.339528	0.328854	0.339356	0.341382	0.335769	0.326443	0.316785	0.326156	0.3361	0.315383		0.31656	0.331059	0.354964	0.279271	0.337156	0.323034	0.296065	0.309429	0.356897	0.337572	0.328733
rw-18	0.347226	0.342215	0.33612	0.336704	0.358183	0.342031	0.324714	0.333278	0.342024	0.360301	0.34705	0.345408	0.357466	0.346307	0.330082	0.342158	0.357487	0.340235	0.352806	0.342699	0.355752	0.350946	0.344286	0.362103	0.338987	0.343525	0.339183	0.338508	0.339335	0.353159	0.351456	0.349705	0.293191	0.339703	0.341451	0.354062	0.326011	0.31656		0.339785	0.361623	0.282362	0.342391	0.333492	0.340737	0.254352	0.357553	0.353697	0.350257
rw-19	0.336939	0.343442	0.337452	0.328775	0.352162	0.341488	0.31016	0.322247	0.33272	0.371478	0.327577	0.328635	0.358486	0.336021	0.316607	0.341391	0.339522	0.331564	0.339546	0.346877	0.339568	0.33195	0.339118	0.349253	0.340738	0.328539	0.333697	0.343203	0.31836	0.355552	0.360035	0.342798	0.328026	0.329642	0.310576	0.32807	0.337614	0.331059	0.339785		0.346522	0.277782	0.335951	0.334406	0.337864	0.348524	0.369558	0.328257	0.335306
rw-2	0.368078	0.356674	0.350165	0.367545	0.375032	0.371372	0.33954	0.350462	0.364973	0.386896	0.361765	0.35517	0.376844	0.357819	0.347556	0.359751	0.358605	0.36129	0.363817	0.36598	0.370746	0.356027	0.357476	0.374206	0.365933	0.360495	0.346945	0.364307	0.348169	0.380675	0.379798	0.359058	0.363142	0.352061	0.341335	0.365015	0.366358	0.354964	0.361623	0.346522		0.307151	0.346687	0.351404	0.35507	0.365196	0.389113	0.369793	0.351684
rw-20	0.284381	0.280316	0.284451	0.281523	0.305192	0.289995	0.263779	0.280839	0.283699	0.312579	0.282931	0.28078	0.300908	0.285043	0.266391	0.291897	0.291576	0.279803	0.296811	0.288952	0.299834	0.283349	0.283864	0.299999	0.301276	0.283936	0.282779	0.288763	0.275128	0.301146	0.30123	0.294846	0.274917	0.296178	0.276819	0.28921	0.287229	0.279271	0.282362	0.277782	0.307151		0.283615	0.265844	0.275053	0.290189	0.317051	0.181134	0.285084
rw-21	0.334404	0.335742	0.344352	0.33502	0.358031	0.349045	0.320098	0.334895	0.332484	0.371681	0.345646	0.342108	0.355187	0.339348	0.324991	0.351422	0.341632	0.330209	0.350229	0.34454	0.337628	0.342732	0.336523	0.362841	0.349727	0.335224	0.352321	0.34392	0.338526	0.355787	0.361193	0.359346	0.326957	0.352108	0.340181	0.344634	0.348474	0.337156	0.342391	0.335951	0.346687	0.283615		0.325935	0.333769	0.346152	0.376856	0.333912	0.323562
rw-22	0.328825	0.315362	0.322857	0.325436	0.343079	0.32934	0.308376	0.319841	0.325554	0.352891	0.318228	0.326023	0.348903	0.331535	0.309106	0.332295	0.32802	0.33144	0.325417	0.32938	0.336445	0.329957	0.331084	0.337505	0.341579	0.334621	0.323172	0.331779	0.324505	0.348556	0.256073	0.339546	0.316114	0.334533	0.317693	0.330716	0.340904	0.323034	0.333492	0.334406	0.351404	0.265844	0.325935		0.294878	0.329533	0.372088	0.320194	0.328014
rw-23	0.328324	0.324002	0.329823	0.33511	0.346938	0.340024	0.306923	0.335237	0.324232	0.349706	0.336561	0.330893	0.354105	0.334142	0.32068	0.33982	0.332676	0.335715	0.33912	0.34025	0.353218	0.336832	0.336818	0.342383	0.345469	0.328421	0.331293	0.340157	0.325969	0.348756	0.350568	0.348398	0.334483	0.335477	0.323072	0.324352	0.34982	0.296065	0.340737	0.337864	0.35507	0.275053	0.333769	0.294878		0.349808	0.377894	0.334043	0.334676
rw-24	0.362571	0.33866	0.339369	0.343096	0.368749	0.355462	0.333085	0.346413	0.348112	0.375404	0.343638	0.340804	0.35737	0.339805	0.334401	0.342049	0.353669	0.346424	0.349454	0.337972	0.350656	0.350609	0.346486	0.363246	0.345911	0.336438	0.328103	0.353916	0.346059	0.353867	0.349626	0.344193	0.251751	0.34559	0.34323	0.345428	0.339643	0.309429	0.254352	0.348524	0.365196	0.290189	0.346152	0.329533	0.349808		0.358586	0.353357	0.354366
rw-25	0.390785	0.366605	0.36199	0.373224	0.39039	0.36878	0.35695	0.382016	0.38946	0.426743	0.374436	0.38931	0.394271	0.371395	0.355894	0.367213	0.38612	0.39265	0.385134	0.354922	0.395075	0.37494	0.371391	0.397973	0.362392	0.372489	0.374261	0.364611	0.372079	0.309331	0.320816	0.32744	0.367942	0.326302	0.367284	0.368955	0.321909	0.356897	0.357553	0.369558	0.389113	0.317051	0.376856	0.372088	0.377894	0.358586		0.361591	0.376302
rw-26	0.336184	0.328565	0.348069	0.333106	0.349918	0.343422	0.315524	0.33549	0.332398	0.361389	0.338257	0.336066	0.361662	0.333718	0.329187	0.347698	0.343746	0.337345	0.356356	0.340903	0.349466	0.340119	0.337093	0.360998	0.354832	0.331024	0.338853	0.345412	0.331141	0.348605	0.364431	0.337703	0.33547	0.34966	0.320643	0.343879	0.343608	0.337572	0.353697	0.328257	0.369793	0.181134	0.333912	0.320194	0.334043	0.353357	0.361591		0.339318
rw-27	0.337321	0.338379	0.330836	0.322271	0.340599	0.342803	0.31984	0.333418	0.31822	0.363157	0.330556	0.330172	0.366174	0.331744	0.32817	0.32578	0.339909	0.342873	0.341699	0.348801	0.350181	0.32986	0.324595	0.352964	0.350655	0.344803	0.334381	0.340618	0.328031	0.34749	0.360556	0.351155	0.337987	0.334807	0.328132	0.315636	0.343019	0.328733	0.350257	0.335306	0.351684	0.285084	0.323562	0.328014	0.334676	0.354366	0.376302	0.339318
rw-28	0.335912	0.336145	0.324854	0.329404	0.343524	0.326691	0.31595	0.336	0.341709	0.358213	0.34218	0.33662	0.352356	0.332706	0.321338	0.33859	0.334551	0.333861	0.335307	0.344388	0.342754	0.340203	0.338724	0.346352	0.351428	0.332054	0.334037	0.335048	0.325776	0.360667	0.360542	0.34537	0.32627	0.330176	0.325569	0.339153	0.29165	0.333908	0.341299	0.327865	0.346429	0.27561	0.336571	0.323588	0.332238	0.342656	0.378396	0.33677	0.331053
rw-29	0.339844	0.330692	0.327098	0.319534	0.343067	0.334909	0.304822	0.328852	0.325535	0.354016	0.325469	0.324971	0.347541	0.330483	0.313251	0.33166	0.326968	0.331844	0.338366	0.34004	0.337037	0.324971	0.32661	0.357116	0.330805	0.326939	0.313145	0.337321	0.324282	0.325646	0.357315	0.335243	0.32301	0.336415	0.319422	0.339637	0.337525	0.326973	0.300299	0.32419	0.346285	0.269073	0.328887	0.317646	0.322314	0.339888	0.365981	0.320272	0.315832
rw-3	0.327172	0.331647	0.330141	0.331986	0.347675	0.331508	0.313104	0.329186	0.32928	0.357673	0.325281	0.337332	0.350568	0.337169	0.316402	0.334497	0.337225	0.336766	0.339111	0.339957	0.355842	0.329236	0.338293	0.34082	0.338974	0.324688	0.325462	0.327415	0.325233	0.337695	0.345418	0.334218	0.328747	0.329741	0.311529	0.328237	0.331858	0.334632	0.336238	0.307247	0.341319	0.275182	0.332099	0.321698	0.327735	0.33508	0.347611	0.327297	0.323257
rw-30	0.337259	0.340012	0.332031	0.33022	0.354717	0.345795	0.322514	0.330551	0.337725	0.366156	0.338814	0.339535	0.355053	0.335297	0.322814	0.337226	0.340982	0.333119	0.343902	0.332524	0.348955	0.342306	0.342505	0.36075	0.34425	0.340484	0.326299	0.33515	0.331166	0.342354	0.35448	0.338318	0.233671	0.336134	0.32992	0.341234	0.328826	0.295068	0.165498	0.330039	0.356575	0.273933	0.338521	0.33538	0.332128	0.171769	0.358441	0.341264	0.337727
rw-31	0.344407	0.35185	0.33761	0.335982	0.355259	0.353506	0.324226	0.338333	0.344568	0.383557	0.336931	0.335896	0.378098	0.3494	0.328425	0.360035	0.351074	0.352718	0.353248	0.335785	0.360703	0.342217	0.340102	0.352747	0.338058	0.347543	0.339737	0.335376	0.328162	0.324336	0.330423	0.324142	0.337572	0.322177	0.326086	0.331669	0.321427	0.322645	0.347159	0.327971	0.363138	0.28559	0.350457	0.337817	0.337813	0.341416	0.338407	0.333128	0.335439
rw-32	0.334623	0.327063	0.316128	0.320049	0.336019	0.328804	0.310566	0.328331	0.323986	0.353497	0.328074	0.316352	0.349614	0.320465	0.323094	0.338138	0.328615	0.320464	0.334537	0.340145	0.347994	0.325281	0.326093	0.34882	0.333096	0.325597	0.324195	0.334071	0.323557	0.350058	0.361177	0.335872	0.315371	0.344424	0.308549	0.337864	0.329423	0.32666	0.32847	0.317887	0.340265	0.267923	0.326422	0.309731	0.325842	0.331503	0.365337	0.320477	0.325616
rw-33	0.347901	0.354596	0.334917	0.343675	0.350362	0.354462	0.338067	0.348374	0.343648	0.373033	0.333812	0.346717	0.363171	0.355539	0.336369	0.347887	0.362397	0.351118	0.357057	0.323999	0.360203	0.335981	0.347172	0.364995	0.339355	0.345988	0.344918	0.336151	0.34306	0.327942	0.321285	0.323822	0.33949	0.32475	0.328757	0.345062	0.317366	0.335532	0.342287	0.339413	0.371936	0.281763	0.344432	0.325739	0.331258	0.339231	0.315429	0.33965	0.339878
rw-34	0.321489	0.332213	0.333403	0.322925	0.336727	0.339024	0.303122	0.322283	0.326552	0.361666	0.328129	0.314039	0.346384	0.32365	0.313518	0.327786	0.337274	0.332739	0.327553	0.334527	0.34331	0.327535	0.331553	0.332333	0.340558	0.317609	0.328934	0.336622	0.313895	0.343797	0.360804	0.340306	0.328474	0.335404	0.314699	0.334502	0.341438	0.327759	0.339917	0.32644	0.354367	0.271101	0.339605	0.326934	0.323531	0.340857	0.363587	0.324073	0.319736
rw-35	0.348183	0.345477	0.341596	0.335006	0.356184	0.352111	0.325065	0.332418	0.348243	0.365197	0.332274	0.342562	0.369781	0.345573	0.311378	0.34184	0.356983	0.353345	0.349434	0.333237	0.359308	0.332337	0.340494	0.361595	0.345088	0.348154	0.332238	0.335451	0.343762	0.330345	0.336671	0.339254	0.336282	0.330354	0.332828	0.339123	0.325039	0.322497	0.331407	0.33757	0.363971	0.289853	0.36155	0.336106	0.335471	0.347858	0.35079	0.335591	0.341077
rw-36	0.332476	0.333202	0.344138	0.333722	0.364298	0.344032	0.323334	0.35211	0.334771	0.368433	0.340001	0.346632	0.362577	0.350436	0.332292	0.344107	0.345704	0.337749	0.357263	0.353552	0.353905	0.338962	0.341229	0.354802	0.34753	0.345078	0.332178	0.34349	0.338694	0.352768	0.361043	0.33997	0.34295	0.343945	0.336204	0.345628	0.339048	0.337544	0.359994	0.35053	0.365738	0.283203	0.348968	0.337757	0.338182	0.354351	0.368203	0.330546	0.347635
rw-37	0.339148	0.332511	0.325077	0.32745	0.350511	0.346836	0.313736	0.337984	0.339089	0.365101	0.323343	0.3359	0.346162	0.330646	0.326687	0.341938	0.349985	0.340962	0.330911	0.334935	0.352308	0.330415	0.337783	0.360183	0.343909	0.338611	0.33111	0.333898	0.325381	0.327465	0.333028	0.331527	0.331376	0.324376	0.321456	0.33366	0.328514	0.317917	0.340544	0.329435	0.34883	0.284775	0.338556	0.327962	0.326104	0.329675	0.337884	0.336359	0.329613
rw-38	0.344908	0.35093	0.343463	0.339013	0.366287	0.351454	0.330928	0.344501	0.350104	0.376131	0.34447	0.34876	0.364376	0.338042	0.340862	0.342678	0.351143	0.33847	0.348315	0.330591	0.364767	0.350175	0.362361	0.359021	0.348114	0.350867	0.340116	0.334125	0.3385	0.333834	0.336382	0.337485	0.337864	0.325242	0.346697	0.342095	0.333439	0.315708	0.346546	0.343766	0.374194	0.289739	0.360525	0.330689	0.327587	0.349592	0.33563	0.353871	0.342026
rw-39	0.334438	0.341276	0.330014	0.326628	0.343204	0.347675	0.30536	0.337353	0.3282	0.385136	0.324055	0.3335	0.364253	0.334037	0.329999	0.342452	0.34013	0.32828	0.35373	0.35378	0.35257	0.328251	0.333272	0.348693	0.340349	0.325215	0.32888	0.345177	0.32621	0.353631	0.366499	0.342795	0.331009	0.337286	0.321795	0.346574	0.347893	0.336619	0.34229	0.323851	0.373448	0.283113	0.341121	0.32648	0.322086	0.348262	0.377199	0.333532	0.333206
rw-4	0.348097	0.333379	0.334636	0.324232	0.358626	0.353381	0.318609	0.338154	0.342304	0.366021	0.335188	0.33408	0.350661	0.354623	0.33102	0.345238	0.346822	0.336896	0.345915	0.351437	0.356054	0.335212	0.345374	0.361258	0.350661	0.327522	0.333501	0.336285	0.347863	0.365207	0.36552	0.345378	0.338029	0.349387	0.32678	0.3549	0.348503	0.332949	0.352779	0.330293	0.365307	0.290569	0.342115	0.34548	0.342756	0.347185	0.378151	0.343742	0.335443
rw-40	0.362849	0.346845	0.348529	0.349518	0.368403	0.347084	0.327319	0.335616	0.342265	0.376034	0.354532	0.337631	0.356381	0.341616	0.334807	0.353209	0.360414	0.343507	0.349286	0.343126	0.362372	0.340869	0.355447	0.366088	0.339547	0.3572	0.348233	0.34913	0.340302	0.339815	0.345615	0.341168	0.342599	0.339929	0.32434	0.348698	0.33242	0.326679	0.346552	0.343467	0.363297	0.293237	0.349841	0.338437	0.353071	0.349385	0.36461	0.336427	0.334974
rw-41	0.335599	0.335519	0.341177	0.327842	0.35167	0.338794	0.311861	0.323794	0.338046	0.362073	0.33934	0.338393	0.35757	0.336768	0.31621	0.338175	0.33527	0.327107	0.336435	0.339131	0.342021	0.329565	0.328409	0.349486	0.334386	0.334022	0.319984	0.336309	0.328054	0.335713	0.346173	0.337482	0.327827	0.327155	0.318017	0.335403	0.330928	0.317365	0.273825	0.319058	0.355315	0.284716	0.33088	0.324206	0.327231	0.33269	0.36334	0.335414	0.329802
rw-42	0.326318	0.328685	0.333463	0.328276	0.351721	0.333115	0.30517	0.327535	0.321737	0.36059	0.330482	0.337438	0.348851	0.323456	0.311629	0.330043	0.341496	0.32941	0.347326	0.340946	0.34064	0.330309	0.333496	0.356436	0.342799	0.329191	0.321574	0.329718	0.325284	0.354598	0.355879	0.33545	0.322258	0.334835	0.320449	0.338827	0.334735	0.327521	0.348049	0.32632	0.344052	0.274389	0.331874	0.314676	0.325788	0.347507	0.363676	0.32562	0.32549
rw-43	0.323946	0.328191	0.318078	0.313169	0.356552	0.328384	0.3046	0.313329	0.314132	0.348937	0.313154	0.31584	0.34443	0.317179	0.322861	0.32418	0.321937	0.312065	0.328663	0.33687	0.338882	0.329308	0.332929	0.341203	0.329232	0.32312	0.324182	0.32541	0.321275	0.343343	0.363396	0.331674	0.31701	0.329393	0.31407	0.334937	0.324702	0.318867	0.329079	0.32335	0.35044	0.27872	0.325802	0.318669	0.326659	0.332217	0.369596	0.329648	0.332976
rw-44	0.358964	0.352109	0.336	0.344457	0.362603	0.346934	0.324377	0.337979	0.349586	0.390434	0.344169	0.348337	0.364472	0.358044	0.329113	0.349524	0.356623	0.345892	0.361013	0.351672	0.372821	0.348919	0.357929	0.37037	0.348123	0.345189	0.349851	0.342172	0.338586	0.313922	0.330826	0.324043	0.346604	0.303458	0.343015	0.347722	0.318106	0.337672	0.344025	0.254493	0.360341	0.292876	0.34269	0.345798	0.349606	0.340743	0.323704	0.335303	0.35098
rw-45	0.361389	0.349571	0.352819	0.341745	0.365253	0.365001	0.337553	0.350825	0.348459	0.362028	0.354321	0.356995	0.374501	0.358698	0.334498	0.349282	0.360223	0.353718	0.355917	0.353008	0.366456	0.341213	0.359293	0.359584	0.364683	0.351928	0.338234	0.360428	0.342047	0.372293	0.372937	0.355015	0.342727	0.360152	0.344824	0.361086	0.356412	0.348531	0.35712	0.342257	0.37744	0.292917	0.359342	0.331546	0.350314	0.352329	0.393458	0.355791	0.34431
rw-46	0.336336	0.337832	0.333835	0.333264	0.352322	0.332139	0.310935	0.334555	0.330125	0.366498	0.337999	0.337776	0.353504	0.336988	0.313189	0.335257	0.341104	0.332822	0.343084	0.348892	0.339423	0.333836	0.344431	0.35013	0.331053	0.3404	0.326418	0.334648	0.326804	0.339108	0.338076	0.341823	0.33149	0.338896	0.330564	0.342303	0.316124	0.323159	0.23767	0.327969	0.354812	0.285191	0.333965	0.324726	0.326713	0.335848	0.35401	0.332812	0.335966
rw-47	0.355809	0.360447	0.347578	0.353137	0.377374	0.36839	0.336324	0.362843	0.364193	0.399261	0.344307	0.366003	0.385376	0.36583	0.349637	0.350692	0.375881	0.354686	0.366589	0.361598	0.372491	0.359598	0.378966	0.376563	0.384091	0.367565	0.349627	0.372977	0.349334	0.374169	0.387948	0.367764	0.364071	0.356661	0.361184	0.368843	0.365603	0.348867	0.367573	0.353958	0.378721	0.303161	0.348937	0.354647	0.356524	0.370296	0.405178	0.353778	0.352826
rw-5	0.331625	0.333616	0.338811	0.338761	0.349434	0.345968	0.310149	0.327614	0.337177	0.374219	0.325274	0.334512	0.350151	0.327502	0.334386	0.346541	0.342317	0.333832	0.35088	0.34709	0.352376	0.334531	0.335871	0.357629	0.3462	0.329237	0.324523	0.341517	0.322756	0.344829	0.355563	0.337023	0.33155	0.340295	0.323993	0.340061	0.3411	0.341864	0.333487	0.32732	0.356846	0.280945	0.342982	0.330738	0.33975	0.343773	0.364007	0.329681	0.323989
rw-6	0.351717	0.353145	0.347784	0.34052	0.363001	0.357343	0.334066	0.350646	0.356459	0.38786	0.355022	0.346506	0.371303	0.344775	0.339729	0.35524	0.357655	0.347967	0.356118	0.347933	0.371952	0.353556	0.346761	0.37325	0.352443	0.355505	0.345155	0.343401	0.335076	0.320424	0.324937	0.339094	0.346366	0.321895	0.34594	0.347993	0.329391	0.334369	0.349733	0.351699	0.371455	0.294052	0.355012	0.342063	0.339205	0.346302	0.326082	0.344772	0.344603
rw-7	0.349886	0.31491	0.33133	0.329015	0.348342	0.340175	0.316078	0.331105	0.331508	0.371223	0.326783	0.325153	0.355401	0.336688	0.330001	0.336208	0.346974	0.340467	0.334716	0.331515	0.343091	0.332816	0.340528	0.353486	0.346897	0.335195	0.324367	0.334653	0.328292	0.33374	0.352225	0.334884	0.317199	0.318499	0.309864	0.327883	0.33189	0.328704	0.340371	0.317657	0.335801	0.279848	0.334014	0.320923	0.324975	0.340571	0.358323	0.330145	0.325173
rw-8	0.329357	0.334428	0.335718	0.325042	0.34711	0.34717	0.314696	0.336328	0.335175	0.368363	0.332526	0.339683	0.355424	0.333497	0.331315	0.347509	0.348952	0.328957	0.342624	0.341017	0.343985	0.333887	0.343343	0.346611	0.348325	0.340521	0.338445	0.339666	0.34154	0.344524	0.349079	0.342618	0.332141	0.338136	0.31938	0.335891	0.336378	0.326344	0.329806	0.331349	0.353758	0.287185	0.327331	0.319652	0.336336	0.340129	0.367914	0.334125	0.337341
rw-9	0.324892	0.319035	0.323989	0.323877	0.341307	0.327063	0.312244	0.326255	0.324306	0.349472	0.321011	0.32241	0.341769	0.333607	0.314402	0.333749	0.332134	0.33081	0.330118	0.32875	0.336125	0.327255	0.336183	0.348197	0.339793	0.312096	0.315727	0.33554	0.314405	0.329191	0.341066	0.336607	0.316926	0.320908	0.31296	0.329158	0.325661	0.323027	0.333385	0.312559	0.347435	0.273793	0.331884	0.303624	0.317572	0.331195	0.354031	0.328218	0.323765
sa-1	0.404578	0.384698	0.364335	0.36904	0.388139	0.389094	0.364297	0.372393	0.386882	0.419537	0.374893	0.383043	0.401515	0.379037	0.37123	0.370961	0.397353	0.384726	0.393474	0.358287	0.411982	0.37797	0.37602	0.399425	0.369214	0.387605	0.371038	0.368358	0.375432	0.331254	0.332142	0.342505	0.378539	0.331274	0.377422	0.379444	0.330629	0.36748	0.372014	0.381142	0.397564	0.325502	0.387394	0.368329	0.373586	0.380068	0.313711	0.370093	0.376749
sa-10	0.401305	0.381092	0.36284	0.375051	0.393414	0.38614	0.360428	0.370653	0.38359	0.416965	0.371841	0.401456	0.405174	0.380422	0.359125	0.368813	0.40048	0.384802	0.38234	0.362767	0.406567	0.368295	0.37719	0.406048	0.369213	0.38367	0.365223	0.36418	0.376601	0.335678	0.324493	0.339742	0.380788	0.337566	0.375128	0.380831	0.330898	0.361687	0.367157	0.381869	0.392125	0.328961	0.383711	0.371331	0.37941	0.370325	0.321118	0.371164	0.371248
sa-2	0.403732	0.386718	0.362707	0.376757	0.383373	0.386664	0.357369	0.384183	0.389775	0.414224	0.372039	0.387665	0.399094	0.383543	0.372158	0.375879	0.404099	0.384679	0.390288	0.372808	0.400355	0.380417	0.382469	0.405603	0.366194	0.378041	0.373592	0.375974	0.3727	0.331067	0.3361	0.344709	0.37806	0.333677	0.374462	0.385996	0.331788	0.365622	0.365311	0.3872	0.391999	0.328407	0.377361	0.373363	0.38506	0.378721	0.317809	0.374569	0.365661
sa-3	0.383911	0.376409	0.368999	0.363516	0.387325	0.374787	0.346314	0.371471	0.380852	0.415542	0.366623	0.39323	0.39142	0.368008	0.366153	0.364468	0.391734	0.37406	0.374892	0.360025	0.386204	0.370049	0.382241	0.401013	0.362307	0.368889	0.3739	0.358454	0.363012	0.330336	0.324619	0.339079	0.376856	0.33046	0.367866	0.367487	0.32328	0.34642	0.373038	0.377502	0.387446	0.316922	0.374432	0.360112	0.374179	0.368123	0.315223	0.367461	0.368722
sa-4	0.397571	0.394038	0.374484	0.374767	0.390003	0.393713	0.365887	0.378061	0.397565	0.423009	0.379063	0.382314	0.406009	0.37809	0.371169	0.372916	0.397183	0.388257	0.382578	0.372756	0.405563	0.372814	0.375719	0.401437	0.363871	0.383618	0.373877	0.361724	0.37254	0.331106	0.336253	0.345309	0.377378	0.338516	0.382025	0.374728	0.336971	0.361801	0.371823	0.377047	0.399998	0.320947	0.38753	0.364688	0.385381	0.369277	0.315954	0.374294	0.375152
sa-5	0.404653	0.390143	0.371991	0.379406	0.393884	0.393338	0.366804	0.371658	0.388732	0.41941	0.375662	0.386629	0.404234	0.385547	0.366531	0.373138	0.40447	0.377052	0.385491	0.366218	0.405514	0.379283	0.380789	0.406633	0.373002	0.383599	0.381452	0.372363	0.37761	0.336963	0.338782	0.34772	0.378003	0.332003	0.374194	0.371225	0.334577	0.359483	0.372033	0.380168	0.39985	0.32035	0.394667	0.374822	0.389263	0.369182	0.322984	0.376884	0.375475
sa-6	0.415439	0.402195	0.386471	0.391415	0.403725	0.40845	0.37855	0.382888	0.408577	0.430934	0.395764	0.400508	0.411581	0.396156	0.381852	0.389875	0.417117	0.393924	0.398985	0.388638	0.424482	0.385872	0.400872	0.409277	0.370296	0.396803	0.380128	0.380999	0.387445	0.344921	0.346531	0.354951	0.393076	0.349001	0.387163	0.380808	0.34672	0.36992	0.374966	0.39372	0.41967	0.333603	0.407138	0.38857	0.410412	0.379964	0.328988	0.383797	0.388002
sa-7	0.394038	0.39688	0.370069	0.383126	0.390015	0.3994	0.363569	0.385478	0.386485	0.422545	0.381352	0.396166	0.411358	0.382541	0.371925	0.376603	0.409617	0.38618	0.404217	0.366863	0.405339	0.382883	0.394016	0.406909	0.368505	0.386013	0.381929	0.370011	0.372451	0.338477	0.335816	0.336501	0.390821	0.333599	0.377895	0.37744	0.341554	0.363331	0.37595	0.387294	0.40076	0.323018	0.384949	0.371388	0.388988	0.368225	0.327383	0.371098	0.373553
sa-8	0.396397	0.389054	0.370917	0.37466	0.394645	0.397486	0.361011	0.375978	0.400675	0.429322	0.37091	0.395675	0.404887	0.388375	0.370892	0.377879	0.406783	0.37824	0.377887	0.369111	0.41054	0.371329	0.387192	0.400404	0.371502	0.39218	0.387347	0.372689	0.371901	0.337073	0.333705	0.345107	0.375625	0.331803	0.381337	0.373043	0.334167	0.36515	0.370636	0.384628	0.398006	0.322861	0.387305	0.372233	0.371989	0.370795	0.319034	0.369709	0.367329
sa-9	0.404431	0.387647	0.374162	0.372954	0.406532	0.394001	0.360692	0.39058	0.393214	0.427332	0.383825	0.393385	0.403271	0.387621	0.367629	0.377999	0.41475	0.385609	0.401761	0.378705	0.416141	0.385575	0.389596	0.398127	0.374954	0.38914	0.388118	0.382324	0.377624	0.337521	0.341944	0.344404	0.383663	0.344001	0.379395	0.387794	0.334614	0.365595	0.36936	0.381265	0.407931	0.333957	0.40264	0.381777	0.387626	0.379436	0.321005	0.369834	0.387942
		Max	Min	Average	SD
	Bugesera	0.381585	0.237636	0.336808	0.019534
	Rwamagana	0.405178	0.165498	0.334407	0.0216678
	IC	0.426743	0.165498	0.338126	0.0197209
	Sasso	0.285139	0.145017	0.259425	0.0191695
	General	0.430934	0.145017	0.344431	0.0265157
[truncated: 37 more columns]
